# Supplementary material for: N,N-Dimethyl-3β-hydroxycholenamide attenuates neuronal death and retinal inflammation in retinal ischemia/reperfusion injury by inhibiting Ninjurin 1
Source: J Neuroinflammation. 2023 Apr 7;20:91. doi: 10.1186/s12974-023-02754-5 (PMC10082498; doi:10.1186/s12974-023-02754-5)
Supplement: Supplementary file 7 — Additional file 7. Table S2. Table of DEGs between sham and RIR groups. [file 12974_2023_2754_MOESM7_ESM.csv]

gene	p_val	avg_log2FC	pct.1	pct.2	p_val_adj
Saa3	0	5.73004151154919	0.558	0	0
S100a8	0	5.69711239362836	0.454	0	0
Cxcl2	0	5.21205643831737	0.469	0	0
S100a9	0	4.93229595000423	0.325	0	0
Wfdc17	0	4.91360369488751	0.415	0	0
Lcn2	0	4.21658029471165	0.341	0.008	0
Ccl3	0	4.12053747966578	0.325	0.003	0
Slpi	0	4.08090044853623	0.342	0.001	0
Fcer1g	0	3.94455174020248	0.41	0.015	0
Lyz2	0	3.93140890530458	0.358	0.003	0
Fth1	0	3.76594162879199	0.86	0.627	0
Ccl4	0	3.63303845020688	0.271	0.004	0
Tyrobp	0	3.59761931497878	0.397	0.007	0
Ifitm2	0	3.55583278299956	0.376	0.019	0
Wfdc21	0	3.52881679181299	0.243	0	0
Il1b	0	3.45016043009491	0.326	0.001	0
Glul	0	-3.33906652054686	0.11	0.317	0
Cebpb	0	3.28244124745246	0.366	0.059	0
Il1rn	0	3.09554889558457	0.252	0	0
Ftl1	0	3.05652767428599	0.67	0.523	0
Srgn	0	3.02934075204787	0.31	0.007	0
Ifitm1	0	3.01270086575835	0.229	0.002	0
Cd52	0	2.9098501945545	0.288	0.004	0
Actb	0	2.84671405591577	0.629	0.43	0
Tmsb4x	0	2.73621211076344	0.732	0.444	0
Cstb	0	2.71539236685694	0.389	0.186	0
B2m	0	2.68129036417591	0.403	0.081	0
Clec4e	0	2.66698630635311	0.249	0	0
S100a6	0	2.57390294940574	0.324	0.049	0
Hp	0	2.51832333634842	0.213	0	0
Cd74	1.4859852052509e-262	2.48724213415269	0.119	0.001	3.78495291629457e-258
Cyba	0	2.46309897529618	0.284	0.046	0
H2-D1	0	2.44052004658478	0.511	0.114	0
Cd14	0	2.42126401080734	0.241	0.007	0
S100a11	0	2.36530271155077	0.267	0.035	0
Cd53	0	2.32106971099187	0.245	0.003	0
Nfkbia	0	2.24204487202317	0.357	0.103	0
Arr3	1.2224199478514e-121	-2.24105737759127	0.059	0.132	3.1136258491723e-117
G0s2	5.9797959220993e-214	2.2373676898663	0.12	0.013	1.52311381931791e-209
Ccrl2	0	2.18377788655204	0.191	0.004	0
Meg3	0	-2.14617483410658	0.113	0.373	0
Msrb1	0	2.13876659731371	0.303	0.087	0
Ifitm3	0	2.10692171815054	0.225	0.034	0
Sh3bgrl3	0	2.01865340910577	0.323	0.142	0
Lst1	0	2.006703377247	0.197	0.003	0
Acod1	0	1.98993074685062	0.172	0	0
Rlbp1	0	-1.95252973636473	0.03	0.133	0
Fxyd5	0	1.92884806861594	0.218	0.007	0
Slc7a11	0	1.92167570173764	0.178	0.008	0
Pfn1	0	1.90178305807101	0.481	0.345	0
AA467197	0	1.8921015304906	0.162	0.007	0
Clec4d	0	1.88707607469193	0.187	0	0
Opn1sw	6.15064830388203e-90	-1.88458700206012	0.051	0.112	1.56663162948179e-85
Marcksl1	4.56923559989954e-216	1.85785713607123	0.241	0.105	1.16382999965041e-211
Spc25	0	-1.85757681559052	0.009	0.118	0
Bcl2a1b	0	1.84868626475002	0.179	0.002	0
Gadd45b	0	1.81142266885204	0.256	0.048	0
Prdx5	1.00249177684443e-263	1.79043338022986	0.459	0.348	2.55344680480046e-259
Pcp2	0	-1.77992721221145	0.125	0.299	0
Pim1	1.71996765722179e-261	1.77312105285701	0.186	0.043	4.38092961970962e-257
Rac2	0	1.72097653777203	0.186	0.002	0
Sod2	2.19097457535648e-285	1.71036766236621	0.415	0.268	5.58063134089048e-281
Snhg11	0	-1.67113257938477	0.058	0.2	0
Arpc1b	0	1.66329971677478	0.216	0.03	0
Ninj1	1.86052073493703e-278	1.65508138836729	0.201	0.05	4.7389323639581e-274
Agtpbp1	0	1.64977267382179	0.403	0.155	0
Lgals3	0	1.64713283801281	0.181	0.014	0
Txn1	3.37933707519462e-212	1.62883233306374	0.32	0.192	8.60750946422821e-208
Bst2	0	1.59939118444035	0.222	0.017	0
Fpr1	6.3088857539086e-289	1.59604712150811	0.128	0	1.60693629037806e-284
Kcnma1	0	-1.5956133843159	0.11	0.343	0
Asic2	0	-1.59172978610462	0.064	0.2	0
Gpx1	1.78341142012173e-211	1.55819449398466	0.249	0.115	4.54252722819205e-207
Fpr2	0	1.53381310081957	0.138	0	0
Plek	0	1.52419847839953	0.176	0.017	0
Atox1	5.37048595003814e-253	1.51873193840828	0.367	0.227	1.36791647633422e-248
Arg1	8.07440091523957e-225	1.5164707291313	0.104	0.001	2.05663065712067e-220
Ifi27l2a	1.81788194950049e-255	1.50532915440957	0.119	0.002	4.63032711357271e-251
Car2	0	-1.50465324444803	0.177	0.486	0
Arl6	0	1.49469248152129	0.56	0.286	0
Rpgrip1	0	-1.49155451129956	0.343	0.603	0
Dlg2	0	-1.49042397781451	0.204	0.521	0
Lsamp	0	-1.47691409248013	0.138	0.314	0
Gmfg	0	1.4699355197299	0.155	0.002	0
Lilrb4a	0	1.45518808156013	0.155	0	0
Nme2	0	1.43786263721646	0.309	0.125	0
Rps28	0	1.42713663260788	0.655	0.481	0
Mdga2	0	-1.42680999376096	0.133	0.386	0
Lrrtm4	4.75058301967121e-194	-1.42289240579508	0.052	0.145	1.21002100094045e-189
Car10	0	-1.41642803840612	0.106	0.294	0
Irf7	0	1.41473630571632	0.189	0.017	0
Nrxn3	0	-1.41323456633193	0.234	0.482	0
Kcnip4	8.92037781926314e-296	-1.39936717887254	0.096	0.247	2.27210943434452e-291
Synpr	0	-1.38338238735528	0.068	0.237	0
Ptprd	0	-1.38202953159875	0.131	0.386	0
Litaf	0	1.38185786827565	0.164	0.014	0
Gpc6	0	-1.37760274330264	0.056	0.253	0
Spi1	0	1.37708421874681	0.155	0.002	0
Mrpl52	7.33314122883774e-224	1.37638372449946	0.326	0.185	1.86782440239726e-219
Cd24a	5.23745821479812e-224	1.36267910574142	0.138	0.02	1.33403298189123e-219
Cd44	6.89343722048592e-274	1.35700385647421	0.162	0.024	1.75582739442997e-269
Sdcbp	2.15791926066594e-197	1.33148536166985	0.225	0.097	5.49643614884223e-193
Cplx3	0	-1.33127759996945	0.148	0.385	0
Cadps	0	-1.326080540425	0.112	0.342	0
Rps27	0	1.32169387271398	0.782	0.605	0
Zfp804b	1.17567765800955e-228	-1.32120356778106	0.112	0.246	2.99456856271612e-224
Rora	0	-1.31997838612094	0.257	0.595	0
Rpl41	0	1.31927731641255	0.86	0.671	0
Thbs1	2.92744425406972e-222	1.31735492452508	0.105	0.002	7.45649325954098e-218
Fabp5	1.42812198848317e-94	1.31162869545987	0.125	0.053	3.63756951686548e-90
Ccl6	6.94114638608153e-215	1.31108683261879	0.102	0.002	1.76797939599883e-210
Ctsz	1.61992514996545e-194	1.30863567951823	0.226	0.099	4.12611134947699e-190
Hmox1	7.03282713479637e-224	1.30446430815994	0.114	0.007	1.79133139950398e-219
Mir124-2hg	0	-1.30167309872234	0.404	0.747	0
Ndufa3	0	1.30053053632385	0.502	0.329	0
Lamtor5	6.09073428004276e-299	1.30015453447879	0.412	0.25	1.55137092846969e-294
Tenm2	0	-1.29784699483606	0.082	0.251	0
Auts2	0	-1.29547187741552	0.124	0.394	0
Dkk3	0	-1.28444876608844	0.044	0.162	0
Cd47	1.47602193292081e-293	1.28082972644655	0.397	0.23	3.75957546534259e-289
Lactbl1	0	-1.26576639802265	0.065	0.282	0
Lgals1	1.2237998207315e-134	1.26311780816341	0.148	0.056	3.1171405233852e-130
Mt2	1.42377737102759e-46	1.26149218884953	0.218	0.162	3.62650334174436e-42
Tmtc2	0	-1.25215825447181	0.091	0.334	0
Tapbp	1.67218451253995e-246	1.23561714938388	0.221	0.074	4.25922117189051e-242
A330076H08Rik	0	-1.2317573645266	0.086	0.31	0
Prkg1	0	-1.22163356531098	0.1	0.305	0
Cntn4	0	-1.21959730133453	0.078	0.225	0
Gabarap	9.88843198088522e-195	1.2192773616742	0.406	0.303	2.51868250985127e-190
Scg2	0	-1.2176591426368	0.07	0.236	0
Mir142hg	9.64297223064689e-245	1.21569491407772	0.115	0.002	2.45616145686807e-240
Rps29	0	1.2142290187277	0.839	0.664	0
Trpm1	0	-1.214213907907	0.057	0.198	0
Prkca	1.46476276861315e-151	-1.21036277914964	0.306	0.438	3.73089724793455e-147
Il1a	1.2545488706901e-224	1.2027981178302	0.105	0.002	3.19546142853475e-220
Vasp	1.48958981306342e-198	1.19625335616137	0.153	0.037	3.79413421285384e-194
Nap1l5	0	-1.19610929349721	0.073	0.304	0
Pcdh9	0	-1.19381400037741	0.132	0.318	0
Ntng1	0	-1.1832268021457	0.049	0.177	0
Ctsb	1.96963048599687e-163	1.18286846953912	0.431	0.344	5.01684581088262e-159
Rabgef1	0	-1.18237802165959	0.112	0.281	0
Lrrc25	1.29842867836808e-261	1.17825445965106	0.119	0.001	3.30722768667133e-257
Crip1	1.86091885293942e-122	1.17409487659602	0.124	0.041	4.739946410322e-118
Sem1	1.24211452023492e-170	1.17401791946692	0.393	0.297	3.16378989449037e-166
Ehd1	4.53596511797526e-212	1.17329080710871	0.151	0.032	1.15535567519948e-207
Ctss	1.04023169947529e-284	1.16937940434409	0.141	0.007	2.6495741617335e-280
Mcl1	1.57810498056628e-200	1.16849630950884	0.17	0.049	4.01959119600036e-196
Tspo	7.27444834552255e-209	1.16710111447485	0.158	0.038	1.85287473808805e-204
Ostf1	1.63955507415465e-240	1.16683016611424	0.168	0.035	4.1761107293793e-236
Gng13	6.1265209654049e-252	-1.16632604275987	0.171	0.329	1.56048615509828e-247
Taok3	0	-1.16474456578533	0.148	0.364	0
Impg2	3.74453806801878e-301	1.16214135618903	0.298	0.11	9.53771291305065e-297
Cox17	3.13817980261695e-188	1.15830182781309	0.429	0.327	7.99325777524563e-184
H2-K1	1.07700389226619e-221	1.15574618856627	0.199	0.065	2.74323661399122e-217
Lcp1	8.391614803945e-284	1.15374636426131	0.133	0.003	2.13742820671283e-279
Tgfbi	9.93774710723565e-243	1.15149550137111	0.111	0.001	2.53124356568399e-238
Fau	0	1.14725278281821	0.728	0.597	0
Gng5	4.82170235658683e-227	1.13793370363866	0.296	0.139	1.22813580724623e-222
Ckb	0	-1.13709832588322	0.475	0.728	0
Gpm6a	0	-1.13611597813227	0.079	0.284	0
Alox5ap	5.87628566319135e-255	1.13028202358579	0.151	0.019	1.49674872127147e-250
Dnttip2	6.94196721270956e-210	1.12054537976743	0.22	0.083	1.76818846874925e-205
Foxn3	0	-1.11803815144751	0.118	0.365	0
Rpl39	5.60614877032605e-274	1.10871030155927	0.533	0.437	1.42794215328975e-269
Arhgdib	1.44904621638084e-241	1.10529235055454	0.146	0.021	3.69086561774364e-237
Cd63	1.18320891636773e-96	1.10392595434255	0.326	0.252	3.01375143088025e-92
Lrrc2	7.48404504695423e-267	1.10328556529498	0.176	0.031	1.90626111390971e-262
Gabrb3	0	-1.10056936923477	0.145	0.351	0
Nlgn1	0	-1.09868547160279	0.07	0.219	0
Slfn2	1.97837203716445e-231	1.09768355701222	0.107	0.001	5.03911141586157e-227
Trpm3	1.07775835953502e-299	-1.0976806971324	0.075	0.213	2.74515831757164e-295
Rapgef5	0	-1.09643030126134	0.107	0.299	0
Slit2	9.27547993029101e-119	-1.0957668072193	0.047	0.116	2.36255749304442e-114
Dynll1	0	1.09133225890177	0.595	0.419	0
Lrmda	6.31877389952114e-194	1.09039342803431	0.136	0.028	1.60945489994703e-189
Itm2c	0	-1.08824906877811	0.103	0.327	0
Nupr1	4.84579563426577e-101	1.08623192342938	0.129	0.052	1.23427260600383e-96
Pkig	4.94674884928087e-176	1.08494495219286	0.359	0.242	1.25998639940033e-171
C5ar1	4.1799689761546e-242	1.08309454680764	0.111	0.001	1.06467989791634e-237
Pde1c	0	-1.07982339068492	0.054	0.275	0
Stat1	8.77117767513546e-185	1.0786115528035	0.191	0.069	2.23410666563375e-180
Irf9	1.33760447760587e-225	1.07821261706182	0.134	0.018	3.40701236490992e-221
Gm20754	1.78314193954287e-248	-1.07213334721109	0.047	0.153	4.54184083420964e-244
E130310I04Rik	0	-1.07151724037769	0.021	0.132	0
Pdzph1	1.98152221108871e-260	-1.06707075209882	0.122	0.269	5.04713522386405e-256
Sec61g	2.40046741149088e-158	1.06308510198848	0.405	0.325	6.11423054380841e-154
Rskr	0	-1.05669343663966	0.061	0.253	0
Card19	7.33454265754866e-192	1.05625180134407	0.227	0.091	1.86818136030422e-187
Fam53b	1.72130386175306e-272	-1.0533093329853	0.079	0.211	4.38433306627122e-268
Bcl6	1.275355705732e-180	1.05308792434708	0.199	0.077	3.24845851806996e-176
Frmd5	0	-1.05056815365789	0.109	0.279	0
Edn2	7.27632040428518e-236	1.04753010608767	0.118	0.006	1.85335157017548e-231
Anxa2	7.1349780542018e-255	1.04631217107054	0.128	0.007	1.81735026018574e-250
Ctsd	4.67342172985042e-88	1.04220089114324	0.345	0.286	1.1903672488102e-83
Ntm	0	-1.04027799389976	0.244	0.511	0
Coro1a	8.70866246426999e-223	1.03986011871533	0.126	0.013	2.21818341627421e-218
Mgarp	0	-1.03877750998848	0.53	0.683	0
Uba52	1.72257438397078e-206	1.0377724745338	0.436	0.331	4.38756921341197e-202
Cd9	1.12004420698319e-138	1.03759363684069	0.217	0.102	2.85286459960687e-134
Pax6	0	-1.03518045286553	0.049	0.19	0
Gm48236	2.13656007379022e-245	1.03489961806338	0.208	0.057	5.44203216395106e-241
Ndufb1-ps	6.55621283587865e-223	1.03478193372444	0.446	0.329	1.66993297142665e-218
Ptn	0	-1.03349742776411	0.022	0.128	0
Klf2	5.26280352483308e-204	1.03291726966949	0.131	0.02	1.34048868581023e-199
Rpl38	0	1.03172611293022	0.632	0.511	0
Ttc3	0	-1.03166369496381	0.121	0.383	0
Gnat2	2.29672794061984e-128	-1.03044009787717	0.058	0.135	5.8499957375528e-124
Ndufaf5	1.19711347624838e-178	1.02972228718283	0.251	0.121	3.04916773535224e-174
Cacna2d3	0	-1.0202087481064	0.047	0.193	0
Rgs6	9.26975475133585e-255	-1.01912368747205	0.023	0.107	2.36109923271275e-250
Cabp1	0	-1.01777463497031	0.046	0.234	0
Rbm17	1.96358913177153e-136	1.01626822854917	0.215	0.11	5.00145787753526e-132
Gm4792	0	-1.01568818767071	0.117	0.299	0
Arpc3	1.28992831509132e-125	1.01413771259817	0.229	0.13	3.28557641136911e-121
Mt1	1.93246556842386e-49	1.0134459488921	0.381	0.324	4.92218304933242e-45
Gsr	1.09123314652644e-134	1.01116199334294	0.172	0.073	2.7794799475175e-130
Snrpn	0	-1.00935750825281	0.12	0.353	0
Galntl6	7.3486281514155e-127	-1.00877581541947	0.05	0.122	1.87176907644704e-122
Capg	2.48472748799479e-251	1.00733156125564	0.121	0.004	6.32884938467153e-247
Rtn4	0	-1.00455144574813	0.285	0.512	0
Hist3h2ba	0	-1.00406859927879	0.115	0.386	0
Lrrc4c	0	-1.00335245922224	0.076	0.244	0
