# Supplementary material for: N,N-Dimethyl-3β-hydroxycholenamide attenuates neuronal death and retinal inflammation in retinal ischemia/reperfusion injury by inhibiting Ninjurin 1
Source: J Neuroinflammation. 2023 Apr 7;20:91. doi: 10.1186/s12974-023-02754-5 (PMC10082498; doi:10.1186/s12974-023-02754-5)
Supplement: Supplementary file 8 — Additional file 8. Table S3. Table of DEGs between RIR and DMHCA groups. [file 12974_2023_2754_MOESM8_ESM.csv]

gene	p_val	avg_log2FC	pct.1	pct.2	p_val_adj
Gm42418	0	7.12221496129307	0.999	0.087	0
Saa3	0	-5.72945319155596	0	0.558	0
S100a8	0	-5.65806481178468	0.001	0.454	0
Cxcl2	0	-5.12361784261091	0.006	0.469	0
Cmss1	0	5.06869690874548	0.989	0.058	0
S100a9	0	-4.87979436686026	0.001	0.325	0
Wfdc17	0	-4.83512655585998	0.006	0.415	0
Lcn2	0	-4.19452547602811	0.014	0.341	0
Slpi	0	-4.08320127257369	0.001	0.342	0
Fth1	0	-3.9632729116877	0.761	0.86	0
Ftl1	0	-3.96205259708938	0.412	0.67	0
Ccl3	0	-3.86726589762788	0.024	0.325	0
Fcer1g	0	-3.81721651230318	0.032	0.41	0
AY036118	0	3.72136189913178	0.924	0.024	0
Ifitm2	0	-3.57055754511161	0.016	0.376	0
Wfdc21	0	-3.52821468289661	0	0.243	0
Cebpb	0	-3.42381961180018	0.038	0.366	0
Lyz2	0	-3.39666347986318	0.035	0.358	0
Tyrobp	0	-3.37208502773715	0.033	0.397	0
Il1b	0	-3.301406438803	0.008	0.326	0
Ccl4	0	-3.18407340511567	0.044	0.271	0
Il1rn	0	-3.08743157289229	0.002	0.252	0
Srgn	0	-3.01614825476387	0.01	0.31	0
Ifitm1	0	-2.99058407869528	0.004	0.229	0
Actb	0	-2.96343881876655	0.572	0.629	0
Cstb	0	-2.87208843894141	0.179	0.389	0
Cdk8	0	2.8273970243713	0.82	0.064	0
B2m	0	-2.82324260178625	0.066	0.403	0
Cd52	0	-2.76843520699645	0.02	0.288	0
Clec4e	0	-2.65290067666108	0.001	0.249	0
Pfn1	0	-2.65092224413292	0.243	0.481	0
Hp	0	-2.51795449350589	0	0.213	0
Cyba	0	-2.48547396473526	0.028	0.284	0
Dmd	0	2.48168616315109	0.933	0.451	0
Rims2	0	2.4393850071426	0.902	0.259	0
Cd74	0	-2.42224146497819	0.006	0.119	0
Cd14	0	-2.36866141033538	0.014	0.241	0
S100a11	0	-2.35289344553726	0.032	0.267	0
Nfkbia	0	-2.33582003078681	0.177	0.357	0
Rps27	0	-2.33381741029124	0.558	0.782	0
Rp1	0	2.33204845957865	0.926	0.414	0
Cd53	0	-2.32467242572594	0.006	0.245	0
Marcksl1	0	-2.32218786609755	0.017	0.241	0
Lars2	0	2.29479489673333	0.614	0.015	0
G0s2	0	-2.28831893685344	0.002	0.12	0
Sh3bgrl3	0	-2.2777241822872	0.071	0.323	0
S100a6	0	-2.27537788393793	0.064	0.324	0
Pdzph1	0	2.23934479264951	0.731	0.122	0
Prdx5	0	-2.2212740126244	0.33	0.459	0
Msrb1	0	-2.20251246287777	0.116	0.303	0
Hist1h1e	0	2.18339313511529	0.54	0.003	0
Ccrl2	0	-2.18136343400672	0.005	0.191	0
H2-D1	0	-2.15086734801245	0.211	0.511	0
Rps29	0	-2.14252522457122	0.643	0.839	0
Mt1	0	-2.10401171428957	0.172	0.381	0
Rpl41	0	-2.09029454417869	0.703	0.86	0
Rpl35	0	-2.06952777266427	0.272	0.504	0
Gphn	0	2.02967443778195	0.884	0.253	0
Rps28	0	-2.00895886820301	0.47	0.655	0
Gm20139	0	2.00489195432543	0.551	0.027	0
Ifitm3	0	-1.99979108144822	0.047	0.225	0
Camk1d	0	1.99069998332103	0.901	0.268	0
Lst1	0	-1.98907224525818	0.007	0.197	0
Mt2	0	-1.9862713361535	0.07	0.218	0
Acod1	0	-1.98474517724172	0.001	0.172	0
Wdr17	0	1.94408736218536	0.786	0.151	0
Slc7a11	0	-1.93505818405002	0.003	0.178	0
Ush2a	0	1.9267147084338	0.827	0.265	0
Grm8	0	1.92396708065122	0.623	0.124	0
mt-Nd1	0	-1.9239186892369	0.623	0.849	0
Tmsb4x	0	-1.92007123664522	0.763	0.732	0
AA467197	0	-1.91294568720389	0.004	0.162	0
Pim1	0	-1.90579114373755	0.025	0.186	0
Fxyd5	0	-1.89289883550164	0.01	0.218	0
Clec4d	0	-1.88286393740241	0.001	0.187	0
Psap	0	-1.87377277459592	0.234	0.383	0
Cadm2	0	1.86130065912283	0.966	0.778	0
Ndufa3	0	-1.82369555601984	0.282	0.502	0
Ninj1	0	-1.79822672353225	0.02	0.201	0
mt-Co1	0	-1.79112623145439	0.7	0.867	0
Atox1	0	-1.78802464208546	0.213	0.367	0
Tmsb10	0	-1.74781501882137	0.171	0.316	0
Bcl2a1b	0	-1.72648936320958	0.013	0.179	0
Rac2	0	-1.71047507084765	0.005	0.186	0
Txn1	3.65033631131711e-245	-1.70466114688483	0.215	0.32	9.29777161855581e-241
Dusp1	0	-1.68048470225462	0.084	0.249	0
Ctsb	0	-1.6801560942749	0.316	0.431	0
Sod2	1.48883346122573e-153	-1.68008919909927	0.406	0.415	3.79220770908805e-149
Bbs9	0	1.67996155795375	0.723	0.164	0
Arpc1b	0	-1.67228707322865	0.029	0.216	0
Prdx1	1.4755275656041e-273	-1.65784984838382	0.298	0.393	3.7583162623502e-269
Pla2r1	0	1.65046469759383	0.631	0.096	0
Rpl38	0	-1.647253210638	0.497	0.632	0
March1	0	1.63558971465516	0.908	0.563	0
Pex5l	0	1.62164086113028	0.873	0.397	0
Rpl37a	0	-1.62017220077382	0.59	0.681	0
Gpx1	8.25581325203703e-252	-1.61217927273209	0.13	0.249	2.10283819342635e-247
Fpr1	0	-1.59538409672246	0	0.128	0
Atp8a2	0	1.58857484028845	0.732	0.153	0
Rpl37	0	-1.56989484788822	0.544	0.653	0
Magi2	0	1.56687597898271	0.757	0.357	0
Rgs20	0	1.55869054848193	0.786	0.3	0
Rps19	0	-1.55456012113973	0.534	0.611	0
Gm19951	0	1.55341096006071	0.43	0.004	0
Cd9	0	-1.54430216096874	0.073	0.217	0
Cox17	0	-1.54418716453384	0.308	0.429	0
Fpr2	0	-1.53203359536957	0	0.138	0
Gm44196	0	1.52607348250558	0.625	0.181	0
Sec61g	0	-1.51973141083836	0.278	0.405	0
Mif	0	-1.51906768971673	0.392	0.551	0
Gabarap	0	-1.51835221014837	0.291	0.406	0
Lgals3	0	-1.51676940688842	0.02	0.181	0
Rpgrip1	0	1.50853286465606	0.877	0.343	0
Kdm4c	0	1.50813608988602	0.834	0.26	0
Hist1h4d	0	1.50014047080119	0.404	0.003	0
Samd7	0	1.49869104172483	0.608	0.14	0
mt-Co3	0	-1.4973972466738	0.859	0.95	0
Cd63	0	-1.4941278530227	0.186	0.326	0
Tmlhe	0	1.49249355482718	0.495	0.07	0
Arg1	2.68593274751759e-279	-1.48991553229468	0.009	0.104	6.84133930120206e-275
Cfl1	0	-1.48462005533621	0.364	0.461	0
Gulp1	0	1.47880053583421	0.532	0.085	0
Hcn1	0	1.47578314890993	0.932	0.615	0
Rpl23a	0	-1.47476283715819	0.499	0.592	0
Uba52	0	-1.47475637763301	0.312	0.436	0
4930419G24Rik	0	1.4698508120741	0.371	0.01	0
Cacnb2	0	1.46376051527421	0.864	0.383	0
Pak7	0	1.4621805758998	0.545	0.106	0
Pkm	0	-1.4614182753986	0.75	0.827	0
Ccser1	0	1.45994887655616	0.654	0.19	0
A930014D07Rik	0	1.45498487058641	0.395	0.025	0
Gmfg	0	-1.44289413266288	0.008	0.155	0
Cd24a	0	-1.44165469924675	0.008	0.138	0
Lilrb4a	0	-1.43132196548997	0.004	0.155	0
Zeb2	0	-1.42954551484994	0.052	0.213	0
Zcchc7	0	1.42246923743715	0.622	0.123	0
Plek	7.35283048486506e-251	-1.42092183468202	0.062	0.176	1.87283945279998e-246
Lhfpl3	0	1.40775892516439	0.664	0.233	0
Irf7	0	-1.4023073262599	0.039	0.189	0
Gm19667	0	1.40085755426858	0.372	0.012	0
Crip1	1.40576252722567e-287	-1.40013068971655	0.018	0.124	3.58061773309652e-283
Tomm6	0	-1.39778201621539	0.336	0.452	0
Litaf	0	-1.39729304025954	0.012	0.164	0
Aldoa	0	-1.39378014208412	0.799	0.868	0
Egr1	0	1.39182549082115	0.308	0.091	0
Rasgrf2	0	1.39135291564543	0.663	0.143	0
Btg1	2.30385378177316e-137	-1.38401798455823	0.359	0.389	5.86814596755443e-133
Sdcbp	2.35538211877592e-267	-1.38293811335249	0.1	0.225	5.99939379473415e-263
Epb41	0	1.38085481051401	0.853	0.316	0
Mrpl52	1.42582347130017e-170	-1.37303211591972	0.25	0.326	3.63171496374867e-166
Gm41804	0	1.37152410225824	0.364	0.023	0
Sgip1	0	1.37042901460885	0.834	0.286	0
Gm26954	0	1.36273295659193	0.862	0.41	0
Dpf3	0	1.35827291550333	0.71	0.172	0
Spi1	0	-1.3560707557404	0.006	0.155	0
Adgrv1	0	1.35483758576875	0.738	0.237	0
Lgals1	3.88833303677593e-292	-1.35372414181388	0.033	0.148	9.90397307797197e-288
Rgs9	0	1.35323935965807	0.771	0.236	0
Sncb	4.20960551529978e-307	-1.35045639224568	0.465	0.501	1.07222862080201e-302
Cntln	0	1.33584226978786	0.434	0.047	0
Epb41l2	0	1.33374566592635	0.838	0.332	0
Pcdh15	0	1.33309963923802	0.933	0.654	0
Cd44	0	-1.33242734019482	0.022	0.162	0
Atp5md	0	-1.33129214944676	0.41	0.515	0
Thbs1	0	-1.32258387337451	0.003	0.105	0
Eno1	0	-1.31632412272346	0.601	0.654	0
Tapbp	1.12828079320517e-285	-1.31047612762838	0.092	0.221	2.8738440083729e-281
Ifi27l2a	2.29691249569395e-279	-1.31009312118711	0.016	0.119	5.85046581778205e-275
Ntm	0	1.30751605548874	0.754	0.244	0
Map4k3	0	1.30706436721474	0.55	0.09	0
Ccl6	1.94344518760369e-306	-1.30539013362549	0.004	0.102	4.95014923734535e-302
Rpl36	0	-1.30530428360253	0.518	0.583	0
Atp5mpl	0	-1.3018168757288	0.454	0.536	0
Bst2	0	-1.30139488748083	0.077	0.222	0
mt-Cytb	0	-1.29981761325366	0.787	0.932	0
Tubb5	2.28556621608052e-299	-1.2982362251466	0.423	0.476	5.82156570897868e-295
Atp6v0c	0	-1.29774101350998	0.606	0.656	0
Rpl31	0	-1.29461348625695	0.389	0.457	0
Nme2	0	-1.29404440365987	0.164	0.309	0
Atp5k	0	-1.28848416191512	0.369	0.462	0
Rpl39	0	-1.28547828130807	0.492	0.533	0
Slc4a7	0	1.28444412074806	0.648	0.135	0
Unc13b	0	1.28109930166145	0.663	0.157	0
Vasp	0	-1.28102544619003	0.032	0.153	0
Hdac9	0	1.27824714244278	0.497	0.103	0
Ctsz	3.00805684178228e-218	-1.26906994136529	0.116	0.226	7.66182158170365e-214
Ctsd	3.04848771154967e-226	-1.26371049955705	0.248	0.345	7.76480305008816e-222
Pclo	0	1.26326030085153	0.836	0.317	0
Akt3	0	1.25768366847138	0.603	0.141	0
Ctss	0	-1.25452758225274	0.017	0.141	0
Ybx3	0	1.25267816761112	0.679	0.163	0
Map2	0	1.24854090407221	0.702	0.189	0
Zbtb20	0	1.24657978270634	0.737	0.262	0
Rs1	0	1.24393249350617	0.79	0.282	0
Dnm3	0	1.24101156222892	0.66	0.159	0
Nbea	0	1.23948007292461	0.727	0.216	0
Frmd5	0	1.23892849441439	0.476	0.109	0
Thrb	0	1.23262496485016	0.718	0.219	0
Hmox1	3.48484901676271e-198	-1.23228038937258	0.029	0.114	8.87625893059629e-194
Mir142hg	0	-1.22831841455763	0.003	0.115	0
Sem1	1.16803717138863e-129	-1.22713011304685	0.375	0.393	2.97510747924397e-125
Fryl	0	1.22593169520872	0.688	0.172	0
Ppfia2	0	1.2233305480809	0.605	0.149	0
Fsd1l	0	1.22276411837967	0.482	0.058	0
Herc3	0	1.22071555876218	0.693	0.17	0
Fau	0	-1.21149561077648	0.709	0.728	0
Diaph3	0	1.20835450437669	0.417	0.06	0
Ehd1	3.02214145793485e-246	-1.2083075755631	0.044	0.151	7.69769650750585e-242
Mir124-2hg	0	1.20795205982742	0.884	0.404	0
Kansl1l	0	1.20415503179648	0.44	0.063	0
mt-Nd4	0	-1.19684091805634	0.666	0.813	0
Celf2	0	1.19657009924644	0.828	0.357	0
Abca4	0	1.19480180494549	0.731	0.214	0
Polr2l	1.1048604196152e-287	-1.19181032538493	0.079	0.208	2.81418997480186e-283
Cul3	0	1.19174609900761	0.697	0.179	0
Pitpnm3	0	1.19035950941563	0.489	0.067	0
Phactr1	0	1.18221849149017	0.68	0.23	0
Rplp2	0	-1.18204048254916	0.548	0.59	0
Hspa8	0	-1.18131273622501	0.574	0.602	0
Lrrc25	0	-1.17852970087894	0.003	0.119	0
Dlg2	0	1.1777784049135	0.53	0.204	0
Frmd4b	0	1.17739413326913	0.786	0.281	0
Gucy2f	0	1.17698763915091	0.463	0.057	0
Cdk2ap2	1.715000066823e-217	-1.17625388143948	0.482	0.5	4.36827667020487e-213
Rpl10	9.20665331300038e-172	-1.17378277141072	0.409	0.431	2.34502666535433e-167
Cep290	0	1.16915229249431	0.616	0.132	0
Prrc2c	0	1.16914058917239	0.608	0.122	0
Il1a	1.35790936063807e-299	-1.16859388762742	0.006	0.105	3.45873093248124e-295
Gm17057	0	1.16342539163792	0.364	0.03	0
Erc2	0	1.16091255682105	0.561	0.132	0
Zfp280d	0	1.15788661534244	0.5	0.075	0
Ndufb1-ps	1.80763429049755e-245	-1.15678089545916	0.389	0.446	4.6042253013263e-241
Vps13b	0	1.15320430920919	0.56	0.115	0
Gm32442	0	1.15203750762948	0.47	0.085	0
H2-K1	2.97431521057286e-297	-1.14604405847147	0.068	0.199	7.57587827285012e-293
Lcp1	0	-1.14479829482882	0.006	0.133	0
Klf2	1.03621498861476e-198	-1.14089063299814	0.04	0.131	2.63934319750065e-194
Tgfbi	0	-1.14049009228908	0.002	0.111	0
Tnrc6b	0	1.13692424147944	0.804	0.283	0
Uqcr11	1.06047557134014e-221	-1.13587749749932	0.328	0.4	2.70113732776046e-217
Rpl4	4.80731233213723e-212	-1.13548537320028	0.435	0.454	1.22447052411867e-207
Clic1	0	-1.13402735730621	0.039	0.176	0
Elob	0	-1.13088194307821	0.485	0.541	0
Card19	2.76659485016661e-48	-1.12979411153646	0.195	0.227	7.04679374285937e-44
Lrba	0	1.12769519237619	0.607	0.152	0
Marcks	3.71444578424608e-149	-1.12722696121064	0.118	0.207	9.4610648570532e-145
Gng5	1.48068886486021e-166	-1.1267201166555	0.205	0.296	3.77146260768545e-162
Fabp5	5.00606569471904e-57	-1.12617377979503	0.08	0.125	1.27509499310189e-52
Pfkfb2	0	1.12606224521698	0.528	0.086	0
Tspo	7.05857598238771e-286	-1.12557882615223	0.04	0.158	1.79788988847397e-281
Adamts3	0	1.12300965600251	0.486	0.086	0
Lyn	3.16680303906108e-278	-1.12204696703617	0.038	0.151	8.06616402079249e-274
Ncoa1	0	1.12036817906863	0.676	0.196	0
Bola2	8.13956586654833e-189	-1.11984984206267	0.129	0.23	2.07322882186853e-184
Ostf1	9.76575430239031e-213	-1.11897046875162	0.065	0.168	2.48743527836183e-208
Negr1	0	1.11670743426254	0.672	0.273	0
Egflam	0	1.11405307300548	0.6	0.145	0
Zeb1	0	1.11060876398378	0.418	0.072	0
Elp4	0	1.10994375056165	0.422	0.076	0
Fhod3	0	1.10886528184783	0.573	0.13	0
Ankrd12	0	1.10842513890819	0.783	0.3	0
Lrmda	0	-1.10627570887925	0.02	0.136	0
Pdc	0	1.1047541266678	0.939	0.66	0
Arhgdib	0	-1.10348533399496	0.027	0.146	0
Pet100	5.0214152825002e-174	-1.10104412731812	0.13	0.227	1.27900468660562e-169
Slc24a1	0	1.10000520924185	0.714	0.254	0
Glmn	0	1.09968693963884	0.736	0.208	0
Atp5l	0	-1.09966608793004	0.554	0.596	0
Ktn1	0	1.0989388715479	0.679	0.175	0
Uqcr10	5.31072564718349e-208	-1.09723228846782	0.37	0.425	1.35269492959411e-203
Mbnl1	0	1.09362812943228	0.628	0.182	0
Baz2b	0	1.09323456217584	0.782	0.291	0
Gm47283	6.69438453951641e-154	-1.0906791132397	0.183	0.271	1.70512668606022e-149
Prkd1	0	1.09021628962766	0.679	0.218	0
Ppp2r2b	0	1.08967931304025	0.895	0.52	0
Cox6a1	8.35355094453079e-242	-1.08801818369804	0.449	0.479	2.12773296108144e-237
Rpgr	0	1.08593998608182	0.468	0.077	0
Ubb	0	-1.08465044133841	0.941	0.965	0
Dhx36	0	1.08438501175768	0.467	0.066	0
Fam161a	0	1.08353492094938	0.656	0.158	0
5430419D17Rik	0	1.08241626988246	0.268	0.022	0
Rfx3	0	1.08152250007794	0.452	0.082	0
Rpl14	0	-1.07830814992531	0.576	0.586	0
Ier3	1.60927330354766e-82	-1.07793781308282	0.29	0.322	4.09898003146625e-78
Syt1	0	1.07766825860841	0.95	0.719	0
Memo1	0	1.07648164152801	0.649	0.174	0
Wdr78	0	1.07571562670875	0.417	0.049	0
C5ar1	0	-1.07396815341145	0.004	0.111	0
Phf14	0	1.07373991546703	0.503	0.094	0
Atxn1	0	1.07339156548049	0.814	0.348	0
Gpx4	0	-1.07044422097072	0.797	0.805	0
Camk2d	0	1.07020216552903	0.873	0.414	0
Tln2	0	1.06732861074468	0.426	0.054	0
Impg1	0	1.06677441633495	0.694	0.209	0
Purb	0	1.06656748058545	0.649	0.202	0
Dscaml1	0	1.06448501837638	0.667	0.196	0
Kcnq1ot1	0	1.06253698594185	0.275	0.045	0
Slfn2	0	-1.06207374917469	0.006	0.107	0
Kcnb1	0	1.06177956846782	0.795	0.299	0
Snhg9	1.10931461054461e-143	-1.06127122612025	0.124	0.21	2.82553524451817e-139
Scaper	0	1.05995023176761	0.392	0.071	0
Serf2	1.69187924869154e-288	-1.0591319898476	0.521	0.534	4.30938563434223e-284
Coro1a	0	-1.05888653625034	0.008	0.126	0
Pcmtd2	0	1.05766521078773	0.773	0.279	0
Eif1	0	-1.05671851583002	0.836	0.847	0
Arpp19	9.08153593298844e-85	-1.05537816851334	0.259	0.3	2.31315801749148e-80
Rpl18a	0	-1.0547422520335	0.673	0.674	0
Gsr	1.06542688652213e-94	-1.0506541680596	0.108	0.172	2.71374882266051e-90
Faf1	0	1.04653156136455	0.569	0.129	0
Pid1	5.05449626651758e-163	-1.04605792481127	0.042	0.122	1.28743074404469e-158
Akap6	0	1.04517908815518	0.503	0.124	0
Mir124a-1hg	0	1.04382727519789	0.871	0.396	0
Pacrg	0	1.03914212003493	0.515	0.128	0
Galnt7	0	1.03822110169007	0.561	0.135	0
Anxa2	0	-1.03413577407519	0.014	0.128	0
Dynll1	0	-1.03407502728634	0.611	0.595	0
Eef2	6.26399089097682e-128	-1.03390733237589	0.349	0.378	1.59550111984071e-123
Syne2	0	1.0317810363745	0.479	0.083	0
Kmt2a	0	1.02994788760188	0.598	0.139	0
Pbx3	0	1.02990251515698	0.607	0.201	0
Rpl13a	0	-1.02660596220329	0.681	0.673	0
Gm45716	0	1.02652329868789	0.684	0.226	0
Cep350	0	1.02647595479548	0.396	0.05	0
Jund	5.45632706521804e-102	-1.02543619811479	0.346	0.373	1.38978106678169e-97
Kif1b	0	1.02529002847187	0.894	0.451	0
Pcp4	3.41216876028948e-65	-1.02275012979847	0.106	0.163	8.69113504933333e-61
Ppp3cc	0	1.020868955103	0.6	0.148	0
Actg1	9.24124183352835e-76	-1.02058620070344	0.507	0.455	2.353836707418e-71
Ndufa2	3.67196363544989e-216	-1.01908232410712	0.443	0.476	9.35285857585442e-212
Cops9	1.69809173699963e-111	-1.01845134159467	0.282	0.328	4.32520946331175e-107
Cfap61	0	1.01806934406279	0.374	0.052	0
Junb	9.78776033857744e-188	-1.01803332282638	0.416	0.47	2.49304043583906e-183
Eml5	0	1.01729858061977	0.618	0.161	0
Rabgef1	0	1.01404198786196	0.523	0.112	0
Rps9	5.60646478631015e-211	-1.0087437551726	0.596	0.552	1.42802264572106e-206
Ddhd1	0	1.008409490253	0.569	0.132	0
Mbd5	0	1.00302794348077	0.52	0.134	0
Nupr1	1.5574140514485e-168	-1.00213237379331	0.044	0.129	3.96688933044447e-164
