# Supplementary material for: N,N-Dimethyl-3β-hydroxycholenamide attenuates neuronal death and retinal inflammation in retinal ischemia/reperfusion injury by inhibiting Ninjurin 1
Source: J Neuroinflammation. 2023 Apr 7;20:91. doi: 10.1186/s12974-023-02754-5 (PMC10082498; doi:10.1186/s12974-023-02754-5)
Supplement: Supplementary file 9 — Additional file 9. Table S4. Table of GO analysis of upregulated DEGs in RIR group compared to sham group. [file 12974_2023_2754_MOESM9_ESM.csv]

Category	CategoryID	GO	Description	PARENT_GO	LogP	Enrichment	Z-score	#TotalGeneInLibrary	#GeneInGO	#GeneInHitList	#GeneInGOAndHitList	%InGO	STDV %InGO	GeneID	Hits	Log(q-value)	GeneList
GO Biological Processes	19	GO:0006954	inflammatory response	19_GO:0050896 response to stimulus	-20	8.6	15	20704	521	144	31	22	3.4	11690|12053|12273|12475|12484|12505|12608|13057|14127|14289|14293|14728|15368|15439|16175|16176|16181|16365|16423|18081|20201|20202|20210|20302|20303|20305|20310|21825|22177|54199|56312	Alox5ap|Bcl6|C5ar1|Cd14|Cd24a|Cd44|Cebpb|Cyba|Fcer1g|Fpr2|Fpr1|Lilrb4a|Hmox1|Hp|Il1a|Il1b|Il1rn|Acod1|Cd47|Ninj1|S100a8|S100a9|Saa3|Ccl3|Ccl4|Ccl6|Cxcl2|Thbs1|Tyrobp|Ccrl2|Nupr1	-15	MyList
GO Biological Processes	19	GO:0032103	positive regulation of response to external stimulus	19_GO:0048518 positive regulation of biological process	-15	7.8	12	20704	459	144	25	17	3.2	11690|11846|12273|12484|12608|13040|13057|13615|14127|16149|16176|16365|16423|16852|18035|18081|19354|20201|20202|20302|20375|21825|22177|54123|56312	Alox5ap|Arg1|C5ar1|Cd24a|Cebpb|Ctss|Cyba|Edn2|Fcer1g|Cd74|Il1b|Acod1|Cd47|Lgals1|Nfkbia|Ninj1|Rac2|S100a8|S100a9|Ccl3|Spi1|Thbs1|Tyrobp|Irf7|Nupr1	-11	MyList
GO Biological Processes	19	GO:0031349	positive regulation of defense response	19_GO:0048518 positive regulation of biological process	-15	9.9	13	20704	305	144	21	15	2.9	11690|11846|12484|12608|13040|13057|14127|16149|16176|16365|16423|16852|18035|18081|20201|20202|20302|20375|22177|54123|56312	Alox5ap|Arg1|Cd24a|Cebpb|Ctss|Cyba|Fcer1g|Cd74|Il1b|Acod1|Cd47|Lgals1|Nfkbia|Ninj1|S100a8|S100a9|Ccl3|Spi1|Tyrobp|Irf7|Nupr1	-11	MyList
GO Biological Processes	19	GO:0001817	regulation of cytokine production	19_GO:0032501 multicellular organismal process	-13	5.3	10	20704	787	144	29	20	3.3	11846|12010|12053|12257|12273|12475|12484|12608|13057|14127|14728|15368|16149|16175|16176|16365|16423|16598|19073|20302|20303|20846|21825|22177|54123|56619|56722|68576|69550	Arg1|B2m|Bcl6|Tspo|C5ar1|Cd14|Cd24a|Cebpb|Cyba|Fcer1g|Lilrb4a|Hmox1|Cd74|Il1a|Il1b|Acod1|Cd47|Klf2|Srgn|Ccl3|Ccl4|Stat1|Thbs1|Tyrobp|Irf7|Clec4e|Litaf|Lamtor5|Bst2	-9.3	MyList
GO Biological Processes	19	GO:0050729	positive regulation of inflammatory response	19_GO:0048518 positive regulation of biological process	-12	14	13	20704	148	144	14	9.7	2.5	11690|12484|12608|13040|14127|16176|16423|16852|18035|18081|20201|20202|20302|56312	Alox5ap|Cd24a|Cebpb|Ctss|Fcer1g|Il1b|Cd47|Lgals1|Nfkbia|Ninj1|S100a8|S100a9|Ccl3|Nupr1	-8.2	MyList
GO Biological Processes	19	GO:0070486	leukocyte aggregation	19_GO:0009987 cellular process	-12	72	22	20704	14	144	7	4.9	1.8	12505|16176|16423|19354|20201|20202|21825	Cd44|Il1b|Cd47|Rac2|S100a8|S100a9|Thbs1	-8.2	MyList
GO Biological Processes	19	GO:0030593	neutrophil chemotaxis	19_GO:0040011 locomotion	-11	21	15	20704	75	144	11	7.6	2.2	12273|13615|14127|16176|16854|20201|20202|20302|20303|20305|20310	C5ar1|Edn2|Fcer1g|Il1b|Lgals3|S100a8|S100a9|Ccl3|Ccl4|Ccl6|Cxcl2	-8.1	MyList
GO Biological Processes	19	GO:0031347	regulation of defense response	19_GO:0050896 response to stimulus	-11	5.5	9.7	20704	659	144	25	17	3.2	11690|11846|12053|12484|12505|12608|13040|13057|14127|14775|16149|16176|16365|16423|16852|18035|18081|20201|20202|20302|20375|20846|22177|54123|56312	Alox5ap|Arg1|Bcl6|Cd24a|Cd44|Cebpb|Ctss|Cyba|Fcer1g|Gpx1|Cd74|Il1b|Acod1|Cd47|Lgals1|Nfkbia|Ninj1|S100a8|S100a9|Ccl3|Spi1|Stat1|Tyrobp|Irf7|Nupr1	-8.1	MyList
GO Biological Processes	19	GO:0071621	granulocyte chemotaxis	19_GO:0040011 locomotion	-11	19	14	20704	83	144	11	7.6	2.2	12273|13615|14127|16176|16854|20201|20202|20302|20303|20305|20310	C5ar1|Edn2|Fcer1g|Il1b|Lgals3|S100a8|S100a9|Ccl3|Ccl4|Ccl6|Cxcl2	-7.6	MyList
GO Biological Processes	19	GO:0030595	leukocyte chemotaxis	19_GO:0040011 locomotion	-11	14	12	20704	138	144	13	9	2.4	12273|12721|13615|14127|16176|16854|18081|20201|20202|20302|20303|20305|20310	C5ar1|Coro1a|Edn2|Fcer1g|Il1b|Lgals3|Ninj1|S100a8|S100a9|Ccl3|Ccl4|Ccl6|Cxcl2	-7.6	MyList
GO Biological Processes	19	GO:0060326	cell chemotaxis	19_GO:0040011 locomotion	-11	10	11	20704	210	144	15	10	2.5	12273|12721|13615|14127|16176|16854|18081|20201|20202|20210|20302|20303|20305|20310|54199	C5ar1|Coro1a|Edn2|Fcer1g|Il1b|Lgals3|Ninj1|S100a8|S100a9|Saa3|Ccl3|Ccl4|Ccl6|Cxcl2|Ccrl2	-7.5	MyList
GO Biological Processes	19	GO:1990266	neutrophil migration	19_GO:0002376 immune system process	-10	17	13	20704	91	144	11	7.6	2.2	12273|13615|14127|16176|16854|20201|20202|20302|20303|20305|20310	C5ar1|Edn2|Fcer1g|Il1b|Lgals3|S100a8|S100a9|Ccl3|Ccl4|Ccl6|Cxcl2	-7.3	MyList
GO Biological Processes	19	GO:0034341	response to interferon-gamma	19_GO:0044419 biological process involved in interspecies interaction between organisms	-10	14	12	20704	127	144	12	8.3	2.3	12332|16149|16365|16423|20302|20303|20305|20846|66141|68713|69550|80876	Capg|Cd74|Acod1|Cd47|Ccl3|Ccl4|Ccl6|Stat1|Ifitm3|Ifitm1|Bst2|Ifitm2	-7	MyList
GO Biological Processes	19	GO:0050727	regulation of inflammatory response	19_GO:0050896 response to stimulus	-10	7.1	9.8	20704	367	144	18	12	2.8	11690|12053|12484|12505|12608|13040|14127|14775|16176|16365|16423|16852|18035|18081|20201|20202|20302|56312	Alox5ap|Bcl6|Cd24a|Cd44|Cebpb|Ctss|Fcer1g|Gpx1|Il1b|Acod1|Cd47|Lgals1|Nfkbia|Ninj1|S100a8|S100a9|Ccl3|Nupr1	-7	MyList
GO Biological Processes	19	GO:0097530	granulocyte migration	19_GO:0002376 immune system process	-9.8	15	12	20704	103	144	11	7.6	2.2	12273|13615|14127|16176|16854|20201|20202|20302|20303|20305|20310	C5ar1|Edn2|Fcer1g|Il1b|Lgals3|S100a8|S100a9|Ccl3|Ccl4|Ccl6|Cxcl2	-6.8	MyList
GO Biological Processes	19	GO:0097190	apoptotic signaling pathway	19_GO:0023052 signaling	-9.8	7.4	9.8	20704	329	144	17	12	2.7	12045|12484|12608|12925|14373|14775|15368|16175|16176|16819|17210|20375|20656|22177|56312|56486|76933	Bcl2a1b|Cd24a|Cebpb|Crip1|G0s2|Gpx1|Hmox1|Il1a|Il1b|Lcn2|Mcl1|Spi1|Sod2|Tyrobp|Nupr1|Gabarap|Ifi27l2a	-6.8	MyList
GO Biological Processes	19	GO:0002237	response to molecule of bacterial origin	19_GO:0044419 biological process involved in interspecies interaction between organisms	-9.6	6.6	9.4	20704	391	144	18	12	2.8	12010|12273|12475|12484|12608|14728|16175|16176|16365|18035|20201|20202|20310|20375|20568|20846|56722|66107	B2m|C5ar1|Cd14|Cd24a|Cebpb|Lilrb4a|Il1a|Il1b|Acod1|Nfkbia|S100a8|S100a9|Cxcl2|Spi1|Slpi|Stat1|Litaf|Wfdc21	-6.6	MyList
GO Biological Processes	19	GO:0097529	myeloid leukocyte migration	19_GO:0002376 immune system process	-9.5	12	11	20704	141	144	12	8.3	2.3	12273|13615|14127|16176|16854|18081|20201|20202|20302|20303|20305|20310	C5ar1|Edn2|Fcer1g|Il1b|Lgals3|Ninj1|S100a8|S100a9|Ccl3|Ccl4|Ccl6|Cxcl2	-6.6	MyList
GO Biological Processes	19	GO:0002683	negative regulation of immune system process	19_GO:0002376 immune system process	-9.2	5.9	8.9	20704	465	144	19	13	2.8	11846|12053|12484|12505|12608|14127|14728|14775|15368|16149|16365|16423|16854|16988|18103|20375|21825|22177|69550	Arg1|Bcl6|Cd24a|Cd44|Cebpb|Fcer1g|Lilrb4a|Gpx1|Hmox1|Cd74|Acod1|Cd47|Lgals3|Lst1|Nme2|Spi1|Thbs1|Tyrobp|Bst2	-6.3	MyList
GO Biological Processes	19	GO:0008285	negative regulation of cell population proliferation	19_GO:0048519 negative regulation of biological process	-9.1	4.5	8.2	20704	774	144	24	17	3.1	11846|12010|12053|12257|12484|12505|12527|12608|14319|14728|15368|16175|16176|16854|16988|20556|20656|20846|21825|22177|56312|66141|67269|68713	Arg1|B2m|Bcl6|Tspo|Cd24a|Cd44|Cd9|Cebpb|Fth1|Lilrb4a|Hmox1|Il1a|Il1b|Lgals3|Lst1|Slfn2|Sod2|Stat1|Thbs1|Tyrobp|Nupr1|Ifitm3|Agtpbp1|Ifitm1	-6.2	MyList
GO Biological Processes	19	GO:0019221	cytokine-mediated signaling pathway	19_GO:0023052 signaling	-9.1	7.2	9.4	20704	318	144	16	11	2.6	13615|14127|16149|16175|16176|18035|20302|20303|20305|20310|20375|20846|54123|66141|68713|80876	Edn2|Fcer1g|Cd74|Il1a|Il1b|Nfkbia|Ccl3|Ccl4|Ccl6|Cxcl2|Spi1|Stat1|Irf7|Ifitm3|Ifitm1|Ifitm2	-6.2	MyList
GO Biological Processes	19	GO:0050900	leukocyte migration	19_GO:0002376 immune system process	-8.9	8.4	9.7	20704	239	144	14	9.7	2.5	12273|12484|12721|13615|14127|16176|16854|18081|20201|20202|20302|20303|20305|20310	C5ar1|Cd24a|Coro1a|Edn2|Fcer1g|Il1b|Lgals3|Ninj1|S100a8|S100a9|Ccl3|Ccl4|Ccl6|Cxcl2	-6	MyList
GO Biological Processes	19	GO:0043065	positive regulation of apoptotic process	19_GO:0048518 positive regulation of biological process	-8.8	5	8.3	20704	607	144	21	15	2.9	12053|12257|12484|12505|13033|14373|15368|16176|16819|16852|17210|17873|20090|20201|20202|20302|20656|21825|22177|56312|64138	Bcl6|Tspo|Cd24a|Cd44|Ctsd|G0s2|Hmox1|Il1b|Lcn2|Lgals1|Mcl1|Gadd45b|Rps29|S100a8|S100a9|Ccl3|Sod2|Thbs1|Tyrobp|Nupr1|Ctsz	-6	MyList
GO Biological Processes	19	GO:0043068	positive regulation of programmed cell death	19_GO:0048518 positive regulation of biological process	-8.7	4.9	8.2	20704	618	144	21	15	2.9	12053|12257|12484|12505|13033|14373|15368|16176|16819|16852|17210|17873|20090|20201|20202|20302|20656|21825|22177|56312|64138	Bcl6|Tspo|Cd24a|Cd44|Ctsd|G0s2|Hmox1|Il1b|Lcn2|Lgals1|Mcl1|Gadd45b|Rps29|S100a8|S100a9|Ccl3|Sod2|Thbs1|Tyrobp|Nupr1|Ctsz	-5.9	MyList
GO Biological Processes	19	GO:0010942	positive regulation of cell death	19_GO:0048518 positive regulation of biological process	-8.6	4.6	8	20704	690	144	22	15	3	12053|12257|12484|12505|13033|14373|15368|15439|16176|16819|16852|17210|17873|20090|20201|20202|20302|20656|21825|22177|56312|64138	Bcl6|Tspo|Cd24a|Cd44|Ctsd|G0s2|Hmox1|Hp|Il1b|Lcn2|Lgals1|Mcl1|Gadd45b|Rps29|S100a8|S100a9|Ccl3|Sod2|Thbs1|Tyrobp|Nupr1|Ctsz	-5.8	MyList
GO Biological Processes	19	GO:0050670	regulation of lymphocyte proliferation	19_GO:0002376 immune system process	-8.6	8	9.3	20704	253	144	14	9.7	2.5	11846|12053|12484|12505|12608|12721|14728|16149|16175|16176|16854|16988|19354|22177	Arg1|Bcl6|Cd24a|Cd44|Cebpb|Coro1a|Lilrb4a|Cd74|Il1a|Il1b|Lgals3|Lst1|Rac2|Tyrobp	-5.8	MyList
GO Biological Processes	19	GO:0006935	chemotaxis	19_GO:0040011 locomotion	-8.5	5.3	8.3	20704	512	144	19	13	2.8	12273|12721|13615|14127|14289|14293|16176|16854|18081|19354|20201|20202|20210|20302|20303|20305|20310|22323|54199	C5ar1|Coro1a|Edn2|Fcer1g|Fpr2|Fpr1|Il1b|Lgals3|Ninj1|Rac2|S100a8|S100a9|Saa3|Ccl3|Ccl4|Ccl6|Cxcl2|Vasp|Ccrl2	-5.8	MyList
GO Biological Processes	19	GO:0002694	regulation of leukocyte activation	19_GO:0002376 immune system process	-8.5	4.3	7.9	20704	763	144	23	16	3.1	11461|11846|12010|12053|12484|12505|12608|12721|14127|14728|15368|16149|16175|16176|16423|16852|16854|16988|17474|19354|20375|21825|22177	Actb|Arg1|B2m|Bcl6|Cd24a|Cd44|Cebpb|Coro1a|Fcer1g|Lilrb4a|Hmox1|Cd74|Il1a|Il1b|Cd47|Lgals1|Lgals3|Lst1|Clec4d|Rac2|Spi1|Thbs1|Tyrobp	-5.8	MyList
GO Biological Processes	19	GO:0042330	taxis	19_GO:0040011 locomotion	-8.5	5.3	8.3	20704	514	144	19	13	2.8	12273|12721|13615|14127|14289|14293|16176|16854|18081|19354|20201|20202|20210|20302|20303|20305|20310|22323|54199	C5ar1|Coro1a|Edn2|Fcer1g|Fpr2|Fpr1|Il1b|Lgals3|Ninj1|Rac2|S100a8|S100a9|Saa3|Ccl3|Ccl4|Ccl6|Cxcl2|Vasp|Ccrl2	-5.8	MyList
GO Biological Processes	19	GO:0032944	regulation of mononuclear cell proliferation	19_GO:0050789 regulation of biological process	-8.4	7.8	9.2	20704	258	144	14	9.7	2.5	11846|12053|12484|12505|12608|12721|14728|16149|16175|16176|16854|16988|19354|22177	Arg1|Bcl6|Cd24a|Cd44|Cebpb|Coro1a|Lilrb4a|Cd74|Il1a|Il1b|Lgals3|Lst1|Rac2|Tyrobp	-5.7	MyList
GO Biological Processes	19	GO:0002697	regulation of immune effector process	19_GO:0002376 immune system process	-8.4	5.6	8.3	20704	464	144	18	12	2.8	11846|12010|12053|12484|14127|14728|14964|14972|15368|16149|16176|16423|16854|19354|20375|22177|56722|69550	Arg1|B2m|Bcl6|Cd24a|Fcer1g|Lilrb4a|H2-D1|H2-K1|Hmox1|Cd74|Il1b|Cd47|Lgals3|Rac2|Spi1|Tyrobp|Litaf|Bst2	-5.7	MyList
GO Biological Processes	19	GO:0050866	negative regulation of cell activation	19_GO:0048519 negative regulation of biological process	-8.2	8.3	9.2	20704	225	144	13	9	2.4	11846|12053|12484|12505|12527|12608|14728|15368|16149|16854|16988|20375|22177	Arg1|Bcl6|Cd24a|Cd44|Cd9|Cebpb|Lilrb4a|Hmox1|Cd74|Lgals3|Lst1|Spi1|Tyrobp	-5.5	MyList
GO Biological Processes	19	GO:0040011	locomotion	19_GO:0040011 locomotion	-8.2	5.1	8	20704	538	144	19	13	2.8	12273|12721|13615|14127|14289|14293|16176|16854|18081|19354|20201|20202|20210|20302|20303|20305|20310|22323|54199	C5ar1|Coro1a|Edn2|Fcer1g|Fpr2|Fpr1|Il1b|Lgals3|Ninj1|Rac2|S100a8|S100a9|Saa3|Ccl3|Ccl4|Ccl6|Cxcl2|Vasp|Ccrl2	-5.5	MyList
GO Biological Processes	19	GO:0032496	response to lipopolysaccharide	19_GO:0044419 biological process involved in interspecies interaction between organisms	-8.2	6.2	8.5	20704	370	144	16	11	2.6	12010|12475|12608|14728|16175|16176|16365|18035|20201|20202|20310|20375|20568|20846|56722|66107	B2m|Cd14|Cebpb|Lilrb4a|Il1a|Il1b|Acod1|Nfkbia|S100a8|S100a9|Cxcl2|Spi1|Slpi|Stat1|Litaf|Wfdc21	-5.5	MyList
GO Biological Processes	19	GO:0032680	regulation of tumor necrosis factor production	19_GO:0032501 multicellular organismal process	-8.1	9.3	9.5	20704	186	144	12	8.3	2.3	12257|12475|12484|13057|14127|14728|16175|16423|20302|20303|21825|22177	Tspo|Cd14|Cd24a|Cyba|Fcer1g|Lilrb4a|Il1a|Cd47|Ccl3|Ccl4|Thbs1|Tyrobp	-5.5	MyList
GO Biological Processes	19	GO:0007159	leukocyte cell-cell adhesion	19_GO:0009987 cellular process	-8.1	19	12	20704	60	144	8	5.6	1.9	12484|12505|16176|16423|19354|20201|20202|21825	Cd24a|Cd44|Il1b|Cd47|Rac2|S100a8|S100a9|Thbs1	-5.4	MyList
GO Biological Processes	19	GO:1903555	regulation of tumor necrosis factor superfamily cytokine production	19_GO:0032501 multicellular organismal process	-8.1	9.1	9.4	20704	189	144	12	8.3	2.3	12257|12475|12484|13057|14127|14728|16175|16423|20302|20303|21825|22177	Tspo|Cd14|Cd24a|Cyba|Fcer1g|Lilrb4a|Il1a|Cd47|Ccl3|Ccl4|Thbs1|Tyrobp	-5.4	MyList
GO Biological Processes	19	GO:0050863	regulation of T cell activation	19_GO:0002376 immune system process	-8	6.1	8.4	20704	378	144	16	11	2.6	11461|11846|12010|12053|12484|12505|12608|12721|14728|16149|16175|16176|16423|16852|16854|19354	Actb|Arg1|B2m|Bcl6|Cd24a|Cd44|Cebpb|Coro1a|Lilrb4a|Cd74|Il1a|Il1b|Cd47|Lgals1|Lgals3|Rac2	-5.4	MyList
GO Biological Processes	19	GO:0002685	regulation of leukocyte migration	19_GO:0040011 locomotion	-8	8	9	20704	234	144	13	9	2.4	12273|12527|12721|13615|16149|16175|16176|16423|16854|18081|19354|20375|21825	C5ar1|Cd9|Coro1a|Edn2|Cd74|Il1a|Il1b|Cd47|Lgals3|Ninj1|Rac2|Spi1|Thbs1	-5.4	MyList
GO Biological Processes	19	GO:0070663	regulation of leukocyte proliferation	19_GO:0050789 regulation of biological process	-8	7.2	8.7	20704	280	144	14	9.7	2.5	11846|12053|12484|12505|12608|12721|14728|16149|16175|16176|16854|16988|19354|22177	Arg1|Bcl6|Cd24a|Cd44|Cebpb|Coro1a|Lilrb4a|Cd74|Il1a|Il1b|Lgals3|Lst1|Rac2|Tyrobp	-5.4	MyList
GO Biological Processes	19	GO:0022407	regulation of cell-cell adhesion	19_GO:0050789 regulation of biological process	-7.9	5.2	7.9	20704	497	144	18	12	2.8	11461|11846|12010|12053|12484|12505|12527|12608|12721|14728|16149|16175|16176|16181|16423|16852|16854|20375	Actb|Arg1|B2m|Bcl6|Cd24a|Cd44|Cd9|Cebpb|Coro1a|Lilrb4a|Cd74|Il1a|Il1b|Il1rn|Cd47|Lgals1|Lgals3|Spi1	-5.3	MyList
GO Biological Processes	19	GO:0002687	positive regulation of leukocyte migration	19_GO:0040011 locomotion	-7.8	9.9	9.4	20704	160	144	11	7.6	2.2	12273|12721|13615|16149|16175|16176|16423|16854|19354|20375|21825	C5ar1|Coro1a|Edn2|Cd74|Il1a|Il1b|Cd47|Lgals3|Rac2|Spi1|Thbs1	-5.2	MyList
GO Biological Processes	19	GO:0002695	negative regulation of leukocyte activation	19_GO:0002376 immune system process	-7.7	8.5	9	20704	202	144	12	8.3	2.3	11846|12053|12484|12505|12608|14728|15368|16149|16854|16988|20375|22177	Arg1|Bcl6|Cd24a|Cd44|Cebpb|Lilrb4a|Hmox1|Cd74|Lgals3|Lst1|Spi1|Tyrobp	-5.2	MyList
GO Biological Processes	19	GO:0002718	regulation of cytokine production involved in immune response	19_GO:0002376 immune system process	-7.7	11	9.8	20704	126	144	10	6.9	2.1	11846|12010|12053|14127|14728|15368|16149|16176|56722|69550	Arg1|B2m|Bcl6|Fcer1g|Lilrb4a|Hmox1|Cd74|Il1b|Litaf|Bst2	-5.2	MyList
KEGG Pathway	24	mmu05171	Coronavirus disease - COVID-19 - Mus musculus (house mouse)		-7.7	7.5	8.7	20704	248	144	13	9	2.4	12273|14109|16176|16391|18035|20090|20846|22186|54127|57294|67248|67671|67945	C5ar1|Fau|Il1b|Irf9|Nfkbia|Rps29|Stat1|Uba52|Rps28|Rps27|Rpl39|Rpl38|Rpl41	-5.2	MyList
GO Biological Processes	19	GO:0002703	regulation of leukocyte mediated immunity	19_GO:0002376 immune system process	-7.6	6.6	8.3	20704	303	144	14	9.7	2.5	11846|12010|12053|12484|14127|14728|14964|14972|15368|16176|19354|20375|22177|69550	Arg1|B2m|Bcl6|Cd24a|Fcer1g|Lilrb4a|H2-D1|H2-K1|Hmox1|Il1b|Rac2|Spi1|Tyrobp|Bst2	-5	MyList
GO Biological Processes	19	GO:0070487	monocyte aggregation	19_GO:0009987 cellular process	-7.5	96	19	20704	6	144	4	2.8	1.4	12505|16176|16423|21825	Cd44|Il1b|Cd47|Thbs1	-5	MyList
GO Biological Processes	19	GO:0071347	cellular response to interleukin-1	19_GO:0050896 response to stimulus	-7.3	16	10	20704	74	144	8	5.6	1.9	12608|16176|16365|16423|20210|20302|20303|20305	Cebpb|Il1b|Acod1|Cd47|Saa3|Ccl3|Ccl4|Ccl6	-4.8	MyList
GO Biological Processes	19	GO:1903037	regulation of leukocyte cell-cell adhesion	19_GO:0050789 regulation of biological process	-7.3	5.8	7.8	20704	371	144	15	10	2.5	11461|11846|12010|12053|12484|12505|12608|12721|14728|16149|16175|16176|16423|16852|16854	Actb|Arg1|B2m|Bcl6|Cd24a|Cd44|Cebpb|Coro1a|Lilrb4a|Cd74|Il1a|Il1b|Cd47|Lgals1|Lgals3	-4.8	MyList
KEGG Pathway	24	mmu05152	Tuberculosis - Mus musculus (house mouse)		-7.3	8.8	8.8	20704	180	144	11	7.6	2.2	12475|12608|12721|13033|13040|14127|16149|16175|16176|20846|56619	Cd14|Cebpb|Coro1a|Ctsd|Ctss|Fcer1g|Cd74|Il1a|Il1b|Stat1|Clec4e	-4.8	MyList
GO Biological Processes	19	GO:2000379	positive regulation of reactive oxygen species metabolic process	19_GO:0048518 positive regulation of biological process	-7.2	15	10	20704	78	144	8	5.6	1.9	12257|13057|14289|16365|16819|20656|21825|22177	Tspo|Cyba|Fpr2|Acod1|Lcn2|Sod2|Thbs1|Tyrobp	-4.7	MyList
GO Biological Processes	19	GO:0002478	antigen processing and presentation of exogenous peptide antigen	19_GO:0002376 immune system process	-7	26	12	20704	33	144	6	4.2	1.7	12010|13040|14127|14972|16149|21356	B2m|Ctss|Fcer1g|H2-K1|Cd74|Tapbp	-4.5	MyList
GO Biological Processes	19	GO:0001819	positive regulation of cytokine production	19_GO:0048518 positive regulation of biological process	-7	4.8	7.3	20704	509	144	17	12	2.7	12010|12273|12475|12608|13057|14127|16149|16175|16176|20302|20303|20846|21825|22177|54123|56619|68576	B2m|C5ar1|Cd14|Cebpb|Cyba|Fcer1g|Cd74|Il1a|Il1b|Ccl3|Ccl4|Stat1|Thbs1|Tyrobp|Irf7|Clec4e|Lamtor5	-4.5	MyList
GO Biological Processes	19	GO:0030335	positive regulation of cell migration	19_GO:0040011 locomotion	-6.9	4.5	7.1	20704	578	144	18	12	2.8	12273|12721|13615|15368|16149|16175|16176|16423|16819|16854|18643|19241|19354|20195|20375|20656|21825|53378	C5ar1|Coro1a|Edn2|Hmox1|Cd74|Il1a|Il1b|Cd47|Lcn2|Lgals3|Pfn1|Tmsb4x|Rac2|S100a11|Spi1|Sod2|Thbs1|Sdcbp	-4.5	MyList
GO Biological Processes	19	GO:0002819	regulation of adaptive immune response	19_GO:0002376 immune system process	-6.9	7.2	8.1	20704	239	144	12	8.3	2.3	11846|12010|12053|12484|12505|14127|14728|14964|14972|16149|16176|54123	Arg1|B2m|Bcl6|Cd24a|Cd44|Fcer1g|Lilrb4a|H2-D1|H2-K1|Cd74|Il1b|Irf7	-4.5	MyList
GO Biological Processes	19	GO:0043523	regulation of neuron apoptotic process	19_GO:0050789 regulation of biological process	-6.9	6.4	7.8	20704	290	144	13	9	2.4	12273|12608|12721|15368|16176|16819|17210|17748|20302|20656|22177|56312|64138	C5ar1|Cebpb|Coro1a|Hmox1|Il1b|Lcn2|Mcl1|Mt1|Ccl3|Sod2|Tyrobp|Nupr1|Ctsz	-4.5	MyList
GO Biological Processes	19	GO:0042129	regulation of T cell proliferation	19_GO:0002376 immune system process	-6.9	8.1	8.3	20704	196	144	11	7.6	2.2	11846|12053|12484|12505|12608|12721|14728|16175|16176|16854|19354	Arg1|Bcl6|Cd24a|Cd44|Cebpb|Coro1a|Lilrb4a|Il1a|Il1b|Lgals3|Rac2	-4.4	MyList
GO Biological Processes	19	GO:0030029	actin filament-based process	19_GO:0009987 cellular process	-6.8	4.4	6.9	20704	594	144	18	12	2.8	11461|11867|12053|12332|12721|17357|18643|18826|19241|19354|20202|22177|22323|27361|53378|56193|56378|63986	Actb|Arpc1b|Bcl6|Capg|Coro1a|Marcksl1|Pfn1|Lcp1|Tmsb4x|Rac2|S100a9|Tyrobp|Vasp|Msrb1|Sdcbp|Plek|Arpc3|Gmfg	-4.3	MyList
GO Biological Processes	19	GO:2000147	positive regulation of cell motility	19_GO:0040011 locomotion	-6.6	4.3	6.8	20704	605	144	18	12	2.8	12273|12721|13615|15368|16149|16175|16176|16423|16819|16854|18643|19241|19354|20195|20375|20656|21825|53378	C5ar1|Coro1a|Edn2|Hmox1|Cd74|Il1a|Il1b|Cd47|Lcn2|Lgals3|Pfn1|Tmsb4x|Rac2|S100a11|Spi1|Sod2|Thbs1|Sdcbp	-4.2	MyList
GO Biological Processes	19	GO:0030036	actin cytoskeleton organization	19_GO:0009987 cellular process	-6.6	4.5	6.9	20704	540	144	17	12	2.7	11461|11867|12053|12332|12721|17357|18643|18826|19241|19354|20202|22177|22323|27361|53378|56193|56378	Actb|Arpc1b|Bcl6|Capg|Coro1a|Marcksl1|Pfn1|Lcp1|Tmsb4x|Rac2|S100a9|Tyrobp|Vasp|Msrb1|Sdcbp|Plek|Arpc3	-4.2	MyList
GO Biological Processes	19	GO:0070555	response to interleukin-1	19_GO:0050896 response to stimulus	-6.6	13	9.3	20704	91	144	8	5.6	1.9	12608|16176|16365|16423|20210|20302|20303|20305	Cebpb|Il1b|Acod1|Cd47|Saa3|Ccl3|Ccl4|Ccl6	-4.2	MyList
GO Biological Processes	19	GO:0022408	negative regulation of cell-cell adhesion	19_GO:0048519 negative regulation of biological process	-6.6	7.6	8	20704	209	144	11	7.6	2.2	11846|12053|12484|12505|12527|12608|14728|16149|16181|16854|20375	Arg1|Bcl6|Cd24a|Cd44|Cd9|Cebpb|Lilrb4a|Cd74|Il1rn|Lgals3|Spi1	-4.2	MyList
GO Biological Processes	19	GO:0001775	cell activation	19_GO:0009987 cellular process	-6.6	3.8	6.6	20704	750	144	20	14	2.9	12010|12053|12273|12484|12505|12608|12721|13615|14127|14728|16149|16176|16852|17474|18826|20375|22177|26570|56193|56619	B2m|Bcl6|C5ar1|Cd24a|Cd44|Cebpb|Coro1a|Edn2|Fcer1g|Lilrb4a|Cd74|Il1b|Lgals1|Clec4d|Lcp1|Spi1|Tyrobp|Slc7a11|Plek|Clec4e	-4.2	MyList
GO Biological Processes	19	GO:0032675	regulation of interleukin-6 production	19_GO:0032501 multicellular organismal process	-6.6	8.6	8.3	20704	167	144	10	6.9	2.1	12484|12608|13057|14127|14728|16149|16176|16423|16598|22177	Cd24a|Cebpb|Cyba|Fcer1g|Lilrb4a|Cd74|Il1b|Cd47|Klf2|Tyrobp	-4.2	MyList
KEGG Pathway	24	mmu04380	Osteoclast differentiation - Mus musculus (house mouse)		-6.6	10	8.7	20704	128	144	9	6.2	2	13057|14728|16175|16176|16391|18035|20375|20846|22177	Cyba|Lilrb4a|Il1a|Il1b|Irf9|Nfkbia|Spi1|Stat1|Tyrobp	-4.2	MyList
GO Biological Processes	19	GO:0042742	defense response to bacterium	19_GO:0044419 biological process involved in interspecies interaction between organisms	-6.5	4.7	7	20704	485	144	16	11	2.6	12010|12273|12608|14109|14127|14972|15439|16176|16819|17105|17474|20568|56619|66107|67248|100034251	B2m|C5ar1|Cebpb|Fau|Fcer1g|H2-K1|Hp|Il1b|Lcn2|Lyz2|Clec4d|Slpi|Clec4e|Wfdc21|Rpl39|Wfdc17	-4.2	MyList
GO Biological Processes	19	GO:0032956	regulation of actin cytoskeleton organization	19_GO:0050789 regulation of biological process	-6.5	5.5	7.2	20704	368	144	14	9.7	2.5	11857|11867|12332|12721|16175|16423|18643|19241|19354|22323|56193|56378|63986|69550	Arhgdib|Arpc1b|Capg|Coro1a|Il1a|Cd47|Pfn1|Tmsb4x|Rac2|Vasp|Plek|Arpc3|Gmfg|Bst2	-4.2	MyList
GO Biological Processes	19	GO:0007162	negative regulation of cell adhesion	19_GO:0048519 negative regulation of biological process	-6.5	6	7.4	20704	313	144	13	9	2.4	11846|12053|12484|12505|12527|12608|14728|16149|16181|16852|16854|20375|21825	Arg1|Bcl6|Cd24a|Cd44|Cd9|Cebpb|Lilrb4a|Cd74|Il1rn|Lgals1|Lgals3|Spi1|Thbs1	-4.2	MyList
GO Biological Processes	19	GO:0019884	antigen processing and presentation of exogenous antigen	19_GO:0002376 immune system process	-6.5	22	11	20704	40	144	6	4.2	1.7	12010|13040|14127|14972|16149|21356	B2m|Ctss|Fcer1g|H2-K1|Cd74|Tapbp	-4.1	MyList
GO Biological Processes	19	GO:0051250	negative regulation of lymphocyte activation	19_GO:0002376 immune system process	-6.5	8.4	8.1	20704	171	144	10	6.9	2.1	11846|12053|12484|12505|12608|14728|16149|16854|16988|22177	Arg1|Bcl6|Cd24a|Cd44|Cebpb|Lilrb4a|Cd74|Lgals3|Lst1|Tyrobp	-4.1	MyList
GO Biological Processes	19	GO:0040017	positive regulation of locomotion	19_GO:0040011 locomotion	-6.5	4.2	6.7	20704	622	144	18	12	2.8	12273|12721|13615|15368|16149|16175|16176|16423|16819|16854|18643|19241|19354|20195|20375|20656|21825|53378	C5ar1|Coro1a|Edn2|Hmox1|Cd74|Il1a|Il1b|Cd47|Lcn2|Lgals3|Pfn1|Tmsb4x|Rac2|S100a11|Spi1|Sod2|Thbs1|Sdcbp	-4.1	MyList
GO Biological Processes	19	GO:0002699	positive regulation of immune effector process	19_GO:0002376 immune system process	-6.4	5.8	7.3	20704	320	144	13	9	2.4	11846|12010|12484|14127|14728|14964|14972|15368|16149|16176|19354|20375|22177	Arg1|B2m|Cd24a|Fcer1g|Lilrb4a|H2-D1|H2-K1|Hmox1|Cd74|Il1b|Rac2|Spi1|Tyrobp	-4.1	MyList
GO Biological Processes	19	GO:1903706	regulation of hemopoiesis	19_GO:0002376 immune system process	-6.4	5	7	20704	435	144	15	10	2.5	11461|12010|12053|12484|12505|12608|14728|16149|18035|18081|18103|20302|20375|20846|22177	Actb|B2m|Bcl6|Cd24a|Cd44|Cebpb|Lilrb4a|Cd74|Nfkbia|Ninj1|Nme2|Ccl3|Spi1|Stat1|Tyrobp	-4.1	MyList
GO Biological Processes	19	GO:0055076	transition metal ion homeostasis	19_GO:0065007 biological regulation	-6.4	9.7	8.4	20704	134	144	9	6.2	2	11927|12010|14319|14325|15368|16819|17748|17750|20656	Atox1|B2m|Fth1|Ftl1|Hmox1|Lcn2|Mt1|Mt2|Sod2	-4.1	MyList
GO Biological Processes	19	GO:0051235	maintenance of location	19_GO:0051179 localization	-6.4	8.2	8	20704	176	144	10	6.9	2.1	12257|14319|14325|16176|16819|18035|18643|19073|19241|22166	Tspo|Fth1|Ftl1|Il1b|Lcn2|Nfkbia|Pfn1|Srgn|Tmsb4x|Txn1	-4	MyList
GO Biological Processes	19	GO:1903039	positive regulation of leukocyte cell-cell adhesion	19_GO:0048518 positive regulation of biological process	-6.3	6.3	7.4	20704	272	144	12	8.3	2.3	11461|12010|12053|12484|12505|12721|14728|16149|16175|16176|16423|16852	Actb|B2m|Bcl6|Cd24a|Cd44|Coro1a|Lilrb4a|Cd74|Il1a|Il1b|Cd47|Lgals1	-4	MyList
KEGG Pathway	24	mmu04210	Apoptosis - Mus musculus (house mouse)		-6.3	9.5	8.3	20704	136	144	9	6.2	2	11461|12045|13030|13033|13040|17210|17873|18035|64138	Actb|Bcl2a1b|Ctsb|Ctsd|Ctss|Mcl1|Gadd45b|Nfkbia|Ctsz	-4	MyList
GO Biological Processes	19	GO:0045637	regulation of myeloid cell differentiation	19_GO:0002376 immune system process	-6.3	7	7.6	20704	226	144	11	7.6	2.2	12010|12608|14728|16149|18035|18081|18103|20302|20375|20846|22177	B2m|Cebpb|Lilrb4a|Cd74|Nfkbia|Ninj1|Nme2|Ccl3|Spi1|Stat1|Tyrobp	-4	MyList
GO Biological Processes	19	GO:0051249	regulation of lymphocyte activation	19_GO:0002376 immune system process	-6.2	4	6.5	20704	648	144	18	12	2.8	11461|11846|12010|12053|12484|12505|12608|12721|14728|16149|16175|16176|16423|16852|16854|16988|19354|22177	Actb|Arg1|B2m|Bcl6|Cd24a|Cd44|Cebpb|Coro1a|Lilrb4a|Cd74|Il1a|Il1b|Cd47|Lgals1|Lgals3|Lst1|Rac2|Tyrobp	-3.9	MyList
GO Biological Processes	19	GO:0070664	negative regulation of leukocyte proliferation	19_GO:0048519 negative regulation of biological process	-6.2	11	8.7	20704	103	144	8	5.6	1.9	11846|12053|12484|12505|12608|14728|16988|22177	Arg1|Bcl6|Cd24a|Cd44|Cebpb|Lilrb4a|Lst1|Tyrobp	-3.9	MyList
KEGG Pathway	24	mmu05169	Epstein-Barr virus infection - Mus musculus (house mouse)		-6.2	6.8	7.5	20704	231	144	11	7.6	2.2	12010|12505|14964|14972|16391|17873|18035|20422|20846|21356|54123	B2m|Cd44|H2-D1|H2-K1|Irf9|Gadd45b|Nfkbia|Sem1|Stat1|Tapbp|Irf7	-3.9	MyList
GO Biological Processes	19	GO:0002285	lymphocyte activation involved in immune response	19_GO:0002376 immune system process	-6.2	9.1	8.1	20704	142	144	9	6.2	2	12053|12721|14127|16149|16852|17474|18826|20375|56619	Bcl6|Coro1a|Fcer1g|Cd74|Lgals1|Clec4d|Lcp1|Spi1|Clec4e	-3.9	MyList
GO Biological Processes	19	GO:0060337	type I interferon signaling pathway	19_GO:0044419 biological process involved in interspecies interaction between organisms	-6.1	29	12	20704	25	144	5	3.5	1.5	20846|54123|66141|68713|80876	Stat1|Irf7|Ifitm3|Ifitm1|Ifitm2	-3.9	MyList
GO Biological Processes	19	GO:0071357	cellular response to type I interferon	19_GO:0044419 biological process involved in interspecies interaction between organisms	-6.1	29	12	20704	25	144	5	3.5	1.5	20846|54123|66141|68713|80876	Stat1|Irf7|Ifitm3|Ifitm1|Ifitm2	-3.9	MyList
GO Biological Processes	19	GO:0071222	cellular response to lipopolysaccharide	19_GO:0044419 biological process involved in interspecies interaction between organisms	-6.1	6	7.2	20704	286	144	12	8.3	2.3	12010|12475|12608|14728|16175|16176|16365|18035|20310|20375|20846|56722	B2m|Cd14|Cebpb|Lilrb4a|Il1a|Il1b|Acod1|Nfkbia|Cxcl2|Spi1|Stat1|Litaf	-3.8	MyList
GO Biological Processes	19	GO:1901214	regulation of neuron death	19_GO:0050789 regulation of biological process	-6.1	5	6.8	20704	399	144	14	9.7	2.5	12273|12608|12721|15368|16176|16819|17210|17748|20302|20656|22177|26570|56312|64138	C5ar1|Cebpb|Coro1a|Hmox1|Il1b|Lcn2|Mcl1|Mt1|Ccl3|Sod2|Tyrobp|Slc7a11|Nupr1|Ctsz	-3.8	MyList
GO Biological Processes	19	GO:0051651	maintenance of location in cell	19_GO:0051179 localization	-6.1	11	8.5	20704	107	144	8	5.6	1.9	12257|14319|14325|16819|18643|19073|19241|22166	Tspo|Fth1|Ftl1|Lcn2|Pfn1|Srgn|Tmsb4x|Txn1	-3.8	MyList
GO Biological Processes	19	GO:0048002	antigen processing and presentation of peptide antigen	19_GO:0002376 immune system process	-6	13	8.9	20704	76	144	7	4.9	1.8	12010|13040|14127|14964|14972|16149|21356	B2m|Ctss|Fcer1g|H2-D1|H2-K1|Cd74|Tapbp	-3.7	MyList
GO Biological Processes	19	GO:0032760	positive regulation of tumor necrosis factor production	19_GO:0048518 positive regulation of biological process	-6	10	8.3	20704	111	144	8	5.6	1.9	12475|13057|14127|16175|20302|20303|21825|22177	Cd14|Cyba|Fcer1g|Il1a|Ccl3|Ccl4|Thbs1|Tyrobp	-3.7	MyList
GO Biological Processes	19	GO:0042110	T cell activation	19_GO:0002376 immune system process	-6	5.3	6.8	20704	351	144	13	9	2.4	12010|12053|12484|12505|12608|12721|14127|14728|16149|17474|18826|20375|56619	B2m|Bcl6|Cd24a|Cd44|Cebpb|Coro1a|Fcer1g|Lilrb4a|Cd74|Clec4d|Lcp1|Spi1|Clec4e	-3.7	MyList
GO Biological Processes	19	GO:0002252	immune effector process	19_GO:0002376 immune system process	-6	4.3	6.4	20704	538	144	16	11	2.6	12010|12053|12608|12721|14127|14964|14972|16149|16423|16852|17474|18826|20375|22177|54123|56619	B2m|Bcl6|Cebpb|Coro1a|Fcer1g|H2-D1|H2-K1|Cd74|Cd47|Lgals1|Clec4d|Lcp1|Spi1|Tyrobp|Irf7|Clec4e	-3.7	MyList
GO Biological Processes	19	GO:0071219	cellular response to molecule of bacterial origin	19_GO:0044419 biological process involved in interspecies interaction between organisms	-5.9	5.8	7	20704	296	144	12	8.3	2.3	12010|12475|12608|14728|16175|16176|16365|18035|20310|20375|20846|56722	B2m|Cd14|Cebpb|Lilrb4a|Il1a|Il1b|Acod1|Nfkbia|Cxcl2|Spi1|Stat1|Litaf	-3.7	MyList
GO Biological Processes	19	GO:0001818	negative regulation of cytokine production	19_GO:0048519 negative regulation of biological process	-5.9	5.8	7	20704	297	144	12	8.3	2.3	11846|12053|12257|12484|14728|15368|16365|16598|19073|21825|22177|69550	Arg1|Bcl6|Tspo|Cd24a|Lilrb4a|Hmox1|Acod1|Klf2|Srgn|Thbs1|Tyrobp|Bst2	-3.7	MyList
GO Biological Processes	19	GO:0050870	positive regulation of T cell activation	19_GO:0002376 immune system process	-5.9	6.4	7.2	20704	246	144	11	7.6	2.2	11461|12010|12053|12484|12721|14728|16149|16175|16176|16423|16852	Actb|B2m|Bcl6|Cd24a|Coro1a|Lilrb4a|Cd74|Il1a|Il1b|Cd47|Lgals1	-3.7	MyList
GO Biological Processes	19	GO:1903557	positive regulation of tumor necrosis factor superfamily cytokine production	19_GO:0048518 positive regulation of biological process	-5.9	10	8.2	20704	113	144	8	5.6	1.9	12475|13057|14127|16175|20302|20303|21825|22177	Cd14|Cyba|Fcer1g|Il1a|Ccl3|Ccl4|Thbs1|Tyrobp	-3.7	MyList
GO Biological Processes	19	GO:0032970	regulation of actin filament-based process	19_GO:0050789 regulation of biological process	-5.9	4.8	6.6	20704	416	144	14	9.7	2.5	11857|11867|12332|12721|16175|16423|18643|19241|19354|22323|56193|56378|63986|69550	Arhgdib|Arpc1b|Capg|Coro1a|Il1a|Cd47|Pfn1|Tmsb4x|Rac2|Vasp|Plek|Arpc3|Gmfg|Bst2	-3.7	MyList
GO Biological Processes	19	GO:0050867	positive regulation of cell activation	19_GO:0048518 positive regulation of biological process	-5.8	4.2	6.3	20704	551	144	16	11	2.6	11461|12010|12053|12484|12721|14127|14728|16149|16175|16176|16423|16852|17474|21825|22177|56193	Actb|B2m|Bcl6|Cd24a|Coro1a|Fcer1g|Lilrb4a|Cd74|Il1a|Il1b|Cd47|Lgals1|Clec4d|Thbs1|Tyrobp|Plek	-3.6	MyList
GO Biological Processes	19	GO:0009636	response to toxic substance	19_GO:0050896 response to stimulus	-5.8	9.7	8	20704	118	144	8	5.6	1.9	14775|16819|17748|17750|18712|20656|26570|56312	Gpx1|Lcn2|Mt1|Mt2|Pim1|Sod2|Slc7a11|Nupr1	-3.6	MyList
GO Biological Processes	19	GO:0002700	regulation of production of molecular mediator of immune response	19_GO:0002376 immune system process	-5.7	6.9	7.2	20704	207	144	10	6.9	2.1	11846|12010|12053|14127|14728|15368|16149|16176|56722|69550	Arg1|B2m|Bcl6|Fcer1g|Lilrb4a|Hmox1|Cd74|Il1b|Litaf|Bst2	-3.5	MyList
KEGG Pathway	24	mmu04978	Mineral absorption - Mus musculus (house mouse)		-5.7	16	9.2	20704	54	144	6	4.2	1.7	11927|14319|14325|15368|17748|17750	Atox1|Fth1|Ftl1|Hmox1|Mt1|Mt2	-3.5	MyList
GO Biological Processes	19	GO:0097191	extrinsic apoptotic signaling pathway	19_GO:0023052 signaling	-5.7	9.4	7.8	20704	122	144	8	5.6	1.9	12045|14373|16175|16176|16819|17210|20375|56486	Bcl2a1b|G0s2|Il1a|Il1b|Lcn2|Mcl1|Spi1|Gabarap	-3.5	MyList
GO Biological Processes	19	GO:0019730	antimicrobial humoral response	19_GO:0044419 biological process involved in interspecies interaction between organisms	-5.6	7.8	7.4	20704	165	144	9	6.2	2	12010|14109|16854|20202|20310|20568|66107|67248|100034251	B2m|Fau|Lgals3|S100a9|Cxcl2|Slpi|Wfdc21|Rpl39|Wfdc17	-3.4	MyList
KEGG Pathway	24	mmu04621	NOD-like receptor signaling pathway - Mus musculus (house mouse)		-5.6	6.8	7.1	20704	213	144	10	6.9	2.1	13030|13057|16176|16391|18035|20310|20846|22166|54123|56486	Ctsb|Cyba|Il1b|Irf9|Nfkbia|Cxcl2|Stat1|Txn1|Irf7|Gabarap	-3.4	MyList
GO Biological Processes	19	GO:0006953	acute-phase response	19_GO:0050896 response to stimulus	-5.6	22	10	20704	32	144	5	3.5	1.5	15439|16175|16176|16181|20210	Hp|Il1a|Il1b|Il1rn|Saa3	-3.4	MyList
GO Biological Processes	19	GO:0043525	positive regulation of neuron apoptotic process	19_GO:0048518 positive regulation of biological process	-5.6	11	8.2	20704	88	144	7	4.9	1.8	16176|16819|17210|20302|22177|56312|64138	Il1b|Lcn2|Mcl1|Ccl3|Tyrobp|Nupr1|Ctsz	-3.4	MyList
GO Biological Processes	19	GO:0002366	leukocyte activation involved in immune response	19_GO:0002376 immune system process	-5.6	6.7	7	20704	215	144	10	6.9	2.1	12053|12721|14127|16149|16852|17474|18826|20375|22177|56619	Bcl6|Coro1a|Fcer1g|Cd74|Lgals1|Clec4d|Lcp1|Spi1|Tyrobp|Clec4e	-3.4	MyList
GO Biological Processes	19	GO:0071216	cellular response to biotic stimulus	19_GO:0050896 response to stimulus	-5.6	5.4	6.6	20704	322	144	12	8.3	2.3	12010|12475|12608|14728|16175|16176|16365|18035|20310|20375|20846|56722	B2m|Cd14|Cebpb|Lilrb4a|Il1a|Il1b|Acod1|Nfkbia|Cxcl2|Spi1|Stat1|Litaf	-3.4	MyList
GO Biological Processes	19	GO:0045785	positive regulation of cell adhesion	19_GO:0048518 positive regulation of biological process	-5.6	4.2	6.2	20704	510	144	15	10	2.5	11461|12010|12053|12484|12505|12512|12721|14728|16149|16175|16176|16423|16852|18081|21825	Actb|B2m|Bcl6|Cd24a|Cd44|Cd63|Coro1a|Lilrb4a|Cd74|Il1a|Il1b|Cd47|Lgals1|Ninj1|Thbs1	-3.4	MyList
GO Biological Processes	19	GO:0002688	regulation of leukocyte chemotaxis	19_GO:0040011 locomotion	-5.5	9.1	7.7	20704	126	144	8	5.6	1.9	12273|13615|16149|16176|18081|19354|20375|21825	C5ar1|Edn2|Cd74|Il1b|Ninj1|Rac2|Spi1|Thbs1	-3.4	MyList
GO Biological Processes	19	GO:0022409	positive regulation of cell-cell adhesion	19_GO:0048518 positive regulation of biological process	-5.5	5.3	6.6	20704	324	144	12	8.3	2.3	11461|12010|12053|12484|12505|12721|14728|16149|16175|16176|16423|16852	Actb|B2m|Bcl6|Cd24a|Cd44|Coro1a|Lilrb4a|Cd74|Il1a|Il1b|Cd47|Lgals1	-3.4	MyList
GO Biological Processes	19	GO:0048246	macrophage chemotaxis	19_GO:0040011 locomotion	-5.5	38	12	20704	15	144	4	2.8	1.4	13615|16854|18081|20302	Edn2|Lgals3|Ninj1|Ccl3	-3.4	MyList
GO Biological Processes	19	GO:0051051	negative regulation of transport	19_GO:0051179 localization	-5.5	4.2	6.2	20704	512	144	15	10	2.5	12257|12721|13615|15368|16149|16176|16181|16423|16592|16854|18769|20375|21825|22166|53378	Tspo|Coro1a|Edn2|Hmox1|Cd74|Il1b|Il1rn|Cd47|Fabp5|Lgals3|Pkig|Spi1|Thbs1|Txn1|Sdcbp	-3.4	MyList
KEGG Pathway	24	mmu04612	Antigen processing and presentation - Mus musculus (house mouse)		-5.5	11	8.1	20704	90	144	7	4.9	1.8	12010|13030|13040|14964|14972|16149|21356	B2m|Ctsb|Ctss|H2-D1|H2-K1|Cd74|Tapbp	-3.4	MyList
GO Biological Processes	19	GO:0002263	cell activation involved in immune response	19_GO:0002376 immune system process	-5.5	6.6	6.9	20704	219	144	10	6.9	2.1	12053|12721|14127|16149|16852|17474|18826|20375|22177|56619	Bcl6|Coro1a|Fcer1g|Cd74|Lgals1|Clec4d|Lcp1|Spi1|Tyrobp|Clec4e	-3.4	MyList
GO Biological Processes	19	GO:0001660	fever generation	19_GO:0032501 multicellular organismal process	-5.5	86	16	20704	5	144	3	2.1	1.2	16175|16176|16181	Il1a|Il1b|Il1rn	-3.3	MyList
GO Biological Processes	19	GO:0034340	response to type I interferon	19_GO:0044419 biological process involved in interspecies interaction between organisms	-5.4	21	9.8	20704	34	144	5	3.5	1.5	20846|54123|66141|68713|80876	Stat1|Irf7|Ifitm3|Ifitm1|Ifitm2	-3.3	MyList
GO Biological Processes	19	GO:1903901	negative regulation of viral life cycle	19_GO:0016032 viral process	-5.4	21	9.8	20704	34	144	5	3.5	1.5	16149|66141|68713|69550|80876	Cd74|Ifitm3|Ifitm1|Bst2|Ifitm2	-3.3	MyList
GO Biological Processes	19	GO:0045321	leukocyte activation	19_GO:0002376 immune system process	-5.4	3.7	5.9	20704	663	144	17	12	2.7	12010|12053|12273|12484|12505|12608|12721|13615|14127|14728|16149|16852|17474|18826|20375|22177|56619	B2m|Bcl6|C5ar1|Cd24a|Cd44|Cebpb|Coro1a|Edn2|Fcer1g|Lilrb4a|Cd74|Lgals1|Clec4d|Lcp1|Spi1|Tyrobp|Clec4e	-3.3	MyList
GO Biological Processes	19	GO:0050792	regulation of viral process	19_GO:0016032 viral process	-5.4	7.4	7.1	20704	175	144	9	6.2	2	16149|16852|18643|20568|20846|66141|68713|69550|80876	Cd74|Lgals1|Pfn1|Slpi|Stat1|Ifitm3|Ifitm1|Bst2|Ifitm2	-3.3	MyList
KEGG Pathway	24	mmu04657	IL-17 signaling pathway - Mus musculus (house mouse)		-5.4	11	7.9	20704	93	144	7	4.9	1.8	12608|16176|16819|18035|20201|20202|20310	Cebpb|Il1b|Lcn2|Nfkbia|S100a8|S100a9|Cxcl2	-3.3	MyList
GO Biological Processes	19	GO:0002719	negative regulation of cytokine production involved in immune response	19_GO:0002376 immune system process	-5.4	21	9.7	20704	35	144	5	3.5	1.5	11846|12053|14728|15368|69550	Arg1|Bcl6|Lilrb4a|Hmox1|Bst2	-3.3	MyList
GO Biological Processes	19	GO:0002696	positive regulation of leukocyte activation	19_GO:0002376 immune system process	-5.3	4.1	6	20704	530	144	15	10	2.5	11461|12010|12053|12484|12721|14127|14728|16149|16175|16176|16423|16852|17474|21825|22177	Actb|B2m|Bcl6|Cd24a|Coro1a|Fcer1g|Lilrb4a|Cd74|Il1a|Il1b|Cd47|Lgals1|Clec4d|Thbs1|Tyrobp	-3.2	MyList
GO Biological Processes	19	GO:0050868	negative regulation of T cell activation	19_GO:0002376 immune system process	-5.3	8.6	7.4	20704	134	144	8	5.6	1.9	11846|12053|12484|12505|12608|14728|16149|16854	Arg1|Bcl6|Cd24a|Cd44|Cebpb|Lilrb4a|Cd74|Lgals3	-3.2	MyList
GO Biological Processes	19	GO:0050672	negative regulation of lymphocyte proliferation	19_GO:0002376 immune system process	-5.3	11	7.8	20704	95	144	7	4.9	1.8	11846|12484|12505|12608|14728|16988|22177	Arg1|Cd24a|Cd44|Cebpb|Lilrb4a|Lst1|Tyrobp	-3.2	MyList
GO Biological Processes	19	GO:2001233	regulation of apoptotic signaling pathway	19_GO:0023052 signaling	-5.3	4.7	6.2	20704	401	144	13	9	2.4	12505|14373|14775|15368|16149|16176|16854|17210|20201|20202|20656|21825|56312	Cd44|G0s2|Gpx1|Hmox1|Cd74|Il1b|Lgals3|Mcl1|S100a8|S100a9|Sod2|Thbs1|Nupr1	-3.2	MyList
GO Biological Processes	19	GO:0032945	negative regulation of mononuclear cell proliferation	19_GO:0048519 negative regulation of biological process	-5.3	10	7.8	20704	96	144	7	4.9	1.8	11846|12484|12505|12608|14728|16988|22177	Arg1|Cd24a|Cd44|Cebpb|Lilrb4a|Lst1|Tyrobp	-3.2	MyList
GO Biological Processes	19	GO:0007204	positive regulation of cytosolic calcium ion concentration	19_GO:0065007 biological regulation	-5.3	6.2	6.7	20704	231	144	10	6.9	2.1	12273|12484|13615|14289|14293|16176|20302|20310|23833|54199	C5ar1|Cd24a|Edn2|Fpr2|Fpr1|Il1b|Ccl3|Cxcl2|Cd52|Ccrl2	-3.2	MyList
KEGG Pathway	24	mmu04145	Phagosome - Mus musculus (house mouse)		-5.3	7.1	6.9	20704	182	144	9	6.2	2	11461|12475|12721|13040|13057|14964|14972|20335|21825	Actb|Cd14|Coro1a|Ctss|Cyba|H2-D1|H2-K1|Sec61g|Thbs1	-3.2	MyList
GO Biological Processes	19	GO:0002690	positive regulation of leukocyte chemotaxis	19_GO:0040011 locomotion	-5.2	10	7.7	20704	99	144	7	4.9	1.8	12273|13615|16149|16176|19354|20375|21825	C5ar1|Edn2|Cd74|Il1b|Rac2|Spi1|Thbs1	-3.1	MyList
GO Biological Processes	19	GO:0071346	cellular response to interferon-gamma	19_GO:0044419 biological process involved in interspecies interaction between organisms	-5.2	10	7.7	20704	99	144	7	4.9	1.8	12332|16365|16423|20302|20303|20305|20846	Capg|Acod1|Cd47|Ccl3|Ccl4|Ccl6|Stat1	-3.1	MyList
GO Biological Processes	19	GO:0035456	response to interferon-beta	19_GO:0050896 response to stimulus	-5.2	13	8.3	20704	65	144	6	4.2	1.7	16365|20846|66141|68713|69550|80876	Acod1|Stat1|Ifitm3|Ifitm1|Bst2|Ifitm2	-3.1	MyList
GO Biological Processes	19	GO:0002705	positive regulation of leukocyte mediated immunity	19_GO:0002376 immune system process	-5.2	7	6.9	20704	185	144	9	6.2	2	11846|12010|12484|14127|14964|14972|16176|20375|22177	Arg1|B2m|Cd24a|Fcer1g|H2-D1|H2-K1|Il1b|Spi1|Tyrobp	-3.1	MyList
GO Biological Processes	19	GO:0002698	negative regulation of immune effector process	19_GO:0002376 immune system process	-5.2	8.2	7.2	20704	140	144	8	5.6	1.9	11846|12053|14728|15368|16423|16854|20375|69550	Arg1|Bcl6|Lilrb4a|Hmox1|Cd47|Lgals3|Spi1|Bst2	-3.1	MyList
GO Biological Processes	19	GO:0031663	lipopolysaccharide-mediated signaling pathway	19_GO:0044419 biological process involved in interspecies interaction between organisms	-5.2	19	9.3	20704	38	144	5	3.5	1.5	12475|16176|18035|20375|20846	Cd14|Il1b|Nfkbia|Spi1|Stat1	-3.1	MyList
KEGG Pathway	24	mmu04620	Toll-like receptor signaling pathway - Mus musculus (house mouse)		-5.2	10	7.6	20704	100	144	7	4.9	1.8	12475|16176|18035|20302|20303|20846|54123	Cd14|Il1b|Nfkbia|Ccl3|Ccl4|Stat1|Irf7	-3.1	MyList
GO Biological Processes	19	GO:0048525	negative regulation of viral process	19_GO:0016032 viral process	-5.2	10	7.6	20704	101	144	7	4.9	1.8	16149|20568|20846|66141|68713|69550|80876	Cd74|Slpi|Stat1|Ifitm3|Ifitm1|Bst2|Ifitm2	-3.1	MyList
GO Biological Processes	19	GO:0043903	regulation of biological process involved in symbiotic interaction	19_GO:0044419 biological process involved in interspecies interaction between organisms	-5.1	13	8.1	20704	67	144	6	4.2	1.7	11846|16149|16852|66141|68713|80876	Arg1|Cd74|Lgals1|Ifitm3|Ifitm1|Ifitm2	-3.1	MyList
GO Biological Processes	19	GO:0001659	temperature homeostasis	19_GO:0032501 multicellular organismal process	-5.1	18	9	20704	40	144	5	3.5	1.5	13615|14775|16175|16176|16181	Edn2|Gpx1|Il1a|Il1b|Il1rn	-3	MyList
KEGG Pathway	24	mmu04064	NF-kappa B signaling pathway - Mus musculus (house mouse)		-5.1	9.6	7.4	20704	105	144	7	4.9	1.8	12045|12475|16176|17873|18035|20303|20310	Bcl2a1b|Cd14|Il1b|Gadd45b|Nfkbia|Ccl4|Cxcl2	-3	MyList
KEGG Pathway	24	mmu05418	Fluid shear stress and atherosclerosis - Mus musculus (house mouse)		-5.1	7.8	6.9	20704	147	144	8	5.6	1.9	11461|13057|15368|16175|16176|16598|19354|22166	Actb|Cyba|Hmox1|Il1a|Il1b|Klf2|Rac2|Txn1	-3	MyList
GO Biological Processes	19	GO:0002526	acute inflammatory response	19_GO:0050896 response to stimulus	-5	12	7.9	20704	70	144	6	4.2	1.7	15439|16175|16176|16181|20210|56312	Hp|Il1a|Il1b|Il1rn|Saa3|Nupr1	-3	MyList
KEGG Pathway	24	mmu05140	Leishmaniasis - Mus musculus (house mouse)		-5	12	7.9	20704	70	144	6	4.2	1.7	13057|16175|16176|17357|18035|20846	Cyba|Il1a|Il1b|Marcksl1|Nfkbia|Stat1	-3	MyList
GO Biological Processes	19	GO:0046916	cellular transition metal ion homeostasis	19_GO:0065007 biological regulation	-5	9.5	7.3	20704	106	144	7	4.9	1.8	11927|14319|14325|15368|16819|17748|17750	Atox1|Fth1|Ftl1|Hmox1|Lcn2|Mt1|Mt2	-3	MyList
GO Biological Processes	19	GO:1903038	negative regulation of leukocyte cell-cell adhesion	19_GO:0048519 negative regulation of biological process	-5	7.8	6.9	20704	148	144	8	5.6	1.9	11846|12053|12484|12505|12608|14728|16149|16854	Arg1|Bcl6|Cd24a|Cd44|Cebpb|Lilrb4a|Cd74|Lgals3	-3	MyList
GO Biological Processes	19	GO:0019886	antigen processing and presentation of exogenous peptide antigen via MHC class II	19_GO:0002376 immune system process	-5	29	10	20704	20	144	4	2.8	1.4	12010|13040|14127|16149	B2m|Ctss|Fcer1g|Cd74	-3	MyList
GO Biological Processes	19	GO:0038094	Fc-gamma receptor signaling pathway	19_GO:0002376 immune system process	-4.9	62	13	20704	7	144	3	2.1	1.2	14127|17474|56619	Fcer1g|Clec4d|Clec4e	-2.9	MyList
KEGG Pathway	24	mmu05132	Salmonella infection - Mus musculus (house mouse)		-4.9	5.7	6.3	20704	253	144	10	6.9	2.1	11461|11867|12306|12475|16176|18035|18643|22166|56378|56455	Actb|Arpc1b|Anxa2|Cd14|Il1b|Nfkbia|Pfn1|Txn1|Arpc3|Dynll1	-2.9	MyList
GO Biological Processes	19	GO:1902624	positive regulation of neutrophil migration	19_GO:0040011 locomotion	-4.9	17	8.6	20704	43	144	5	3.5	1.5	12273|16149|16175|16176|19354	C5ar1|Cd74|Il1a|Il1b|Rac2	-2.9	MyList
GO Biological Processes	19	GO:0045428	regulation of nitric oxide biosynthetic process	19_GO:0008152 metabolic process	-4.9	12	7.7	20704	73	144	6	4.2	1.7	12257|16176|16423|16598|20656|56455	Tspo|Il1b|Cd47|Klf2|Sod2|Dynll1	-2.9	MyList
GO Biological Processes	19	GO:0051129	negative regulation of cellular component organization	19_GO:0048519 negative regulation of biological process	-4.9	3.4	5.4	20704	724	144	17	12	2.7	12010|12257|12332|12721|14775|14964|14972|16176|16852|16854|18643|19241|20846|53378|56312|63986|64138	B2m|Tspo|Capg|Coro1a|Gpx1|H2-D1|H2-K1|Il1b|Lgals1|Lgals3|Pfn1|Tmsb4x|Stat1|Sdcbp|Nupr1|Gmfg|Ctsz	-2.9	MyList
KEGG Pathway	24	mmu05163	Human cytomegalovirus infection - Mus musculus (house mouse)		-4.9	5.6	6.2	20704	256	144	10	6.9	2.1	12010|14707|14964|14972|16176|18035|19354|20302|20303|21356	B2m|Gng5|H2-D1|H2-K1|Il1b|Nfkbia|Rac2|Ccl3|Ccl4|Tapbp	-2.9	MyList
GO Biological Processes	19	GO:0002709	regulation of T cell mediated immunity	19_GO:0002376 immune system process	-4.9	9.1	7.1	20704	111	144	7	4.9	1.8	11846|12010|12484|14728|14964|14972|16176	Arg1|B2m|Cd24a|Lilrb4a|H2-D1|H2-K1|Il1b	-2.9	MyList
GO Biological Processes	19	GO:0002181	cytoplasmic translation	19_GO:0008152 metabolic process	-4.9	9.1	7.1	20704	111	144	7	4.9	1.8	14109|20090|22186|54127|67248|67671|67945	Fau|Rps29|Uba52|Rps28|Rpl39|Rpl38|Rpl41	-2.9	MyList
KEGG Pathway	24	mmu04625	C-type lectin receptor signaling pathway - Mus musculus (house mouse)		-4.9	9	7.1	20704	112	144	7	4.9	1.8	14127|16176|16391|17474|18035|20846|56619	Fcer1g|Il1b|Irf9|Clec4d|Nfkbia|Stat1|Clec4e	-2.9	MyList
GO Biological Processes	19	GO:0002886	regulation of myeloid leukocyte mediated immunity	19_GO:0002376 immune system process	-4.9	12	7.6	20704	75	144	6	4.2	1.7	11846|14127|15368|19354|20375|22177	Arg1|Fcer1g|Hmox1|Rac2|Spi1|Tyrobp	-2.8	MyList
GO Biological Processes	19	GO:0097192	extrinsic apoptotic signaling pathway in absence of ligand	19_GO:0023052 signaling	-4.8	16	8.4	20704	45	144	5	3.5	1.5	12045|16175|16176|16819|17210	Bcl2a1b|Il1a|Il1b|Lcn2|Mcl1	-2.8	MyList
GO Biological Processes	19	GO:0038034	signal transduction in absence of ligand	19_GO:0023052 signaling	-4.8	16	8.4	20704	45	144	5	3.5	1.5	12045|16175|16176|16819|17210	Bcl2a1b|Il1a|Il1b|Lcn2|Mcl1	-2.8	MyList
GO Biological Processes	19	GO:0002495	antigen processing and presentation of peptide antigen via MHC class II	19_GO:0002376 immune system process	-4.8	26	9.9	20704	22	144	4	2.8	1.4	12010|13040|14127|16149	B2m|Ctss|Fcer1g|Cd74	-2.8	MyList
GO Biological Processes	19	GO:0019882	antigen processing and presentation	19_GO:0002376 immune system process	-4.8	8.8	7	20704	114	144	7	4.9	1.8	12010|13040|14127|14964|14972|16149|21356	B2m|Ctss|Fcer1g|H2-D1|H2-K1|Cd74|Tapbp	-2.8	MyList
GO Biological Processes	19	GO:0080164	regulation of nitric oxide metabolic process	19_GO:0008152 metabolic process	-4.8	11	7.5	20704	77	144	6	4.2	1.7	12257|16176|16423|16598|20656|56455	Tspo|Il1b|Cd47|Klf2|Sod2|Dynll1	-2.8	MyList
GO Biological Processes	19	GO:2000377	regulation of reactive oxygen species metabolic process	19_GO:0008152 metabolic process	-4.8	7.1	6.5	20704	161	144	8	5.6	1.9	12257|13057|14289|16365|16819|20656|21825|22177	Tspo|Cyba|Fpr2|Acod1|Lcn2|Sod2|Thbs1|Tyrobp	-2.8	MyList
GO Biological Processes	19	GO:0002821	positive regulation of adaptive immune response	19_GO:0002376 immune system process	-4.8	7.1	6.5	20704	161	144	8	5.6	1.9	12010|12484|12505|14127|14964|14972|16149|16176	B2m|Cd24a|Cd44|Fcer1g|H2-D1|H2-K1|Cd74|Il1b	-2.8	MyList
GO Biological Processes	19	GO:0002704	negative regulation of leukocyte mediated immunity	19_GO:0002376 immune system process	-4.8	11	7.4	20704	78	144	6	4.2	1.7	11846|12053|14728|15368|20375|69550	Arg1|Bcl6|Lilrb4a|Hmox1|Spi1|Bst2	-2.8	MyList
GO Biological Processes	19	GO:0002504	antigen processing and presentation of peptide or polysaccharide antigen via MHC class II	19_GO:0002376 immune system process	-4.7	25	9.6	20704	23	144	4	2.8	1.4	12010|13040|14127|16149	B2m|Ctss|Fcer1g|Cd74	-2.8	MyList
GO Biological Processes	19	GO:0007015	actin filament organization	19_GO:0009987 cellular process	-4.7	5.4	6	20704	268	144	10	6.9	2.1	11867|12332|12721|17357|18826|19241|19354|22323|27361|56378	Arpc1b|Capg|Coro1a|Marcksl1|Lcp1|Tmsb4x|Rac2|Vasp|Msrb1|Arpc3	-2.7	MyList
GO Biological Processes	19	GO:0030162	regulation of proteolysis	19_GO:0008152 metabolic process	-4.7	3.3	5.3	20704	751	144	17	12	2.7	12505|13014|13030|13033|14775|16176|20201|20202|20568|20846|21825|53378|56312|56486|64138|67269|68576	Cd44|Cstb|Ctsb|Ctsd|Gpx1|Il1b|S100a8|S100a9|Slpi|Stat1|Thbs1|Sdcbp|Nupr1|Gabarap|Ctsz|Agtpbp1|Lamtor5	-2.7	MyList
GO Biological Processes	19	GO:0046649	lymphocyte activation	19_GO:0002376 immune system process	-4.7	3.8	5.5	20704	528	144	14	9.7	2.5	12010|12053|12484|12505|12608|12721|14127|14728|16149|16852|17474|18826|20375|56619	B2m|Bcl6|Cd24a|Cd44|Cebpb|Coro1a|Fcer1g|Lilrb4a|Cd74|Lgals1|Clec4d|Lcp1|Spi1|Clec4e	-2.7	MyList
GO Biological Processes	19	GO:0002701	negative regulation of production of molecular mediator of immune response	19_GO:0002376 immune system process	-4.7	15	8.1	20704	48	144	5	3.5	1.5	11846|12053|14728|15368|69550	Arg1|Bcl6|Lilrb4a|Hmox1|Bst2	-2.7	MyList
GO Biological Processes	19	GO:0008064	regulation of actin polymerization or depolymerization	19_GO:0050789 regulation of biological process	-4.7	7	6.4	20704	165	144	8	5.6	1.9	11867|12332|12721|18643|19241|22323|56193|56378	Arpc1b|Capg|Coro1a|Pfn1|Tmsb4x|Vasp|Plek|Arpc3	-2.7	MyList
GO Biological Processes	19	GO:0071675	regulation of mononuclear cell migration	19_GO:0040011 locomotion	-4.7	8.4	6.8	20704	120	144	7	4.9	1.8	12273|12721|16423|16854|18081|20375|21825	C5ar1|Coro1a|Cd47|Lgals3|Ninj1|Spi1|Thbs1	-2.7	MyList
GO Biological Processes	19	GO:1905517	macrophage migration	19_GO:0002376 immune system process	-4.7	24	9.4	20704	24	144	4	2.8	1.4	13615|16854|18081|20302	Edn2|Lgals3|Ninj1|Ccl3	-2.7	MyList
GO Biological Processes	19	GO:0030832	regulation of actin filament length	19_GO:0050789 regulation of biological process	-4.6	6.8	6.4	20704	168	144	8	5.6	1.9	11867|12332|12721|18643|19241|22323|56193|56378	Arpc1b|Capg|Coro1a|Pfn1|Tmsb4x|Vasp|Plek|Arpc3	-2.7	MyList
GO Biological Processes	19	GO:0034612	response to tumor necrosis factor	19_GO:0050896 response to stimulus	-4.6	6.8	6.3	20704	169	144	8	5.6	1.9	12475|16365|18035|20302|20303|20305|20846|66107	Cd14|Acod1|Nfkbia|Ccl3|Ccl4|Ccl6|Stat1|Wfdc21	-2.6	MyList
GO Biological Processes	19	GO:0008630	intrinsic apoptotic signaling pathway in response to DNA damage	19_GO:0023052 signaling	-4.6	10	7.2	20704	83	144	6	4.2	1.7	12045|12925|15368|17210|20656|56312	Bcl2a1b|Crip1|Hmox1|Mcl1|Sod2|Nupr1	-2.6	MyList
GO Biological Processes	19	GO:0110053	regulation of actin filament organization	19_GO:0050789 regulation of biological process	-4.6	5.2	5.8	20704	279	144	10	6.9	2.1	11867|12332|12721|16423|18643|19241|22323|56193|56378|63986	Arpc1b|Capg|Coro1a|Cd47|Pfn1|Tmsb4x|Vasp|Plek|Arpc3|Gmfg	-2.6	MyList
GO Biological Processes	19	GO:0051046	regulation of secretion	19_GO:0051179 localization	-4.6	3.2	5.1	20704	771	144	17	12	2.7	12257|12306|13057|13615|14127|15368|16149|16175|16176|16181|16854|19354|20201|20202|20375|53378|56455	Tspo|Anxa2|Cyba|Edn2|Fcer1g|Hmox1|Cd74|Il1a|Il1b|Il1rn|Lgals3|Rac2|S100a8|S100a9|Spi1|Sdcbp|Dynll1	-2.6	MyList
GO Biological Processes	19	GO:0002822	regulation of adaptive immune response based on somatic recombination of immune receptors built from immunoglobulin superfamily domains	19_GO:0002376 immune system process	-4.6	5.8	6	20704	223	144	9	6.2	2	11846|12010|12053|12484|14127|14728|14964|14972|16176	Arg1|B2m|Bcl6|Cd24a|Fcer1g|Lilrb4a|H2-D1|H2-K1|Il1b	-2.6	MyList
GO Biological Processes	19	GO:0032763	regulation of mast cell cytokine production	19_GO:0002376 immune system process	-4.6	48	12	20704	9	144	3	2.1	1.2	12053|14127|15368	Bcl6|Fcer1g|Hmox1	-2.6	MyList
KEGG Pathway	24	mmu05167	Kaposi sarcoma-associated herpesvirus infection - Mus musculus (house mouse)		-4.6	5.8	6	20704	224	144	9	6.2	2	14707|14964|14972|16391|18035|20310|20846|22186|54123	Gng5|H2-D1|H2-K1|Irf9|Nfkbia|Cxcl2|Stat1|Uba52|Irf7	-2.6	MyList
GO Biological Processes	19	GO:0051493	regulation of cytoskeleton organization	19_GO:0050789 regulation of biological process	-4.6	3.7	5.3	20704	545	144	14	9.7	2.5	11857|11867|12332|12721|16175|16423|18643|19241|19354|22323|56193|56378|63986|69550	Arhgdib|Arpc1b|Capg|Coro1a|Il1a|Cd47|Pfn1|Tmsb4x|Rac2|Vasp|Plek|Arpc3|Gmfg|Bst2	-2.6	MyList
GO Biological Processes	19	GO:0002523	leukocyte migration involved in inflammatory response	19_GO:0002376 immune system process	-4.5	22	9	20704	26	144	4	2.8	1.4	12484|18081|20201|20202	Cd24a|Ninj1|S100a8|S100a9	-2.6	MyList
GO Biological Processes	19	GO:0046596	regulation of viral entry into host cell	19_GO:0016032 viral process	-4.5	14	7.7	20704	52	144	5	3.5	1.5	16149|16852|66141|68713|80876	Cd74|Lgals1|Ifitm3|Ifitm1|Ifitm2	-2.6	MyList
GO Biological Processes	19	GO:0060627	regulation of vesicle-mediated transport	19_GO:0051179 localization	-4.5	3.5	5.2	20704	624	144	15	10	2.5	12010|12306|12475|12512|12721|13057|13660|14127|15368|16176|16423|16854|19354|20375|53378	B2m|Anxa2|Cd14|Cd63|Coro1a|Cyba|Ehd1|Fcer1g|Hmox1|Il1b|Cd47|Lgals3|Rac2|Spi1|Sdcbp	-2.6	MyList
GO Biological Processes	19	GO:0002286	T cell activation involved in immune response	19_GO:0002376 immune system process	-4.5	9.9	7	20704	87	144	6	4.2	1.7	12053|14127|16149|17474|18826|56619	Bcl6|Fcer1g|Cd74|Clec4d|Lcp1|Clec4e	-2.6	MyList
GO Biological Processes	19	GO:1902105	regulation of leukocyte differentiation	19_GO:0002376 immune system process	-4.5	4.5	5.6	20704	349	144	11	7.6	2.2	11461|12053|12484|12505|12608|14728|16149|18081|18103|20302|22177	Actb|Bcl6|Cd24a|Cd44|Cebpb|Lilrb4a|Cd74|Ninj1|Nme2|Ccl3|Tyrobp	-2.5	MyList
GO Biological Processes	19	GO:0097193	intrinsic apoptotic signaling pathway	19_GO:0023052 signaling	-4.5	6.5	6.1	20704	177	144	8	5.6	1.9	12045|12608|12925|14775|15368|17210|20656|56312	Bcl2a1b|Cebpb|Crip1|Gpx1|Hmox1|Mcl1|Sod2|Nupr1	-2.5	MyList
GO Biological Processes	19	GO:2001242	regulation of intrinsic apoptotic signaling pathway	19_GO:0023052 signaling	-4.5	6.5	6.1	20704	177	144	8	5.6	1.9	12505|14775|16149|17210|20201|20202|20656|56312	Cd44|Gpx1|Cd74|Mcl1|S100a8|S100a9|Sod2|Nupr1	-2.5	MyList
GO Biological Processes	19	GO:0002706	regulation of lymphocyte mediated immunity	19_GO:0002376 immune system process	-4.5	5.6	5.9	20704	231	144	9	6.2	2	11846|12010|12053|12484|14127|14728|14964|14972|16176	Arg1|B2m|Bcl6|Cd24a|Fcer1g|Lilrb4a|H2-D1|H2-K1|Il1b	-2.5	MyList
KEGG Pathway	24	mmu03010	Ribosome - Mus musculus (house mouse)		-4.4	6.4	6.1	20704	179	144	8	5.6	1.9	14109|20090|22186|54127|57294|67248|67671|67945	Fau|Rps29|Uba52|Rps28|Rps27|Rpl39|Rpl38|Rpl41	-2.5	MyList
GO Biological Processes	19	GO:0031649	heat generation	19_GO:0032501 multicellular organismal process	-4.4	43	11	20704	10	144	3	2.1	1.2	16175|16176|16181	Il1a|Il1b|Il1rn	-2.5	MyList
GO Biological Processes	19	GO:0002246	wound healing involved in inflammatory response	19_GO:0050896 response to stimulus	-4.4	43	11	20704	10	144	3	2.1	1.2	12505|15368|16175	Cd44|Hmox1|Il1a	-2.5	MyList
GO Biological Processes	19	GO:1902622	regulation of neutrophil migration	19_GO:0040011 locomotion	-4.4	13	7.5	20704	55	144	5	3.5	1.5	12273|16149|16175|16176|19354	C5ar1|Cd74|Il1a|Il1b|Rac2	-2.5	MyList
GO Biological Processes	19	GO:0002474	antigen processing and presentation of peptide antigen via MHC class I	19_GO:0002376 immune system process	-4.4	13	7.5	20704	55	144	5	3.5	1.5	12010|14127|14964|14972|21356	B2m|Fcer1g|H2-D1|H2-K1|Tapbp	-2.5	MyList
GO Biological Processes	19	GO:1901216	positive regulation of neuron death	19_GO:0048518 positive regulation of biological process	-4.4	7.6	6.4	20704	133	144	7	4.9	1.8	16176|16819|17210|20302|22177|56312|64138	Il1b|Lcn2|Mcl1|Ccl3|Tyrobp|Nupr1|Ctsz	-2.5	MyList
GO Biological Processes	19	GO:0001912	positive regulation of leukocyte mediated cytotoxicity	19_GO:0002376 immune system process	-4.4	9.5	6.8	20704	91	144	6	4.2	1.7	11846|12010|14964|14972|20375|22177	Arg1|B2m|H2-D1|H2-K1|Spi1|Tyrobp	-2.5	MyList
GO Biological Processes	19	GO:0055072	iron ion homeostasis	19_GO:0065007 biological regulation	-4.4	9.4	6.7	20704	92	144	6	4.2	1.7	12010|14319|14325|15368|16819|20656	B2m|Fth1|Ftl1|Hmox1|Lcn2|Sod2	-2.4	MyList
GO Biological Processes	19	GO:0090023	positive regulation of neutrophil chemotaxis	19_GO:0040011 locomotion	-4.3	20	8.5	20704	29	144	4	2.8	1.4	12273|16149|16176|19354	C5ar1|Cd74|Il1b|Rac2	-2.4	MyList
GO Biological Processes	19	GO:0002888	positive regulation of myeloid leukocyte mediated immunity	19_GO:0002376 immune system process	-4.3	20	8.5	20704	29	144	4	2.8	1.4	11846|14127|20375|22177	Arg1|Fcer1g|Spi1|Tyrobp	-2.4	MyList
GO Biological Processes	19	GO:0052372	modulation by symbiont of entry into host	19_GO:0044419 biological process involved in interspecies interaction between organisms	-4.3	13	7.3	20704	57	144	5	3.5	1.5	16149|16852|66141|68713|80876	Cd74|Lgals1|Ifitm3|Ifitm1|Ifitm2	-2.4	MyList
KEGG Pathway	24	mmu04640	Hematopoietic cell lineage - Mus musculus (house mouse)		-4.3	9.2	6.6	20704	94	144	6	4.2	1.7	12475|12484|12505|12527|16175|16176	Cd14|Cd24a|Cd44|Cd9|Il1a|Il1b	-2.4	MyList
GO Biological Processes	19	GO:0002833	positive regulation of response to biotic stimulus	19_GO:0048518 positive regulation of biological process	-4.3	6.2	5.9	20704	187	144	8	5.6	1.9	11846|12484|13057|16149|16365|20375|22177|54123	Arg1|Cd24a|Cyba|Cd74|Acod1|Spi1|Tyrobp|Irf7	-2.4	MyList
GO Biological Processes	19	GO:0045071	negative regulation of viral genome replication	19_GO:0016032 viral process	-4.3	12	7.3	20704	58	144	5	3.5	1.5	20568|66141|68713|69550|80876	Slpi|Ifitm3|Ifitm1|Bst2|Ifitm2	-2.4	MyList
GO Biological Processes	19	GO:0051341	regulation of oxidoreductase activity	19_GO:0065007 biological regulation	-4.3	9.1	6.6	20704	95	144	6	4.2	1.7	12856|13057|13615|16175|16176|54683	Cox17|Cyba|Edn2|Il1a|Il1b|Prdx5	-2.4	MyList
GO Biological Processes	19	GO:0071622	regulation of granulocyte chemotaxis	19_GO:0040011 locomotion	-4.3	12	7.2	20704	59	144	5	3.5	1.5	12273|16149|16176|19354|21825	C5ar1|Cd74|Il1b|Rac2|Thbs1	-2.4	MyList
KEGG Pathway	24	mmu04062	Chemokine signaling pathway - Mus musculus (house mouse)		-4.2	6	5.8	20704	192	144	8	5.6	1.9	14707|18035|19354|20302|20303|20305|20310|20846	Gng5|Nfkbia|Rac2|Ccl3|Ccl4|Ccl6|Cxcl2|Stat1	-2.3	MyList
GO Biological Processes	19	GO:0045454	cell redox homeostasis	19_GO:0050789 regulation of biological process	-4.2	19	8.2	20704	31	144	4	2.8	1.4	14775|14782|22166|54683	Gpx1|Gsr|Txn1|Prdx5	-2.3	MyList
GO Biological Processes	19	GO:0035455	response to interferon-alpha	19_GO:0050896 response to stimulus	-4.2	19	8.2	20704	31	144	4	2.8	1.4	66141|68713|69550|80876	Ifitm3|Ifitm1|Bst2|Ifitm2	-2.3	MyList
GO Biological Processes	19	GO:0071624	positive regulation of granulocyte chemotaxis	19_GO:0040011 locomotion	-4.2	19	8.2	20704	31	144	4	2.8	1.4	12273|16149|16176|19354	C5ar1|Cd74|Il1b|Rac2	-2.3	MyList
GO Biological Processes	19	GO:0046597	negative regulation of viral entry into host cell	19_GO:0016032 viral process	-4.2	19	8.2	20704	31	144	4	2.8	1.4	16149|66141|68713|80876	Cd74|Ifitm3|Ifitm1|Ifitm2	-2.3	MyList
GO Biological Processes	19	GO:0019731	antibacterial humoral response	19_GO:0044419 biological process involved in interspecies interaction between organisms	-4.2	8.8	6.5	20704	98	144	6	4.2	1.7	12010|14109|20568|66107|67248|100034251	B2m|Fau|Slpi|Wfdc21|Rpl39|Wfdc17	-2.3	MyList
GO Biological Processes	19	GO:0002761	regulation of myeloid leukocyte differentiation	19_GO:0002376 immune system process	-4.2	7	6.1	20704	143	144	7	4.9	1.8	12608|14728|16149|18081|18103|20302|22177	Cebpb|Lilrb4a|Cd74|Ninj1|Nme2|Ccl3|Tyrobp	-2.3	MyList
GO Biological Processes	19	GO:0050777	negative regulation of immune response	19_GO:0002376 immune system process	-4.2	5.9	5.8	20704	194	144	8	5.6	1.9	11846|12053|14728|14775|15368|16365|16854|20375	Arg1|Bcl6|Lilrb4a|Gpx1|Hmox1|Acod1|Lgals3|Spi1	-2.3	MyList
GO Biological Processes	19	GO:0031392	regulation of prostaglandin biosynthetic process	19_GO:0008152 metabolic process	-4.2	36	10	20704	12	144	3	2.1	1.2	16149|16176|16592	Cd74|Il1b|Fabp5	-2.3	MyList
GO Biological Processes	19	GO:0038093	Fc receptor signaling pathway	19_GO:0002376 immune system process	-4.2	36	10	20704	12	144	3	2.1	1.2	14127|17474|56619	Fcer1g|Clec4d|Clec4e	-2.3	MyList
GO Biological Processes	19	GO:0050778	positive regulation of immune response	19_GO:0002376 immune system process	-4.2	3.2	4.9	20704	671	144	15	10	2.5	12010|12273|12484|12505|14127|14289|14293|14964|14972|16149|16176|16365|20375|22177|54123	B2m|C5ar1|Cd24a|Cd44|Fcer1g|Fpr2|Fpr1|H2-D1|H2-K1|Cd74|Il1b|Acod1|Spi1|Tyrobp|Irf7	-2.3	MyList
GO Biological Processes	19	GO:0030833	regulation of actin filament polymerization	19_GO:0050789 regulation of biological process	-4.1	6.9	6	20704	146	144	7	4.9	1.8	11867|12332|12721|18643|19241|22323|56378	Arpc1b|Capg|Coro1a|Pfn1|Tmsb4x|Vasp|Arpc3	-2.3	MyList
GO Biological Processes	19	GO:0045185	maintenance of protein location	19_GO:0051179 localization	-4.1	8.5	6.4	20704	101	144	6	4.2	1.7	12257|18035|18643|19073|19241|22166	Tspo|Nfkbia|Pfn1|Srgn|Tmsb4x|Txn1	-2.3	MyList
GO Biological Processes	19	GO:0014002	astrocyte development	19_GO:0032502 developmental process	-4.1	17	7.9	20704	33	144	4	2.8	1.4	12273|16176|20201|20202	C5ar1|Il1b|S100a8|S100a9	-2.2	MyList
GO Biological Processes	19	GO:0031343	positive regulation of cell killing	19_GO:0048518 positive regulation of biological process	-4.1	8.5	6.3	20704	102	144	6	4.2	1.7	11846|12010|14964|14972|20375|22177	Arg1|B2m|H2-D1|H2-K1|Spi1|Tyrobp	-2.2	MyList
GO Biological Processes	19	GO:0098609	cell-cell adhesion	19_GO:0009987 cellular process	-4.1	3.8	5	20704	454	144	12	8.3	2.3	12484|12505|16176|16423|16852|18081|19354|20201|20202|21825|26570|56193	Cd24a|Cd44|Il1b|Cd47|Lgals1|Ninj1|Rac2|S100a8|S100a9|Thbs1|Slc7a11|Plek	-2.2	MyList
GO Biological Processes	19	GO:0002548	monocyte chemotaxis	19_GO:0040011 locomotion	-4.1	17	7.8	20704	34	144	4	2.8	1.4	16854|20302|20303|20305	Lgals3|Ccl3|Ccl4|Ccl6	-2.2	MyList
GO Biological Processes	19	GO:0002430	complement receptor mediated signaling pathway	19_GO:0002376 immune system process	-4	33	9.7	20704	13	144	3	2.1	1.2	12273|14289|14293	C5ar1|Fpr2|Fpr1	-2.2	MyList
GO Biological Processes	19	GO:0090594	inflammatory response to wounding	19_GO:0050896 response to stimulus	-4	33	9.7	20704	13	144	3	2.1	1.2	12505|15368|16175	Cd44|Hmox1|Il1a	-2.2	MyList
GO Biological Processes	19	GO:0097577	sequestering of iron ion	19_GO:0051179 localization	-4	33	9.7	20704	13	144	3	2.1	1.2	14319|14325|16819	Fth1|Ftl1|Lcn2	-2.2	MyList
GO Biological Processes	19	GO:0042590	antigen processing and presentation of exogenous peptide antigen via MHC class I	19_GO:0002376 immune system process	-4	33	9.7	20704	13	144	3	2.1	1.2	14127|14972|21356	Fcer1g|H2-K1|Tapbp	-2.2	MyList
GO Biological Processes	19	GO:0050921	positive regulation of chemotaxis	19_GO:0040011 locomotion	-4	6.7	5.8	20704	151	144	7	4.9	1.8	12273|13615|16149|16176|19354|20375|21825	C5ar1|Edn2|Cd74|Il1b|Rac2|Spi1|Thbs1	-2.2	MyList
GO Biological Processes	19	GO:1903900	regulation of viral life cycle	19_GO:0016032 viral process	-4	6.7	5.8	20704	151	144	7	4.9	1.8	16149|16852|20568|66141|68713|69550|80876	Cd74|Lgals1|Slpi|Ifitm3|Ifitm1|Bst2|Ifitm2	-2.2	MyList
GO Biological Processes	19	GO:0043269	regulation of ion transport	19_GO:0051179 localization	-4	3	4.7	20704	771	144	16	11	2.6	11461|11846|12010|12257|12512|12608|12721|12856|13040|13057|16175|16176|16181|16819|16854|18301	Actb|Arg1|B2m|Tspo|Cd63|Cebpb|Coro1a|Cox17|Ctss|Cyba|Il1a|Il1b|Il1rn|Lcn2|Lgals3|Fxyd5	-2.2	MyList
GO Biological Processes	19	GO:0048872	homeostasis of number of cells	19_GO:0065007 biological regulation	-4	4.4	5.2	20704	326	144	10	6.9	2.1	12053|12484|12721|14127|14728|15368|16598|20375|54683|78591	Bcl6|Cd24a|Coro1a|Fcer1g|Lilrb4a|Hmox1|Klf2|Spi1|Prdx5|Mir142hg	-2.2	MyList
GO Biological Processes	19	GO:0060142	regulation of syncytium formation by plasma membrane fusion	19_GO:0032502 developmental process	-4	16	7.6	20704	35	144	4	2.8	1.4	12508|13660|20846|22177	Cd53|Ehd1|Stat1|Tyrobp	-2.2	MyList
GO Biological Processes	19	GO:0051251	positive regulation of lymphocyte activation	19_GO:0002376 immune system process	-4	3.7	4.9	20704	465	144	12	8.3	2.3	11461|12010|12053|12484|12721|14728|16149|16175|16176|16423|16852|22177	Actb|B2m|Bcl6|Cd24a|Coro1a|Lilrb4a|Cd74|Il1a|Il1b|Cd47|Lgals1|Tyrobp	-2.2	MyList
GO Biological Processes	19	GO:2001279	regulation of unsaturated fatty acid biosynthetic process	19_GO:0008152 metabolic process	-3.9	31	9.3	20704	14	144	3	2.1	1.2	16149|16176|16592	Cd74|Il1b|Fabp5	-2.1	MyList
GO Biological Processes	19	GO:0043281	regulation of cysteine-type endopeptidase activity involved in apoptotic process	19_GO:0008152 metabolic process	-3.9	5.5	5.4	20704	211	144	8	5.6	1.9	12505|13033|14775|20201|20202|20846|21825|68576	Cd44|Ctsd|Gpx1|S100a8|S100a9|Stat1|Thbs1|Lamtor5	-2.1	MyList
GO Biological Processes	19	GO:0090022	regulation of neutrophil chemotaxis	19_GO:0040011 locomotion	-3.9	16	7.4	20704	37	144	4	2.8	1.4	12273|16149|16176|19354	C5ar1|Cd74|Il1b|Rac2	-2.1	MyList
GO Biological Processes	19	GO:0002724	regulation of T cell cytokine production	19_GO:0002376 immune system process	-3.9	16	7.4	20704	37	144	4	2.8	1.4	11846|12010|14728|16176	Arg1|B2m|Lilrb4a|Il1b	-2.1	MyList
GO Biological Processes	19	GO:0032507	maintenance of protein location in cell	19_GO:0051179 localization	-3.9	10	6.5	20704	70	144	5	3.5	1.5	12257|18643|19073|19241|22166	Tspo|Pfn1|Srgn|Tmsb4x|Txn1	-2.1	MyList
KEGG Pathway	24	mmu05417	Lipid and atherosclerosis - Mus musculus (house mouse)		-3.9	5.3	5.3	20704	216	144	8	5.6	1.9	12475|13057|16176|18035|20302|20310|20656|54123	Cd14|Cyba|Il1b|Nfkbia|Ccl3|Cxcl2|Sod2|Irf7	-2	MyList
GO Biological Processes	19	GO:0050869	negative regulation of B cell activation	19_GO:0002376 immune system process	-3.9	15	7.3	20704	38	144	4	2.8	1.4	12053|12484|14728|22177	Bcl6|Cd24a|Lilrb4a|Tyrobp	-2	MyList
GO Biological Processes	19	GO:0006518	peptide metabolic process	19_GO:0008152 metabolic process	-3.8	3.3	4.7	20704	558	144	13	9	2.4	14109|14775|14782|20090|20656|21356|22186|26570|54127|67248|67671|67945|68836	Fau|Gpx1|Gsr|Rps29|Sod2|Tapbp|Uba52|Slc7a11|Rps28|Rpl39|Rpl38|Rpl41|Mrpl52	-2	MyList
GO Biological Processes	19	GO:2001236	regulation of extrinsic apoptotic signaling pathway	19_GO:0023052 signaling	-3.8	6.1	5.5	20704	164	144	7	4.9	1.8	14373|14775|15368|16176|16854|17210|21825	G0s2|Gpx1|Hmox1|Il1b|Lgals3|Mcl1|Thbs1	-2	MyList
GO Biological Processes	19	GO:0090066	regulation of anatomical structure size	19_GO:0065007 biological regulation	-3.8	3.3	4.7	20704	562	144	13	9	2.4	11867|12332|12721|13615|14775|16598|18643|19241|20656|22323|56193|56378|68576	Arpc1b|Capg|Coro1a|Edn2|Gpx1|Klf2|Pfn1|Tmsb4x|Sod2|Vasp|Plek|Arpc3|Lamtor5	-2	MyList
GO Biological Processes	19	GO:0002483	antigen processing and presentation of endogenous peptide antigen	19_GO:0002376 immune system process	-3.8	14	7.1	20704	40	144	4	2.8	1.4	12010|14964|14972|21356	B2m|H2-D1|H2-K1|Tapbp	-2	MyList
GO Biological Processes	19	GO:0019885	antigen processing and presentation of endogenous peptide antigen via MHC class I	19_GO:0002376 immune system process	-3.8	14	7.1	20704	40	144	4	2.8	1.4	12010|14964|14972|21356	B2m|H2-D1|H2-K1|Tapbp	-2	MyList
KEGG Pathway	24	mmu04216	Ferroptosis - Mus musculus (house mouse)		-3.8	14	7.1	20704	40	144	4	2.8	1.4	14319|14325|15368|26570	Fth1|Ftl1|Hmox1|Slc7a11	-2	MyList
GO Biological Processes	19	GO:0051238	sequestering of metal ion	19_GO:0051179 localization	-3.8	27	8.7	20704	16	144	3	2.1	1.2	14319|14325|16819	Fth1|Ftl1|Lcn2	-2	MyList
GO Biological Processes	19	GO:0051047	positive regulation of secretion	19_GO:0051179 localization	-3.8	3.8	4.8	20704	420	144	11	7.6	2.2	12306|13057|13615|14127|16175|16176|16854|20201|20202|53378|56455	Anxa2|Cyba|Edn2|Fcer1g|Il1a|Il1b|Lgals3|S100a8|S100a9|Sdcbp|Dynll1	-1.9	MyList
GO Biological Processes	19	GO:0070665	positive regulation of leukocyte proliferation	19_GO:0048518 positive regulation of biological process	-3.8	6	5.4	20704	168	144	7	4.9	1.8	12053|12484|12721|16149|16175|16176|19354	Bcl6|Cd24a|Coro1a|Cd74|Il1a|Il1b|Rac2	-1.9	MyList
GO Biological Processes	19	GO:0055065	metal ion homeostasis	19_GO:0065007 biological regulation	-3.7	3.7	4.8	20704	422	144	11	7.6	2.2	11927|12010|13615|14319|14325|15368|16175|16819|17748|17750|20656	Atox1|B2m|Edn2|Fth1|Ftl1|Hmox1|Il1a|Lcn2|Mt1|Mt2|Sod2	-1.9	MyList
GO Biological Processes	19	GO:0071396	cellular response to lipid	19_GO:0050896 response to stimulus	-3.7	3.3	4.6	20704	572	144	13	9	2.4	12010|12475|12608|14728|16175|16176|16365|18035|18712|20310|20375|20846|56722	B2m|Cd14|Cebpb|Lilrb4a|Il1a|Il1b|Acod1|Nfkbia|Pim1|Cxcl2|Spi1|Stat1|Litaf	-1.9	MyList
GO Biological Processes	19	GO:2000106	regulation of leukocyte apoptotic process	19_GO:0050789 regulation of biological process	-3.7	7.2	5.7	20704	119	144	6	4.2	1.7	12484|12505|14127|16149|16854|26570	Cd24a|Cd44|Fcer1g|Cd74|Lgals3|Slc7a11	-1.9	MyList
GO Biological Processes	19	GO:0043254	regulation of protein-containing complex assembly	19_GO:0050789 regulation of biological process	-3.7	3.7	4.7	20704	425	144	11	7.6	2.2	11867|12332|12484|12721|16854|18643|18826|19241|22323|56193|56378	Arpc1b|Capg|Cd24a|Coro1a|Lgals3|Pfn1|Lcp1|Tmsb4x|Vasp|Plek|Arpc3	-1.9	MyList
GO Biological Processes	19	GO:0033006	regulation of mast cell activation involved in immune response	19_GO:0002376 immune system process	-3.7	14	6.9	20704	42	144	4	2.8	1.4	14127|14728|15368|19354	Fcer1g|Lilrb4a|Hmox1|Rac2	-1.9	MyList
KEGG Pathway	24	mmu05164	Influenza A - Mus musculus (house mouse)		-3.7	5.8	5.3	20704	173	144	7	4.9	1.8	11461|16175|16176|16391|18035|20846|54123	Actb|Il1a|Il1b|Irf9|Nfkbia|Stat1|Irf7	-1.9	MyList
GO Biological Processes	19	GO:0042130	negative regulation of T cell proliferation	19_GO:0002376 immune system process	-3.7	9.2	6.1	20704	78	144	5	3.5	1.5	11846|12484|12505|12608|14728	Arg1|Cd24a|Cd44|Cebpb|Lilrb4a	-1.9	MyList
GO Biological Processes	19	GO:0050920	regulation of chemotaxis	19_GO:0040011 locomotion	-3.7	5	5.1	20704	231	144	8	5.6	1.9	12273|13615|16149|16176|18081|19354|20375|21825	C5ar1|Edn2|Cd74|Il1b|Ninj1|Rac2|Spi1|Thbs1	-1.9	MyList
GO Biological Processes	19	GO:0042743	hydrogen peroxide metabolic process	19_GO:0008152 metabolic process	-3.6	13	6.8	20704	43	144	4	2.8	1.4	13057|14775|20656|54683	Cyba|Gpx1|Sod2|Prdx5	-1.9	MyList
GO Biological Processes	19	GO:0019883	antigen processing and presentation of endogenous antigen	19_GO:0002376 immune system process	-3.6	13	6.8	20704	43	144	4	2.8	1.4	12010|14964|14972|21356	B2m|H2-D1|H2-K1|Tapbp	-1.9	MyList
GO Biological Processes	19	GO:1903201	regulation of oxidative stress-induced cell death	19_GO:0050896 response to stimulus	-3.6	9.1	6	20704	79	144	5	3.5	1.5	14775|17210|20656|22166|26570	Gpx1|Mcl1|Sod2|Txn1|Slc7a11	-1.9	MyList
GO Biological Processes	19	GO:0010035	response to inorganic substance	19_GO:0050896 response to stimulus	-3.6	3.4	4.6	20704	507	144	12	8.3	2.3	11690|12010|12925|14775|15368|16175|16819|17748|17750|20656|21825|22166	Alox5ap|B2m|Crip1|Gpx1|Hmox1|Il1a|Lcn2|Mt1|Mt2|Sod2|Thbs1|Txn1	-1.9	MyList
GO Biological Processes	19	GO:0001910	regulation of leukocyte mediated cytotoxicity	19_GO:0002376 immune system process	-3.6	6.9	5.5	20704	125	144	6	4.2	1.7	11846|12010|14964|14972|20375|22177	Arg1|B2m|H2-D1|H2-K1|Spi1|Tyrobp	-1.8	MyList
GO Biological Processes	19	GO:0009615	response to virus	19_GO:0044419 biological process involved in interspecies interaction between organisms	-3.6	4.3	4.9	20704	299	144	9	6.2	2	16365|16819|20846|54123|66141|68713|69550|76933|80876	Acod1|Lcn2|Stat1|Irf7|Ifitm3|Ifitm1|Bst2|Ifi27l2a|Ifitm2	-1.8	MyList
GO Biological Processes	19	GO:0002292	T cell differentiation involved in immune response	19_GO:0002376 immune system process	-3.6	13	6.6	20704	45	144	4	2.8	1.4	12053|14127|17474|56619	Bcl6|Fcer1g|Clec4d|Clec4e	-1.8	MyList
GO Biological Processes	19	GO:0002711	positive regulation of T cell mediated immunity	19_GO:0002376 immune system process	-3.6	8.8	5.9	20704	82	144	5	3.5	1.5	12010|12484|14964|14972|16176	B2m|Cd24a|H2-D1|H2-K1|Il1b	-1.8	MyList
GO Biological Processes	19	GO:0002831	regulation of response to biotic stimulus	19_GO:0050896 response to stimulus	-3.6	3.9	4.7	20704	371	144	10	6.9	2.1	11846|12484|13057|16149|16176|16365|20375|20846|22177|54123	Arg1|Cd24a|Cyba|Cd74|Il1b|Acod1|Spi1|Stat1|Tyrobp|Irf7	-1.8	MyList
KEGG Pathway	24	mmu05170	Human immunodeficiency virus 1 infection - Mus musculus (house mouse)		-3.5	4.8	4.9	20704	240	144	8	5.6	1.9	12010|14707|14964|14972|18035|19354|21356|69550	B2m|Gng5|H2-D1|H2-K1|Nfkbia|Rac2|Tapbp|Bst2	-1.8	MyList
GO Biological Processes	19	GO:0052547	regulation of peptidase activity	19_GO:0008152 metabolic process	-3.5	3.6	4.6	20704	445	144	11	7.6	2.2	12505|13014|13030|13033|14775|20201|20202|20568|20846|21825|68576	Cd44|Cstb|Ctsb|Ctsd|Gpx1|S100a8|S100a9|Slpi|Stat1|Thbs1|Lamtor5	-1.8	MyList
GO Biological Processes	19	GO:1904018	positive regulation of vasculature development	19_GO:0032502 developmental process	-3.5	5.5	5.1	20704	182	144	7	4.9	1.8	12273|15368|16175|16176|16854|18081|21825	C5ar1|Hmox1|Il1a|Il1b|Lgals3|Ninj1|Thbs1	-1.8	MyList
GO Biological Processes	19	GO:0045766	positive regulation of angiogenesis	19_GO:0032502 developmental process	-3.5	5.5	5.1	20704	182	144	7	4.9	1.8	12273|15368|16175|16176|16854|18081|21825	C5ar1|Hmox1|Il1a|Il1b|Lgals3|Ninj1|Thbs1	-1.8	MyList
GO Biological Processes	19	GO:2001234	negative regulation of apoptotic signaling pathway	19_GO:0023052 signaling	-3.5	4.8	4.9	20704	241	144	8	5.6	1.9	12505|14775|15368|16149|16176|16854|17210|20656	Cd44|Gpx1|Hmox1|Cd74|Il1b|Lgals3|Mcl1|Sod2	-1.8	MyList
GO Biological Processes	19	GO:0061844	antimicrobial humoral immune response mediated by antimicrobial peptide	19_GO:0044419 biological process involved in interspecies interaction between organisms	-3.5	6.6	5.4	20704	130	144	6	4.2	1.7	12010|14109|16854|20202|20310|67248	B2m|Fau|Lgals3|S100a9|Cxcl2|Rpl39	-1.8	MyList
GO Biological Processes	19	GO:2000116	regulation of cysteine-type endopeptidase activity	19_GO:0008152 metabolic process	-3.5	4.7	4.9	20704	243	144	8	5.6	1.9	12505|13033|14775|20201|20202|20846|21825|68576	Cd44|Ctsd|Gpx1|S100a8|S100a9|Stat1|Thbs1|Lamtor5	-1.7	MyList
GO Biological Processes	19	GO:0045765	regulation of angiogenesis	19_GO:0032502 developmental process	-3.5	4.2	4.7	20704	308	144	9	6.2	2	12273|15368|16175|16176|16598|16854|18081|20846|21825	C5ar1|Hmox1|Il1a|Il1b|Klf2|Lgals3|Ninj1|Stat1|Thbs1	-1.7	MyList
GO Biological Processes	19	GO:0043410	positive regulation of MAPK cascade	19_GO:0023052 signaling	-3.5	3.3	4.4	20704	526	144	12	8.3	2.3	12484|12505|16149|16175|16176|16181|17873|20302|20303|20305|20375|21825	Cd24a|Cd44|Cd74|Il1a|Il1b|Il1rn|Gadd45b|Ccl3|Ccl4|Ccl6|Spi1|Thbs1	-1.7	MyList
GO Biological Processes	19	GO:0045670	regulation of osteoclast differentiation	19_GO:0002376 immune system process	-3.5	8.5	5.8	20704	85	144	5	3.5	1.5	12608|14728|18081|20302|22177	Cebpb|Lilrb4a|Ninj1|Ccl3|Tyrobp	-1.7	MyList
GO Biological Processes	19	GO:1905952	regulation of lipid localization	19_GO:0051179 localization	-3.5	5.4	5	20704	187	144	7	4.9	1.8	12257|12306|13660|16175|16176|18035|21825	Tspo|Anxa2|Ehd1|Il1a|Il1b|Nfkbia|Thbs1	-1.7	MyList
GO Biological Processes	19	GO:1901342	regulation of vasculature development	19_GO:0032502 developmental process	-3.5	4.1	4.7	20704	312	144	9	6.2	2	12273|15368|16175|16176|16598|16854|18081|20846|21825	C5ar1|Hmox1|Il1a|Il1b|Klf2|Lgals3|Ninj1|Stat1|Thbs1	-1.7	MyList
GO Biological Processes	19	GO:0050918	positive chemotaxis	19_GO:0040011 locomotion	-3.5	22	7.7	20704	20	144	3	2.1	1.2	12721|14289|16854	Coro1a|Fpr2|Lgals3	-1.7	MyList
GO Biological Processes	19	GO:0000028	ribosomal small subunit assembly	19_GO:0009987 cellular process	-3.5	22	7.7	20704	20	144	3	2.1	1.2	54127|57294|67671	Rps28|Rps27|Rpl38	-1.7	MyList
GO Biological Processes	19	GO:0050801	ion homeostasis	19_GO:0065007 biological regulation	-3.5	3.2	4.4	20704	532	144	12	8.3	2.3	11927|12010|13615|14319|14325|15368|16175|16819|17748|17750|20656|26570	Atox1|B2m|Edn2|Fth1|Ftl1|Hmox1|Il1a|Lcn2|Mt1|Mt2|Sod2|Slc7a11	-1.7	MyList
GO Biological Processes	19	GO:1902532	negative regulation of intracellular signal transduction	19_GO:0023052 signaling	-3.4	3.2	4.4	20704	533	144	12	8.3	2.3	12053|12505|14728|14775|16149|16176|17210|20375|20656|20846|21825|56722	Bcl6|Cd44|Lilrb4a|Gpx1|Cd74|Il1b|Mcl1|Spi1|Sod2|Stat1|Thbs1|Litaf	-1.7	MyList
KEGG Pathway	24	mmu04142	Lysosome - Mus musculus (house mouse)		-3.4	6.4	5.3	20704	135	144	6	4.2	1.7	12512|13030|13033|13040|56722|64138	Cd63|Ctsb|Ctsd|Ctss|Litaf|Ctsz	-1.7	MyList
KEGG Pathway	24	mmu05135	Yersinia infection - Mus musculus (house mouse)		-3.4	6.4	5.3	20704	135	144	6	4.2	1.7	11461|11867|16176|18035|19354|56378	Actb|Arpc1b|Il1b|Nfkbia|Rac2|Arpc3	-1.7	MyList
GO Biological Processes	19	GO:0032890	regulation of organic acid transport	19_GO:0051179 localization	-3.4	8.2	5.6	20704	88	144	5	3.5	1.5	11846|16175|16176|16181|21825	Arg1|Il1a|Il1b|Il1rn|Thbs1	-1.7	MyList
KEGG Pathway	24	mmu05168	Herpes simplex virus 1 infection - Mus musculus (house mouse)		-3.4	3.4	4.4	20704	459	144	11	7.6	2.2	12010|14964|14972|16149|16176|16391|18035|20846|21356|54123|69550	B2m|H2-D1|H2-K1|Cd74|Il1b|Irf9|Nfkbia|Stat1|Tapbp|Irf7|Bst2	-1.7	MyList
GO Biological Processes	19	GO:0043122	regulation of I-kappaB kinase/NF-kappaB signaling	19_GO:0023052 signaling	-3.4	5.3	5	20704	191	144	7	4.9	1.8	14728|16149|16175|16176|17474|20846|68576	Lilrb4a|Cd74|Il1a|Il1b|Clec4d|Stat1|Lamtor5	-1.7	MyList
GO Biological Processes	19	GO:0001913	T cell mediated cytotoxicity	19_GO:0002376 immune system process	-3.4	21	7.5	20704	21	144	3	2.1	1.2	12010|14964|14972	B2m|H2-D1|H2-K1	-1.7	MyList
GO Biological Processes	19	GO:1902903	regulation of supramolecular fiber organization	19_GO:0050789 regulation of biological process	-3.4	3.7	4.5	20704	389	144	10	6.9	2.1	11867|12332|12721|16423|18643|19241|22323|56193|56378|63986	Arpc1b|Capg|Coro1a|Cd47|Pfn1|Tmsb4x|Vasp|Plek|Arpc3|Gmfg	-1.7	MyList
GO Biological Processes	19	GO:1900407	regulation of cellular response to oxidative stress	19_GO:0050896 response to stimulus	-3.4	8	5.6	20704	90	144	5	3.5	1.5	14775|17210|20656|22166|26570	Gpx1|Mcl1|Sod2|Txn1|Slc7a11	-1.6	MyList
GO Biological Processes	19	GO:1902041	regulation of extrinsic apoptotic signaling pathway via death domain receptors	19_GO:0023052 signaling	-3.4	11	6.1	20704	51	144	4	2.8	1.4	14775|15368|16854|21825	Gpx1|Hmox1|Lgals3|Thbs1	-1.6	MyList
GO Biological Processes	19	GO:0009611	response to wounding	19_GO:0050896 response to stimulus	-3.4	3.7	4.5	20704	393	144	10	6.9	2.1	12505|14728|14775|15368|16175|18826|20656|22177|26570|56193	Cd44|Lilrb4a|Gpx1|Hmox1|Il1a|Lcp1|Sod2|Tyrobp|Slc7a11|Plek	-1.6	MyList
GO Biological Processes	19	GO:0043524	negative regulation of neuron apoptotic process	19_GO:0048519 negative regulation of biological process	-3.4	5.2	4.9	20704	195	144	7	4.9	1.8	12273|12608|12721|15368|16819|17748|20656	C5ar1|Cebpb|Coro1a|Hmox1|Lcn2|Mt1|Sod2	-1.6	MyList
GO Biological Processes	19	GO:0034762	regulation of transmembrane transport	19_GO:0051179 localization	-3.4	3	4.2	20704	627	144	13	9	2.4	11461|11846|12512|12721|12856|13040|13057|16176|16592|16819|18301|18712|21825	Actb|Arg1|Cd63|Coro1a|Cox17|Ctss|Cyba|Il1b|Fabp5|Lcn2|Fxyd5|Pim1|Thbs1	-1.6	MyList
GO Biological Processes	19	GO:0002764	immune response-regulating signaling pathway	19_GO:0002376 immune system process	-3.3	3.6	4.4	20704	396	144	10	6.9	2.1	12273|12475|14127|14289|14293|14728|17474|18035|22177|56619	C5ar1|Cd14|Fcer1g|Fpr2|Fpr1|Lilrb4a|Clec4d|Nfkbia|Tyrobp|Clec4e	-1.6	MyList
GO Biological Processes	19	GO:0045581	negative regulation of T cell differentiation	19_GO:0002376 immune system process	-3.3	11	6.1	20704	52	144	4	2.8	1.4	12053|12505|14728|16149	Bcl6|Cd44|Lilrb4a|Cd74	-1.6	MyList
GO Biological Processes	19	GO:0019725	cellular homeostasis	19_GO:0065007 biological regulation	-3.3	3	4.2	20704	632	144	13	9	2.4	11927|13615|14319|14325|14775|14782|15368|16175|16819|17748|17750|22166|54683	Atox1|Edn2|Fth1|Ftl1|Gpx1|Gsr|Hmox1|Il1a|Lcn2|Mt1|Mt2|Txn1|Prdx5	-1.6	MyList
GO Biological Processes	19	GO:0097435	supramolecular fiber organization	19_GO:0009987 cellular process	-3.3	3.1	4.2	20704	551	144	12	8.3	2.3	11867|12010|12306|12332|12721|17357|18826|19241|19354|22323|27361|56378	Arpc1b|B2m|Anxa2|Capg|Coro1a|Marcksl1|Lcp1|Tmsb4x|Rac2|Vasp|Msrb1|Arpc3	-1.6	MyList
KEGG Pathway	24	mmu04666	Fc gamma R-mediated phagocytosis - Mus musculus (house mouse)		-3.3	7.7	5.4	20704	93	144	5	3.5	1.5	11867|17357|19354|22323|56378	Arpc1b|Marcksl1|Rac2|Vasp|Arpc3	-1.6	MyList
GO Biological Processes	19	GO:1903202	negative regulation of oxidative stress-induced cell death	19_GO:0048519 negative regulation of biological process	-3.3	11	6	20704	53	144	4	2.8	1.4	14775|20656|22166|26570	Gpx1|Sod2|Txn1|Slc7a11	-1.6	MyList
GO Biological Processes	19	GO:0030217	T cell differentiation	19_GO:0002376 immune system process	-3.3	5	4.8	20704	201	144	7	4.9	1.8	12010|12053|14127|16149|17474|20375|56619	B2m|Bcl6|Fcer1g|Cd74|Clec4d|Spi1|Clec4e	-1.6	MyList
GO Biological Processes	19	GO:0006875	cellular metal ion homeostasis	19_GO:0065007 biological regulation	-3.3	3.9	4.5	20704	331	144	9	6.2	2	11927|13615|14319|14325|15368|16175|16819|17748|17750	Atox1|Edn2|Fth1|Ftl1|Hmox1|Il1a|Lcn2|Mt1|Mt2	-1.6	MyList
GO Biological Processes	19	GO:0030098	lymphocyte differentiation	19_GO:0002376 immune system process	-3.3	3.9	4.5	20704	331	144	9	6.2	2	12010|12053|12484|14127|16149|16852|17474|20375|56619	B2m|Bcl6|Cd24a|Fcer1g|Cd74|Lgals1|Clec4d|Spi1|Clec4e	-1.6	MyList
GO Biological Processes	19	GO:0045069	regulation of viral genome replication	19_GO:0016032 viral process	-3.3	7.6	5.4	20704	95	144	5	3.5	1.5	20568|66141|68713|69550|80876	Slpi|Ifitm3|Ifitm1|Bst2|Ifitm2	-1.6	MyList
GO Biological Processes	19	GO:0098754	detoxification	19_GO:0098754 detoxification	-3.3	11	5.9	20704	54	144	4	2.8	1.4	17748|17750|18712|20656	Mt1|Mt2|Pim1|Sod2	-1.5	MyList
KEGG Pathway	24	mmu05162	Measles - Mus musculus (house mouse)		-3.3	5.9	5	20704	146	144	6	4.2	1.7	16175|16176|16391|18035|20846|54123	Il1a|Il1b|Irf9|Nfkbia|Stat1|Irf7	-1.5	MyList
GO Biological Processes	19	GO:0031341	regulation of cell killing	19_GO:0050789 regulation of biological process	-3.3	5.9	5	20704	146	144	6	4.2	1.7	11846|12010|14964|14972|20375|22177	Arg1|B2m|H2-D1|H2-K1|Spi1|Tyrobp	-1.5	MyList
GO Biological Processes	19	GO:0071674	mononuclear cell migration	19_GO:0002376 immune system process	-3.3	7.5	5.3	20704	96	144	5	3.5	1.5	12721|16854|20302|20303|20305	Coro1a|Lgals3|Ccl3|Ccl4|Ccl6	-1.5	MyList
GO Biological Processes	19	GO:0001816	cytokine production	19_GO:0032501 multicellular organismal process	-3.2	4.9	4.7	20704	204	144	7	4.9	1.8	12053|14127|14728|16175|16176|16391|54123	Bcl6|Fcer1g|Lilrb4a|Il1a|Il1b|Irf9|Irf7	-1.5	MyList
GO Biological Processes	19	GO:1901215	negative regulation of neuron death	19_GO:0048519 negative regulation of biological process	-3.2	4.3	4.6	20704	267	144	8	5.6	1.9	12273|12608|12721|15368|16819|17748|20656|26570	C5ar1|Cebpb|Coro1a|Hmox1|Lcn2|Mt1|Sod2|Slc7a11	-1.5	MyList
GO Biological Processes	19	GO:0071356	cellular response to tumor necrosis factor	19_GO:0050896 response to stimulus	-3.2	5.9	5	20704	147	144	6	4.2	1.7	16365|18035|20302|20303|20305|20846	Acod1|Nfkbia|Ccl3|Ccl4|Ccl6|Stat1	-1.5	MyList
GO Biological Processes	19	GO:0001906	cell killing	19_GO:0009987 cellular process	-3.2	5.8	4.9	20704	148	144	6	4.2	1.7	12010|12721|14964|14972|16854|17105	B2m|Coro1a|H2-D1|H2-K1|Lgals3|Lyz2	-1.5	MyList
GO Biological Processes	19	GO:0032930	positive regulation of superoxide anion generation	19_GO:0048518 positive regulation of biological process	-3.2	18	7	20704	24	144	3	2.1	1.2	13057|14289|22177	Cyba|Fpr2|Tyrobp	-1.5	MyList
GO Biological Processes	19	GO:1903428	positive regulation of reactive oxygen species biosynthetic process	19_GO:0048518 positive regulation of biological process	-3.2	18	7	20704	24	144	3	2.1	1.2	13057|16819|20656	Cyba|Lcn2|Sod2	-1.5	MyList
GO Biological Processes	19	GO:0032271	regulation of protein polymerization	19_GO:0050789 regulation of biological process	-3.2	4.9	4.7	20704	206	144	7	4.9	1.8	11867|12332|12721|18643|19241|22323|56378	Arpc1b|Capg|Coro1a|Pfn1|Tmsb4x|Vasp|Arpc3	-1.5	MyList
GO Biological Processes	19	GO:0051048	negative regulation of secretion	19_GO:0051179 localization	-3.2	4.9	4.7	20704	206	144	7	4.9	1.8	12257|13615|15368|16149|16176|16181|20375	Tspo|Edn2|Hmox1|Cd74|Il1b|Il1rn|Spi1	-1.5	MyList
GO Biological Processes	19	GO:0050671	positive regulation of lymphocyte proliferation	19_GO:0002376 immune system process	-3.2	5.8	4.9	20704	149	144	6	4.2	1.7	12053|12484|12721|16149|16175|16176	Bcl6|Cd24a|Coro1a|Cd74|Il1a|Il1b	-1.5	MyList
GO Biological Processes	19	GO:1902882	regulation of response to oxidative stress	19_GO:0050896 response to stimulus	-3.2	7.3	5.2	20704	99	144	5	3.5	1.5	14775|17210|20656|22166|26570	Gpx1|Mcl1|Sod2|Txn1|Slc7a11	-1.5	MyList
GO Biological Processes	19	GO:2001237	negative regulation of extrinsic apoptotic signaling pathway	19_GO:0023052 signaling	-3.2	7.3	5.2	20704	99	144	5	3.5	1.5	14775|15368|16176|16854|17210	Gpx1|Hmox1|Il1b|Lgals3|Mcl1	-1.5	MyList
GO Biological Processes	19	GO:0070098	chemokine-mediated signaling pathway	19_GO:0023052 signaling	-3.2	10	5.8	20704	57	144	4	2.8	1.4	20302|20303|20305|20310	Ccl3|Ccl4|Ccl6|Cxcl2	-1.5	MyList
GO Biological Processes	19	GO:0051353	positive regulation of oxidoreductase activity	19_GO:0065007 biological regulation	-3.2	10	5.8	20704	57	144	4	2.8	1.4	12856|13057|13615|16176	Cox17|Cyba|Edn2|Il1b	-1.5	MyList
GO Biological Processes	19	GO:2001243	negative regulation of intrinsic apoptotic signaling pathway	19_GO:0023052 signaling	-3.2	7.2	5.2	20704	100	144	5	3.5	1.5	12505|14775|16149|17210|20656	Cd44|Gpx1|Cd74|Mcl1|Sod2	-1.5	MyList
GO Biological Processes	19	GO:0034114	regulation of heterotypic cell-cell adhesion	19_GO:0050789 regulation of biological process	-3.2	17	6.8	20704	25	144	3	2.1	1.2	12505|16176|16181	Cd44|Il1b|Il1rn	-1.5	MyList
GO Biological Processes	19	GO:1902107	positive regulation of leukocyte differentiation	19_GO:0002376 immune system process	-3.2	4.8	4.6	20704	210	144	7	4.9	1.8	11461|12053|14728|16149|18081|20302|22177	Actb|Bcl6|Lilrb4a|Cd74|Ninj1|Ccl3|Tyrobp	-1.5	MyList
GO Biological Processes	19	GO:1903708	positive regulation of hemopoiesis	19_GO:0002376 immune system process	-3.2	4.8	4.6	20704	210	144	7	4.9	1.8	11461|12053|14728|16149|18081|20302|22177	Actb|Bcl6|Lilrb4a|Cd74|Ninj1|Ccl3|Tyrobp	-1.5	MyList
GO Biological Processes	19	GO:0034599	cellular response to oxidative stress	19_GO:0050896 response to stimulus	-3.2	4.8	4.6	20704	210	144	7	4.9	1.8	14775|14782|15368|16819|20656|26570|54683	Gpx1|Gsr|Hmox1|Lcn2|Sod2|Slc7a11|Prdx5	-1.5	MyList
GO Biological Processes	19	GO:0032946	positive regulation of mononuclear cell proliferation	19_GO:0048518 positive regulation of biological process	-3.2	5.7	4.8	20704	152	144	6	4.2	1.7	12053|12484|12721|16149|16175|16176	Bcl6|Cd24a|Coro1a|Cd74|Il1a|Il1b	-1.5	MyList
GO Biological Processes	19	GO:0032757	positive regulation of interleukin-8 production	19_GO:0048518 positive regulation of biological process	-3.1	9.9	5.7	20704	58	144	4	2.8	1.4	12475|16149|16176|68576	Cd14|Cd74|Il1b|Lamtor5	-1.5	MyList
GO Biological Processes	19	GO:0002824	positive regulation of adaptive immune response based on somatic recombination of immune receptors built from immunoglobulin superfamily domains	19_GO:0002376 immune system process	-3.1	5.6	4.8	20704	154	144	6	4.2	1.7	12010|12484|14127|14964|14972|16176	B2m|Cd24a|Fcer1g|H2-D1|H2-K1|Il1b	-1.4	MyList
GO Biological Processes	19	GO:0010575	positive regulation of vascular endothelial growth factor production	19_GO:0048518 positive regulation of biological process	-3.1	17	6.7	20704	26	144	3	2.1	1.2	12273|16175|16176	C5ar1|Il1a|Il1b	-1.4	MyList
GO Biological Processes	19	GO:0071276	cellular response to cadmium ion	19_GO:0050896 response to stimulus	-3.1	17	6.7	20704	26	144	3	2.1	1.2	15368|17748|17750	Hmox1|Mt1|Mt2	-1.4	MyList
GO Biological Processes	19	GO:0043086	negative regulation of catalytic activity	19_GO:0065007 biological regulation	-3.1	2.8	4	20704	666	144	13	9	2.4	11461|12505|13014|13030|14728|14775|16176|17873|18769|20568|21825|54683|68576	Actb|Cd44|Cstb|Ctsb|Lilrb4a|Gpx1|Il1b|Gadd45b|Pkig|Slpi|Thbs1|Prdx5|Lamtor5	-1.4	MyList
GO Biological Processes	19	GO:2001235	positive regulation of apoptotic signaling pathway	19_GO:0023052 signaling	-3.1	5.5	4.8	20704	156	144	6	4.2	1.7	14373|17210|20201|20202|21825|56312	G0s2|Mcl1|S100a8|S100a9|Thbs1|Nupr1	-1.4	MyList
GO Biological Processes	19	GO:0032368	regulation of lipid transport	19_GO:0051179 localization	-3.1	5.5	4.7	20704	157	144	6	4.2	1.7	12257|12306|16175|16176|18035|21825	Tspo|Anxa2|Il1a|Il1b|Nfkbia|Thbs1	-1.4	MyList
GO Biological Processes	19	GO:1902175	regulation of oxidative stress-induced intrinsic apoptotic signaling pathway	19_GO:0023052 signaling	-3.1	16	6.5	20704	27	144	3	2.1	1.2	14775|17210|20656	Gpx1|Mcl1|Sod2	-1.4	MyList
GO Biological Processes	19	GO:0060143	positive regulation of syncytium formation by plasma membrane fusion	19_GO:0032502 developmental process	-3.1	16	6.5	20704	27	144	3	2.1	1.2	12508|13660|22177	Cd53|Ehd1|Tyrobp	-1.4	MyList
GO Biological Processes	19	GO:0055080	cation homeostasis	19_GO:0065007 biological regulation	-3.1	3.1	4	20704	507	144	11	7.6	2.2	11927|12010|13615|14319|14325|15368|16175|16819|17748|17750|20656	Atox1|B2m|Edn2|Fth1|Ftl1|Hmox1|Il1a|Lcn2|Mt1|Mt2|Sod2	-1.4	MyList
GO Biological Processes	19	GO:0043300	regulation of leukocyte degranulation	19_GO:0002376 immune system process	-3.1	9.4	5.5	20704	61	144	4	2.8	1.4	14127|15368|19354|20375	Fcer1g|Hmox1|Rac2|Spi1	-1.4	MyList
GO Biological Processes	19	GO:0045620	negative regulation of lymphocyte differentiation	19_GO:0002376 immune system process	-3.1	9.4	5.5	20704	61	144	4	2.8	1.4	12053|12505|14728|16149	Bcl6|Cd44|Lilrb4a|Cd74	-1.4	MyList
KEGG Pathway	24	mmu05134	Legionellosis - Mus musculus (house mouse)		-3.1	9.4	5.5	20704	61	144	4	2.8	1.4	12475|16176|18035|20310	Cd14|Il1b|Nfkbia|Cxcl2	-1.4	MyList
GO Biological Processes	19	GO:0033003	regulation of mast cell activation	19_GO:0002376 immune system process	-3.1	9.4	5.5	20704	61	144	4	2.8	1.4	14127|14728|15368|19354	Fcer1g|Lilrb4a|Hmox1|Rac2	-1.4	MyList
GO Biological Processes	19	GO:0031344	regulation of cell projection organization	19_GO:0050789 regulation of biological process	-3	2.6	3.9	20704	763	144	14	9.7	2.5	12010|12484|12505|13660|14964|14972|16819|16852|18103|18643|19354|20202|56455|64138	B2m|Cd24a|Cd44|Ehd1|H2-D1|H2-K1|Lcn2|Lgals1|Nme2|Pfn1|Rac2|S100a9|Dynll1|Ctsz	-1.4	MyList
GO Biological Processes	19	GO:0002708	positive regulation of lymphocyte mediated immunity	19_GO:0002376 immune system process	-3	5.4	4.7	20704	160	144	6	4.2	1.7	12010|12484|14127|14964|14972|16176	B2m|Cd24a|Fcer1g|H2-D1|H2-K1|Il1b	-1.4	MyList
GO Biological Processes	19	GO:0001909	leukocyte mediated cytotoxicity	19_GO:0002376 immune system process	-3	9.3	5.5	20704	62	144	4	2.8	1.4	12010|12721|14964|14972	B2m|Coro1a|H2-D1|H2-K1	-1.4	MyList
GO Biological Processes	19	GO:0032653	regulation of interleukin-10 production	19_GO:0032501 multicellular organismal process	-3	9.3	5.5	20704	62	144	4	2.8	1.4	14127|14728|16423|22177	Fcer1g|Lilrb4a|Cd47|Tyrobp	-1.4	MyList
GO Biological Processes	19	GO:0002262	myeloid cell homeostasis	19_GO:0002376 immune system process	-3	5.4	4.6	20704	161	144	6	4.2	1.7	12053|14127|14728|15368|16598|20375	Bcl6|Fcer1g|Lilrb4a|Hmox1|Klf2|Spi1	-1.4	MyList
GO Biological Processes	19	GO:0046688	response to copper ion	19_GO:0050896 response to stimulus	-3	15	6.4	20704	28	144	3	2.1	1.2	16175|17748|17750	Il1a|Mt1|Mt2	-1.4	MyList
GO Biological Processes	19	GO:0002313	mature B cell differentiation involved in immune response	19_GO:0002376 immune system process	-3	15	6.4	20704	28	144	3	2.1	1.2	12053|16852|20375	Bcl6|Lgals1|Spi1	-1.4	MyList
GO Biological Processes	19	GO:0032928	regulation of superoxide anion generation	19_GO:0008152 metabolic process	-3	15	6.4	20704	28	144	3	2.1	1.2	13057|14289|22177	Cyba|Fpr2|Tyrobp	-1.4	MyList
GO Biological Processes	19	GO:0032755	positive regulation of interleukin-6 production	19_GO:0048518 positive regulation of biological process	-3	6.7	4.9	20704	108	144	5	3.5	1.5	13057|14127|16149|16176|22177	Cyba|Fcer1g|Cd74|Il1b|Tyrobp	-1.4	MyList
KEGG Pathway	24	mmu05332	Graft-versus-host disease - Mus musculus (house mouse)		-3	9.1	5.4	20704	63	144	4	2.8	1.4	14964|14972|16175|16176	H2-D1|H2-K1|Il1a|Il1b	-1.4	MyList
KEGG Pathway	24	mmu04623	Cytosolic DNA-sensing pathway - Mus musculus (house mouse)		-3	9.1	5.4	20704	63	144	4	2.8	1.4	16176|18035|20303|54123	Il1b|Nfkbia|Ccl4|Irf7	-1.4	MyList
GO Biological Processes	19	GO:0045861	negative regulation of proteolysis	19_GO:0048519 negative regulation of biological process	-3	3.6	4.1	20704	361	144	9	6.2	2	12505|13014|13030|14775|20568|21825|53378|64138|68576	Cd44|Cstb|Ctsb|Gpx1|Slpi|Thbs1|Sdcbp|Ctsz|Lamtor5	-1.4	MyList
KEGG Pathway	24	mmu05202	Transcriptional misregulation in cancer - Mus musculus (house mouse)		-3	4.5	4.4	20704	224	144	7	4.9	1.8	12045|12053|12475|12608|17873|20375|56312	Bcl2a1b|Bcl6|Cd14|Cebpb|Gadd45b|Spi1|Nupr1	-1.4	MyList
GO Biological Processes	19	GO:0031099	regeneration	19_GO:0032502 developmental process	-3	6.6	4.9	20704	109	144	5	3.5	1.5	12527|12608|14775|15368|18081	Cd9|Cebpb|Gpx1|Hmox1|Ninj1	-1.4	MyList
GO Biological Processes	19	GO:1903530	regulation of secretion by cell	19_GO:0051179 localization	-3	2.7	3.9	20704	685	144	13	9	2.4	12257|12306|13615|14127|15368|16175|16176|16181|16854|19354|20375|53378|56455	Tspo|Anxa2|Edn2|Fcer1g|Hmox1|Il1a|Il1b|Il1rn|Lgals3|Rac2|Spi1|Sdcbp|Dynll1	-1.3	MyList
GO Biological Processes	19	GO:0098771	inorganic ion homeostasis	19_GO:0065007 biological regulation	-3	3	3.9	20704	520	144	11	7.6	2.2	11927|12010|13615|14319|14325|15368|16175|16819|17748|17750|20656	Atox1|B2m|Edn2|Fth1|Ftl1|Hmox1|Il1a|Lcn2|Mt1|Mt2|Sod2	-1.3	MyList
GO Biological Processes	19	GO:0032891	negative regulation of organic acid transport	19_GO:0051179 localization	-3	15	6.3	20704	29	144	3	2.1	1.2	16176|16181|21825	Il1b|Il1rn|Thbs1	-1.3	MyList
GO Biological Processes	19	GO:1900745	positive regulation of p38MAPK cascade	19_GO:0023052 signaling	-3	15	6.3	20704	29	144	3	2.1	1.2	16176|17873|20375	Il1b|Gadd45b|Spi1	-1.3	MyList
GO Biological Processes	19	GO:0070374	positive regulation of ERK1 and ERK2 cascade	19_GO:0023052 signaling	-3	4.4	4.4	20704	227	144	7	4.9	1.8	12505|16149|16175|16176|20302|20303|20305	Cd44|Cd74|Il1a|Il1b|Ccl3|Ccl4|Ccl6	-1.3	MyList
GO Biological Processes	19	GO:0010038	response to metal ion	19_GO:0050896 response to stimulus	-3	3.9	4.2	20704	295	144	8	5.6	1.9	11690|12010|12925|15368|16175|17748|17750|21825	Alox5ap|B2m|Crip1|Hmox1|Il1a|Mt1|Mt2|Thbs1	-1.3	MyList
GO Biological Processes	19	GO:1902106	negative regulation of leukocyte differentiation	19_GO:0002376 immune system process	-2.9	6.4	4.8	20704	113	144	5	3.5	1.5	12053|12505|14728|16149|18103	Bcl6|Cd44|Lilrb4a|Cd74|Nme2	-1.3	MyList
GO Biological Processes	19	GO:0045639	positive regulation of myeloid cell differentiation	19_GO:0002376 immune system process	-2.9	6.4	4.8	20704	113	144	5	3.5	1.5	16149|18081|20302|20846|22177	Cd74|Ninj1|Ccl3|Stat1|Tyrobp	-1.3	MyList
GO Biological Processes	19	GO:0006879	cellular iron ion homeostasis	19_GO:0065007 biological regulation	-2.9	8.6	5.2	20704	67	144	4	2.8	1.4	14319|14325|15368|16819	Fth1|Ftl1|Hmox1|Lcn2	-1.3	MyList
GO Biological Processes	19	GO:1990868	response to chemokine	19_GO:0050896 response to stimulus	-2.9	8.6	5.2	20704	67	144	4	2.8	1.4	20302|20303|20305|20310	Ccl3|Ccl4|Ccl6|Cxcl2	-1.3	MyList
GO Biological Processes	19	GO:1990869	cellular response to chemokine	19_GO:0050896 response to stimulus	-2.9	8.6	5.2	20704	67	144	4	2.8	1.4	20302|20303|20305|20310	Ccl3|Ccl4|Ccl6|Cxcl2	-1.3	MyList
GO Biological Processes	19	GO:0043433	negative regulation of DNA-binding transcription factor activity	19_GO:0008152 metabolic process	-2.9	5.1	4.5	20704	170	144	6	4.2	1.7	15368|16365|18035|18712|20375|56312	Hmox1|Acod1|Nfkbia|Pim1|Spi1|Nupr1	-1.3	MyList
GO Biological Processes	19	GO:1903131	mononuclear cell differentiation	19_GO:0002376 immune system process	-2.9	3.5	4	20704	375	144	9	6.2	2	12010|12053|12484|14127|16149|16852|17474|20375|56619	B2m|Bcl6|Cd24a|Fcer1g|Cd74|Lgals1|Clec4d|Spi1|Clec4e	-1.3	MyList
GO Biological Processes	19	GO:0006897	endocytosis	19_GO:0051179 localization	-2.9	3	3.9	20704	533	144	11	7.6	2.2	11461|12475|12484|12505|12527|13660|14127|14728|19354|21825|66141	Actb|Cd14|Cd24a|Cd44|Cd9|Ehd1|Fcer1g|Lilrb4a|Rac2|Thbs1|Ifitm3	-1.3	MyList
GO Biological Processes	19	GO:0048708	astrocyte differentiation	19_GO:0032502 developmental process	-2.9	8.5	5.2	20704	68	144	4	2.8	1.4	12273|16176|20201|20202	C5ar1|Il1b|S100a8|S100a9	-1.3	MyList
GO Biological Processes	19	GO:0006898	receptor-mediated endocytosis	19_GO:0051179 localization	-2.9	5	4.4	20704	172	144	6	4.2	1.7	12475|12505|12527|14127|14728|66141	Cd14|Cd44|Cd9|Fcer1g|Lilrb4a|Ifitm3	-1.3	MyList
GO Biological Processes	19	GO:0002521	leukocyte differentiation	19_GO:0002376 immune system process	-2.9	3.2	3.9	20704	454	144	10	6.9	2.1	12010|12053|12484|14127|16149|16852|17474|20375|22177|56619	B2m|Bcl6|Cd24a|Fcer1g|Cd74|Lgals1|Clec4d|Spi1|Tyrobp|Clec4e	-1.3	MyList
GO Biological Processes	19	GO:0001776	leukocyte homeostasis	19_GO:0002376 immune system process	-2.9	6.2	4.7	20704	116	144	5	3.5	1.5	12484|12721|14127|14728|78591	Cd24a|Coro1a|Fcer1g|Lilrb4a|Mir142hg	-1.3	MyList
GO Biological Processes	19	GO:0051607	defense response to virus	19_GO:0044419 biological process involved in interspecies interaction between organisms	-2.9	4.3	4.2	20704	236	144	7	4.9	1.8	16365|20846|54123|66141|68713|69550|80876	Acod1|Stat1|Irf7|Ifitm3|Ifitm1|Bst2|Ifitm2	-1.2	MyList
GO Biological Processes	19	GO:0044070	regulation of anion transport	19_GO:0051179 localization	-2.9	6.1	4.7	20704	117	144	5	3.5	1.5	11846|12608|16175|16176|16181	Arg1|Cebpb|Il1a|Il1b|Il1rn	-1.2	MyList
GO Biological Processes	19	GO:1903707	negative regulation of hemopoiesis	19_GO:0002376 immune system process	-2.9	6.1	4.7	20704	117	144	5	3.5	1.5	12053|12505|14728|16149|18103	Bcl6|Cd44|Lilrb4a|Cd74|Nme2	-1.2	MyList
GO Biological Processes	19	GO:0072676	lymphocyte migration	19_GO:0002376 immune system process	-2.9	8.3	5.1	20704	69	144	4	2.8	1.4	12721|20302|20303|20305	Coro1a|Ccl3|Ccl4|Ccl6	-1.2	MyList
GO Biological Processes	19	GO:0140546	defense response to symbiont	19_GO:0044419 biological process involved in interspecies interaction between organisms	-2.9	4.2	4.2	20704	237	144	7	4.9	1.8	16365|20846|54123|66141|68713|69550|80876	Acod1|Stat1|Irf7|Ifitm3|Ifitm1|Bst2|Ifitm2	-1.2	MyList
GO Biological Processes	19	GO:0050830	defense response to Gram-positive bacterium	19_GO:0044419 biological process involved in interspecies interaction between organisms	-2.9	5	4.4	20704	174	144	6	4.2	1.7	12010|12273|14109|16176|17105|67248	B2m|C5ar1|Fau|Il1b|Lyz2|Rpl39	-1.2	MyList
GO Biological Processes	19	GO:0002768	immune response-regulating cell surface receptor signaling pathway	19_GO:0002376 immune system process	-2.9	3.7	4.1	20704	307	144	8	5.6	1.9	12273|14127|14289|14293|14728|17474|22177|56619	C5ar1|Fcer1g|Fpr2|Fpr1|Lilrb4a|Clec4d|Tyrobp|Clec4e	-1.2	MyList
GO Biological Processes	19	GO:0010574	regulation of vascular endothelial growth factor production	19_GO:0032501 multicellular organismal process	-2.9	13	5.9	20704	32	144	3	2.1	1.2	12273|16175|16176	C5ar1|Il1a|Il1b	-1.2	MyList
GO Biological Processes	19	GO:0071677	positive regulation of mononuclear cell migration	19_GO:0040011 locomotion	-2.8	8.2	5.1	20704	70	144	4	2.8	1.4	12721|16423|16854|20375	Coro1a|Cd47|Lgals3|Spi1	-1.2	MyList
KEGG Pathway	24	mmu04940	Type I diabetes mellitus - Mus musculus (house mouse)		-2.8	8.2	5.1	20704	70	144	4	2.8	1.4	14964|14972|16175|16176	H2-D1|H2-K1|Il1a|Il1b	-1.2	MyList
KEGG Pathway	24	mmu05221	Acute myeloid leukemia - Mus musculus (house mouse)		-2.8	8.2	5.1	20704	70	144	4	2.8	1.4	12045|12475|18712|20375	Bcl2a1b|Cd14|Pim1|Spi1	-1.2	MyList
KEGG Pathway	24	mmu04217	Necroptosis - Mus musculus (house mouse)		-2.8	4.9	4.4	20704	176	144	6	4.2	1.7	14319|14325|16175|16176|16391|20846	Fth1|Ftl1|Il1a|Il1b|Irf9|Stat1	-1.2	MyList
GO Biological Processes	19	GO:1903531	negative regulation of secretion by cell	19_GO:0051179 localization	-2.8	4.9	4.3	20704	177	144	6	4.2	1.7	12257|13615|15368|16176|16181|20375	Tspo|Edn2|Hmox1|Il1b|Il1rn|Spi1	-1.2	MyList
GO Biological Processes	19	GO:0030193	regulation of blood coagulation	19_GO:0032501 multicellular organismal process	-2.8	8.1	5	20704	71	144	4	2.8	1.4	12306|12527|20202|21825	Anxa2|Cd9|S100a9|Thbs1	-1.2	MyList
GO Biological Processes	19	GO:2001244	positive regulation of intrinsic apoptotic signaling pathway	19_GO:0023052 signaling	-2.8	8.1	5	20704	71	144	4	2.8	1.4	17210|20201|20202|56312	Mcl1|S100a8|S100a9|Nupr1	-1.2	MyList
GO Biological Processes	19	GO:0034121	regulation of toll-like receptor signaling pathway	19_GO:0002376 immune system process	-2.8	8.1	5	20704	71	144	4	2.8	1.4	13057|16365|18081|54123	Cyba|Acod1|Ninj1|Irf7	-1.2	MyList
GO Biological Processes	19	GO:0002675	positive regulation of acute inflammatory response	19_GO:0048518 positive regulation of biological process	-2.8	13	5.8	20704	33	144	3	2.1	1.2	11690|14127|16176	Alox5ap|Fcer1g|Il1b	-1.2	MyList
GO Biological Processes	19	GO:0002828	regulation of type 2 immune response	19_GO:0002376 immune system process	-2.8	13	5.8	20704	33	144	3	2.1	1.2	11846|12053|16149	Arg1|Bcl6|Cd74	-1.2	MyList
GO Biological Processes	19	GO:0030336	negative regulation of cell migration	19_GO:0040011 locomotion	-2.8	3.7	4	20704	312	144	8	5.6	1.9	11857|12512|16149|16181|21825|66141|68713|69550	Arhgdib|Cd63|Cd74|Il1rn|Thbs1|Ifitm3|Ifitm1|Bst2	-1.2	MyList
KEGG Pathway	24	mmu04650	Natural killer cell mediated cytotoxicity - Mus musculus (house mouse)		-2.8	5.9	4.6	20704	121	144	5	3.5	1.5	14127|14964|14972|19354|22177	Fcer1g|H2-D1|H2-K1|Rac2|Tyrobp	-1.2	MyList
GO Biological Processes	19	GO:0006959	humoral immune response	19_GO:0002376 immune system process	-2.8	3.3	3.9	20704	390	144	9	6.2	2	12010|14109|16854|20202|20310|20568|66107|67248|100034251	B2m|Fau|Lgals3|S100a9|Cxcl2|Slpi|Wfdc21|Rpl39|Wfdc17	-1.2	MyList
GO Biological Processes	19	GO:0090322	regulation of superoxide metabolic process	19_GO:0008152 metabolic process	-2.8	13	5.7	20704	34	144	3	2.1	1.2	13057|14289|22177	Cyba|Fpr2|Tyrobp	-1.2	MyList
GO Biological Processes	19	GO:0002763	positive regulation of myeloid leukocyte differentiation	19_GO:0002376 immune system process	-2.8	7.9	4.9	20704	73	144	4	2.8	1.4	16149|18081|20302|22177	Cd74|Ninj1|Ccl3|Tyrobp	-1.2	MyList
GO Biological Processes	19	GO:0030888	regulation of B cell proliferation	19_GO:0002376 immune system process	-2.8	7.9	4.9	20704	73	144	4	2.8	1.4	12053|12484|16149|22177	Bcl6|Cd24a|Cd74|Tyrobp	-1.2	MyList
GO Biological Processes	19	GO:0035710	CD4-positive, alpha-beta T cell activation	19_GO:0002376 immune system process	-2.8	7.9	4.9	20704	73	144	4	2.8	1.4	12053|12484|12608|14728	Bcl6|Cd24a|Cebpb|Lilrb4a	-1.2	MyList
GO Biological Processes	19	GO:1900046	regulation of hemostasis	19_GO:0050789 regulation of biological process	-2.8	7.9	4.9	20704	73	144	4	2.8	1.4	12306|12527|20202|21825	Anxa2|Cd9|S100a9|Thbs1	-1.2	MyList
GO Biological Processes	19	GO:0002449	lymphocyte mediated immunity	19_GO:0002376 immune system process	-2.8	3.6	3.9	20704	318	144	8	5.6	1.9	12010|12053|12721|14127|14964|14972|16149|54123	B2m|Bcl6|Coro1a|Fcer1g|H2-D1|H2-K1|Cd74|Irf7	-1.2	MyList
GO Biological Processes	19	GO:0048145	regulation of fibroblast proliferation	19_GO:0050789 regulation of biological process	-2.8	5.8	4.5	20704	124	144	5	3.5	1.5	12306|14319|16149|20656|56312	Anxa2|Fth1|Cd74|Sod2|Nupr1	-1.2	MyList
GO Biological Processes	19	GO:1905954	positive regulation of lipid localization	19_GO:0051179 localization	-2.8	5.8	4.5	20704	124	144	5	3.5	1.5	12306|13660|16175|16176|18035	Anxa2|Ehd1|Il1a|Il1b|Nfkbia	-1.2	MyList
GO Biological Processes	19	GO:0051259	protein complex oligomerization	19_GO:0009987 cellular process	-2.7	4.1	4.1	20704	248	144	7	4.9	1.8	11690|12010|13660|16149|18081|20656|22323	Alox5ap|B2m|Ehd1|Cd74|Ninj1|Sod2|Vasp	-1.2	MyList
GO Biological Processes	19	GO:0080135	regulation of cellular response to stress	19_GO:0050896 response to stimulus	-2.7	2.6	3.6	20704	730	144	13	9	2.4	11461|12505|14775|16149|16175|16176|17210|17873|20375|20656|22166|26570|56312	Actb|Cd44|Gpx1|Cd74|Il1a|Il1b|Mcl1|Gadd45b|Spi1|Sod2|Txn1|Slc7a11|Nupr1	-1.2	MyList
GO Biological Processes	19	GO:0045672	positive regulation of osteoclast differentiation	19_GO:0002376 immune system process	-2.7	12	5.6	20704	35	144	3	2.1	1.2	18081|20302|22177	Ninj1|Ccl3|Tyrobp	-1.1	MyList
GO Biological Processes	19	GO:0002428	antigen processing and presentation of peptide antigen via MHC class Ib	19_GO:0002376 immune system process	-2.7	12	5.6	20704	35	144	3	2.1	1.2	12010|14964|14972	B2m|H2-D1|H2-K1	-1.1	MyList
GO Biological Processes	19	GO:0051260	protein homooligomerization	19_GO:0009987 cellular process	-2.7	4.7	4.2	20704	184	144	6	4.2	1.7	11690|12010|13660|18081|20656|22323	Alox5ap|B2m|Ehd1|Ninj1|Sod2|Vasp	-1.1	MyList
GO Biological Processes	19	GO:0010507	negative regulation of autophagy	19_GO:0048519 negative regulation of biological process	-2.7	7.7	4.8	20704	75	144	4	2.8	1.4	12257|15368|17210|56312	Tspo|Hmox1|Mcl1|Nupr1	-1.1	MyList
GO Biological Processes	19	GO:0050818	regulation of coagulation	19_GO:0032501 multicellular organismal process	-2.7	7.7	4.8	20704	75	144	4	2.8	1.4	12306|12527|20202|21825	Anxa2|Cd9|S100a9|Thbs1	-1.1	MyList
GO Biological Processes	19	GO:0043408	regulation of MAPK cascade	19_GO:0023052 signaling	-2.7	2.5	3.6	20704	735	144	13	9	2.4	12484|12505|14728|16149|16175|16176|16181|17873|20302|20303|20305|20375|21825	Cd24a|Cd44|Lilrb4a|Cd74|Il1a|Il1b|Il1rn|Gadd45b|Ccl3|Ccl4|Ccl6|Spi1|Thbs1	-1.1	MyList
GO Biological Processes	19	GO:0032535	regulation of cellular component size	19_GO:0065007 biological regulation	-2.7	3.3	3.8	20704	398	144	9	6.2	2	11867|12332|12721|18643|19241|22323|56193|56378|68576	Arpc1b|Capg|Coro1a|Pfn1|Tmsb4x|Vasp|Plek|Arpc3|Lamtor5	-1.1	MyList
GO Biological Processes	19	GO:0032677	regulation of interleukin-8 production	19_GO:0032501 multicellular organismal process	-2.7	7.6	4.8	20704	76	144	4	2.8	1.4	12475|16149|16176|68576	Cd14|Cd74|Il1b|Lamtor5	-1.1	MyList
GO Biological Processes	19	GO:0050931	pigment cell differentiation	19_GO:0043473 pigmentation	-2.7	12	5.5	20704	36	144	3	2.1	1.2	12512|20656|76633	Cd63|Sod2|Lrmda	-1.1	MyList
GO Biological Processes	19	GO:0002902	regulation of B cell apoptotic process	19_GO:0050789 regulation of biological process	-2.7	12	5.5	20704	36	144	3	2.1	1.2	12484|12505|16149	Cd24a|Cd44|Cd74	-1.1	MyList
GO Biological Processes	19	GO:0061900	glial cell activation	19_GO:0050896 response to stimulus	-2.7	12	5.5	20704	36	144	3	2.1	1.2	12273|16176|22177	C5ar1|Il1b|Tyrobp	-1.1	MyList
GO Biological Processes	19	GO:0010043	response to zinc ion	19_GO:0050896 response to stimulus	-2.7	12	5.5	20704	36	144	3	2.1	1.2	12925|17748|17750	Crip1|Mt1|Mt2	-1.1	MyList
GO Biological Processes	19	GO:2000146	negative regulation of cell motility	19_GO:0040011 locomotion	-2.7	3.5	3.9	20704	325	144	8	5.6	1.9	11857|12512|16149|16181|21825|66141|68713|69550	Arhgdib|Cd63|Cd74|Il1rn|Thbs1|Ifitm3|Ifitm1|Bst2	-1.1	MyList
GO Biological Processes	19	GO:0043123	positive regulation of I-kappaB kinase/NF-kappaB signaling	19_GO:0023052 signaling	-2.7	5.6	4.4	20704	128	144	5	3.5	1.5	16149|16175|16176|17474|68576	Cd74|Il1a|Il1b|Clec4d|Lamtor5	-1.1	MyList
GO Biological Processes	19	GO:0045596	negative regulation of cell differentiation	19_GO:0048519 negative regulation of biological process	-2.7	2.5	3.5	20704	746	144	13	9	2.4	11461|12010|12053|12257|12484|12505|14728|16149|16175|16176|18035|18103|20656	Actb|B2m|Bcl6|Tspo|Cd24a|Cd44|Lilrb4a|Cd74|Il1a|Il1b|Nfkbia|Nme2|Sod2	-1.1	MyList
GO Biological Processes	19	GO:2000191	regulation of fatty acid transport	19_GO:0051179 localization	-2.7	12	5.4	20704	37	144	3	2.1	1.2	16175|16176|21825	Il1a|Il1b|Thbs1	-1.1	MyList
GO Biological Processes	19	GO:0002335	mature B cell differentiation	19_GO:0002376 immune system process	-2.7	12	5.4	20704	37	144	3	2.1	1.2	12053|16852|20375	Bcl6|Lgals1|Spi1	-1.1	MyList
GO Biological Processes	19	GO:0045577	regulation of B cell differentiation	19_GO:0002376 immune system process	-2.7	12	5.4	20704	37	144	3	2.1	1.2	12053|12484|14728	Bcl6|Cd24a|Lilrb4a	-1.1	MyList
GO Biological Processes	19	GO:0120035	regulation of plasma membrane bounded cell projection organization	19_GO:0050789 regulation of biological process	-2.7	2.5	3.5	20704	747	144	13	9	2.4	12010|12484|12505|13660|14964|14972|16852|18103|18643|19354|20202|56455|64138	B2m|Cd24a|Cd44|Ehd1|H2-D1|H2-K1|Lgals1|Nme2|Pfn1|Rac2|S100a9|Dynll1|Ctsz	-1.1	MyList
GO Biological Processes	19	GO:0030003	cellular cation homeostasis	19_GO:0065007 biological regulation	-2.7	3.2	3.7	20704	406	144	9	6.2	2	11927|13615|14319|14325|15368|16175|16819|17748|17750	Atox1|Edn2|Fth1|Ftl1|Hmox1|Il1a|Lcn2|Mt1|Mt2	-1.1	MyList
KEGG Pathway	24	mmu04068	FoxO signaling pathway - Mus musculus (house mouse)		-2.6	5.5	4.3	20704	131	144	5	3.5	1.5	12053|16598|17873|20656|56486	Bcl6|Klf2|Gadd45b|Sod2|Gabarap	-1.1	MyList
GO Biological Processes	19	GO:0006749	glutathione metabolic process	19_GO:0008152 metabolic process	-2.6	7.3	4.7	20704	79	144	4	2.8	1.4	14775|14782|20656|26570	Gpx1|Gsr|Sod2|Slc7a11	-1.1	MyList
GO Biological Processes	19	GO:0046686	response to cadmium ion	19_GO:0050896 response to stimulus	-2.6	11	5.3	20704	38	144	3	2.1	1.2	15368|17748|17750	Hmox1|Mt1|Mt2	-1.1	MyList
GO Biological Processes	19	GO:0010466	negative regulation of peptidase activity	19_GO:0048519 negative regulation of biological process	-2.6	3.8	3.9	20704	262	144	7	4.9	1.8	12505|13014|13030|14775|20568|21825|68576	Cd44|Cstb|Ctsb|Gpx1|Slpi|Thbs1|Lamtor5	-1	MyList
KEGG Pathway	24	mmu04662	B cell receptor signaling pathway - Mus musculus (house mouse)		-2.6	7.1	4.6	20704	81	144	4	2.8	1.4	14728|18035|19354|68713	Lilrb4a|Nfkbia|Rac2|Ifitm1	-1	MyList
GO Biological Processes	19	GO:0033032	regulation of myeloid cell apoptotic process	19_GO:0050789 regulation of biological process	-2.6	11	5.3	20704	39	144	3	2.1	1.2	12505|14127|26570	Cd44|Fcer1g|Slc7a11	-1	MyList
GO Biological Processes	19	GO:0045589	regulation of regulatory T cell differentiation	19_GO:0002376 immune system process	-2.6	11	5.3	20704	39	144	3	2.1	1.2	12053|12505|14728	Bcl6|Cd44|Lilrb4a	-1	MyList
GO Biological Processes	19	GO:0043304	regulation of mast cell degranulation	19_GO:0002376 immune system process	-2.6	11	5.3	20704	39	144	3	2.1	1.2	14127|15368|19354	Fcer1g|Hmox1|Rac2	-1	MyList
GO Biological Processes	19	GO:0002475	antigen processing and presentation via MHC class Ib	19_GO:0002376 immune system process	-2.6	11	5.3	20704	39	144	3	2.1	1.2	12010|14964|14972	B2m|H2-D1|H2-K1	-1	MyList
GO Biological Processes	19	GO:0042060	wound healing	19_GO:0050896 response to stimulus	-2.6	3.8	3.8	20704	265	144	7	4.9	1.8	12505|14728|14775|15368|16175|26570|56193	Cd44|Lilrb4a|Gpx1|Hmox1|Il1a|Slc7a11|Plek	-1	MyList
GO Biological Processes	19	GO:0002861	regulation of inflammatory response to antigenic stimulus	19_GO:0002376 immune system process	-2.6	11	5.2	20704	40	144	3	2.1	1.2	12484|14127|14775	Cd24a|Fcer1g|Gpx1	-1	MyList
GO Biological Processes	19	GO:0001959	regulation of cytokine-mediated signaling pathway	19_GO:0023052 signaling	-2.6	5.2	4.2	20704	137	144	5	3.5	1.5	11846|12484|16149|16181|54123	Arg1|Cd24a|Cd74|Il1rn|Irf7	-1	MyList
GO Biological Processes	19	GO:0043270	positive regulation of ion transport	19_GO:0051179 localization	-2.6	3.4	3.7	20704	343	144	8	5.6	1.9	12257|12608|12856|13040|16175|16176|16819|16854	Tspo|Cebpb|Cox17|Ctss|Il1a|Il1b|Lcn2|Lgals3	-0.99	MyList
GO Biological Processes	19	GO:0043154	negative regulation of cysteine-type endopeptidase activity involved in apoptotic process	19_GO:0048519 negative regulation of biological process	-2.6	6.8	4.5	20704	84	144	4	2.8	1.4	12505|14775|21825|68576	Cd44|Gpx1|Thbs1|Lamtor5	-0.99	MyList
GO Biological Processes	19	GO:0006979	response to oxidative stress	19_GO:0050896 response to stimulus	-2.5	3.3	3.7	20704	344	144	8	5.6	1.9	11927|14775|14782|15368|16819|20656|26570|54683	Atox1|Gpx1|Gsr|Hmox1|Lcn2|Sod2|Slc7a11|Prdx5	-0.99	MyList
GO Biological Processes	19	GO:0062197	cellular response to chemical stress	19_GO:0050896 response to stimulus	-2.5	3.7	3.8	20704	270	144	7	4.9	1.8	14775|14782|15368|16819|20656|26570|54683	Gpx1|Gsr|Hmox1|Lcn2|Sod2|Slc7a11|Prdx5	-0.98	MyList
GO Biological Processes	19	GO:0010939	regulation of necrotic cell death	19_GO:0050789 regulation of biological process	-2.5	11	5.1	20704	41	144	3	2.1	1.2	12257|14319|56312	Tspo|Fth1|Nupr1	-0.98	MyList
GO Biological Processes	19	GO:0034110	regulation of homotypic cell-cell adhesion	19_GO:0050789 regulation of biological process	-2.5	11	5.1	20704	41	144	3	2.1	1.2	12484|12527|16852	Cd24a|Cd9|Lgals1	-0.98	MyList
GO Biological Processes	19	GO:0002720	positive regulation of cytokine production involved in immune response	19_GO:0002376 immune system process	-2.5	6.8	4.5	20704	85	144	4	2.8	1.4	12010|14127|16149|16176	B2m|Fcer1g|Cd74|Il1b	-0.98	MyList
GO Biological Processes	19	GO:0070228	regulation of lymphocyte apoptotic process	19_GO:0050789 regulation of biological process	-2.5	6.8	4.5	20704	85	144	4	2.8	1.4	12484|12505|16149|16854	Cd24a|Cd44|Cd74|Lgals3	-0.98	MyList
GO Biological Processes	19	GO:0006873	cellular ion homeostasis	19_GO:0065007 biological regulation	-2.5	3	3.6	20704	425	144	9	6.2	2	11927|13615|14319|14325|15368|16175|16819|17748|17750	Atox1|Edn2|Fth1|Ftl1|Hmox1|Il1a|Lcn2|Mt1|Mt2	-0.98	MyList
GO Biological Processes	19	GO:0031334	positive regulation of protein-containing complex assembly	19_GO:0048518 positive regulation of biological process	-2.5	4.2	3.9	20704	203	144	6	4.2	1.7	12484|16854|18643|18826|22323|56193	Cd24a|Lgals3|Pfn1|Lcp1|Vasp|Plek	-0.97	MyList
GO Biological Processes	19	GO:0030097	hemopoiesis	19_GO:0002376 immune system process	-2.5	2.4	3.3	20704	776	144	13	9	2.4	12010|12053|12484|12608|14127|16149|16598|16852|17474|20375|20656|22177|56619	B2m|Bcl6|Cd24a|Cebpb|Fcer1g|Cd74|Klf2|Lgals1|Clec4d|Spi1|Sod2|Tyrobp|Clec4e	-0.97	MyList
KEGG Pathway	24	mmu04936	Alcoholic liver disease - Mus musculus (house mouse)		-2.5	5.1	4.1	20704	141	144	5	3.5	1.5	12273|12475|16176|18035|20310	C5ar1|Cd14|Il1b|Nfkbia|Cxcl2	-0.96	MyList
GO Biological Processes	19	GO:0046456	icosanoid biosynthetic process	19_GO:0008152 metabolic process	-2.5	10	5	20704	42	144	3	2.1	1.2	11690|13615|16149	Alox5ap|Edn2|Cd74	-0.96	MyList
GO Biological Processes	19	GO:1900744	regulation of p38MAPK cascade	19_GO:0023052 signaling	-2.5	10	5	20704	42	144	3	2.1	1.2	16176|17873|20375	Il1b|Gadd45b|Spi1	-0.96	MyList
GO Biological Processes	19	GO:0048247	lymphocyte chemotaxis	19_GO:0040011 locomotion	-2.5	10	5	20704	42	144	3	2.1	1.2	20302|20303|20305	Ccl3|Ccl4|Ccl6	-0.96	MyList
GO Biological Processes	19	GO:0043277	apoptotic cell clearance	19_GO:0051179 localization	-2.5	10	5	20704	42	144	3	2.1	1.2	19354|21825|22177	Rac2|Thbs1|Tyrobp	-0.96	MyList
KEGG Pathway	24	mmu05323	Rheumatoid arthritis - Mus musculus (house mouse)		-2.5	6.6	4.4	20704	87	144	4	2.8	1.4	16175|16176|20302|20310	Il1a|Il1b|Ccl3|Cxcl2	-0.95	MyList
GO Biological Processes	19	GO:0048871	multicellular organismal homeostasis	19_GO:0032501 multicellular organismal process	-2.5	3	3.5	20704	431	144	9	6.2	2	12721|13040|13615|14775|16175|16176|16181|19354|54683	Coro1a|Ctss|Edn2|Gpx1|Il1a|Il1b|Il1rn|Rac2|Prdx5	-0.94	MyList
GO Biological Processes	19	GO:0042063	gliogenesis	19_GO:0032502 developmental process	-2.5	3.6	3.7	20704	277	144	7	4.9	1.8	12257|12273|12527|16176|20201|20202|20302	Tspo|C5ar1|Cd9|Il1b|S100a8|S100a9|Ccl3	-0.94	MyList
GO Biological Processes	19	GO:0150076	neuroinflammatory response	19_GO:0050896 response to stimulus	-2.5	10	5	20704	43	144	3	2.1	1.2	12273|16176|22177	C5ar1|Il1b|Tyrobp	-0.94	MyList
KEGG Pathway	24	mmu05416	Viral myocarditis - Mus musculus (house mouse)		-2.5	6.5	4.4	20704	88	144	4	2.8	1.4	11461|14964|14972|19354	Actb|H2-D1|H2-K1|Rac2	-0.94	MyList
KEGG Pathway	24	mmu04613	Neutrophil extracellular trap formation - Mus musculus (house mouse)		-2.5	4.1	3.8	20704	208	144	6	4.2	1.7	11461|12273|13057|14289|14293|19354	Actb|C5ar1|Cyba|Fpr2|Fpr1|Rac2	-0.93	MyList
GO Biological Processes	19	GO:0061082	myeloid leukocyte cytokine production	19_GO:0002376 immune system process	-2.5	9.8	4.9	20704	44	144	3	2.1	1.2	12053|14127|16176	Bcl6|Fcer1g|Il1b	-0.91	MyList
GO Biological Processes	19	GO:0048147	negative regulation of fibroblast proliferation	19_GO:0048519 negative regulation of biological process	-2.5	9.8	4.9	20704	44	144	3	2.1	1.2	14319|20656|56312	Fth1|Sod2|Nupr1	-0.91	MyList
GO Biological Processes	19	GO:0045862	positive regulation of proteolysis	19_GO:0048518 positive regulation of biological process	-2.4	3.2	3.5	20704	357	144	8	5.6	1.9	13033|16176|20201|20202|20846|56312|56486|67269	Ctsd|Il1b|S100a8|S100a9|Stat1|Nupr1|Gabarap|Agtpbp1	-0.91	MyList
GO Biological Processes	19	GO:0060759	regulation of response to cytokine stimulus	19_GO:0050896 response to stimulus	-2.4	4.9	4	20704	147	144	5	3.5	1.5	11846|12484|16149|16181|54123	Arg1|Cd24a|Cd74|Il1rn|Irf7	-0.9	MyList
GO Biological Processes	19	GO:0050766	positive regulation of phagocytosis	19_GO:0051179 localization	-2.4	6.3	4.3	20704	91	144	4	2.8	1.4	13057|14127|16176|16423	Cyba|Fcer1g|Il1b|Cd47	-0.89	MyList
GO Biological Processes	19	GO:0040013	negative regulation of locomotion	19_GO:0040011 locomotion	-2.4	3.2	3.5	20704	360	144	8	5.6	1.9	11857|12512|16149|16181|21825|66141|68713|69550	Arhgdib|Cd63|Cd74|Il1rn|Thbs1|Ifitm3|Ifitm1|Bst2	-0.89	MyList
GO Biological Processes	19	GO:0050878	regulation of body fluid levels	19_GO:0065007 biological regulation	-2.4	3.2	3.5	20704	360	144	8	5.6	1.9	12306|12527|13057|14728|20202|21825|26570|56193	Anxa2|Cd9|Cyba|Lilrb4a|S100a9|Thbs1|Slc7a11|Plek	-0.89	MyList
GO Biological Processes	19	GO:0046006	regulation of activated T cell proliferation	19_GO:0002376 immune system process	-2.4	9.6	4.8	20704	45	144	3	2.1	1.2	11846|12484|14728	Arg1|Cd24a|Lilrb4a	-0.89	MyList
GO Biological Processes	19	GO:0052548	regulation of endopeptidase activity	19_GO:0008152 metabolic process	-2.4	3.2	3.5	20704	361	144	8	5.6	1.9	12505|13033|14775|20201|20202|20846|21825|68576	Cd44|Ctsd|Gpx1|S100a8|S100a9|Stat1|Thbs1|Lamtor5	-0.89	MyList
GO Biological Processes	19	GO:0010639	negative regulation of organelle organization	19_GO:0048519 negative regulation of biological process	-2.4	3.2	3.5	20704	361	144	8	5.6	1.9	12257|12332|12721|14775|18643|19241|56312|63986	Tspo|Capg|Coro1a|Gpx1|Pfn1|Tmsb4x|Nupr1|Gmfg	-0.89	MyList
KEGG Pathway	24	mmu04015	Rap1 signaling pathway - Mus musculus (house mouse)		-2.4	4	3.7	20704	214	144	6	4.2	1.7	11461|14293|18643|19354|21825|22323	Actb|Fpr1|Pfn1|Rac2|Thbs1|Vasp	-0.88	MyList
GO Biological Processes	19	GO:0055082	cellular chemical homeostasis	19_GO:0065007 biological regulation	-2.4	2.7	3.3	20704	530	144	10	6.9	2.1	11927|13615|14319|14325|14775|15368|16175|16819|17748|17750	Atox1|Edn2|Fth1|Ftl1|Gpx1|Hmox1|Il1a|Lcn2|Mt1|Mt2	-0.87	MyList
GO Biological Processes	19	GO:1903532	positive regulation of secretion by cell	19_GO:0051179 localization	-2.4	3.2	3.5	20704	365	144	8	5.6	1.9	12306|13615|14127|16175|16176|16854|53378|56455	Anxa2|Edn2|Fcer1g|Il1a|Il1b|Lgals3|Sdcbp|Dynll1	-0.86	MyList
GO Biological Processes	19	GO:0044089	positive regulation of cellular component biogenesis	19_GO:0048518 positive regulation of biological process	-2.4	2.7	3.3	20704	533	144	10	6.9	2.1	12484|16423|16854|18643|18826|19354|22323|53378|56193|56455	Cd24a|Cd47|Lgals3|Pfn1|Lcp1|Rac2|Vasp|Sdcbp|Plek|Dynll1	-0.85	MyList
GO Biological Processes	19	GO:0034109	homotypic cell-cell adhesion	19_GO:0009987 cellular process	-2.4	9.2	4.7	20704	47	144	3	2.1	1.2	12484|26570|56193	Cd24a|Slc7a11|Plek	-0.84	MyList
KEGG Pathway	24	mmu04061	Viral protein interaction with cytokine and cytokine receptor - Mus musculus (house mouse)		-2.4	6.1	4.1	20704	95	144	4	2.8	1.4	20302|20303|20305|20310	Ccl3|Ccl4|Ccl6|Cxcl2	-0.83	MyList
GO Biological Processes	19	GO:0042542	response to hydrogen peroxide	19_GO:0050896 response to stimulus	-2.4	6.1	4.1	20704	95	144	4	2.8	1.4	14775|15368|16819|20656	Gpx1|Hmox1|Lcn2|Sod2	-0.83	MyList
KEGG Pathway	24	mmu04060	Cytokine-cytokine receptor interaction - Mus musculus (house mouse)		-2.4	3.4	3.5	20704	292	144	7	4.9	1.8	16175|16176|16181|20302|20303|20305|20310	Il1a|Il1b|Il1rn|Ccl3|Ccl4|Ccl6|Cxcl2	-0.83	MyList
KEGG Pathway	24	mmu04810	Regulation of actin cytoskeleton - Mus musculus (house mouse)		-2.4	3.9	3.6	20704	220	144	6	4.2	1.7	11461|11867|18643|19241|19354|56378	Actb|Arpc1b|Pfn1|Tmsb4x|Rac2|Arpc3	-0.83	MyList
GO Biological Processes	19	GO:0010563	negative regulation of phosphorus metabolic process	19_GO:0048519 negative regulation of biological process	-2.3	2.9	3.3	20704	453	144	9	6.2	2	11461|12257|14728|16176|17873|18769|56193|56312|56455	Actb|Tspo|Lilrb4a|Il1b|Gadd45b|Pkig|Plek|Nupr1|Dynll1	-0.83	MyList
GO Biological Processes	19	GO:0045936	negative regulation of phosphate metabolic process	19_GO:0048519 negative regulation of biological process	-2.3	2.9	3.3	20704	453	144	9	6.2	2	11461|12257|14728|16176|17873|18769|56193|56312|56455	Actb|Tspo|Lilrb4a|Il1b|Gadd45b|Pkig|Plek|Nupr1|Dynll1	-0.83	MyList
GO Biological Processes	19	GO:0042304	regulation of fatty acid biosynthetic process	19_GO:0008152 metabolic process	-2.3	9	4.6	20704	48	144	3	2.1	1.2	16149|16176|16592	Cd74|Il1b|Fabp5	-0.82	MyList
GO Biological Processes	19	GO:0045619	regulation of lymphocyte differentiation	19_GO:0002376 immune system process	-2.3	3.9	3.6	20704	221	144	6	4.2	1.7	11461|12053|12484|12505|14728|16149	Actb|Bcl6|Cd24a|Cd44|Lilrb4a|Cd74	-0.82	MyList
GO Biological Processes	19	GO:2000117	negative regulation of cysteine-type endopeptidase activity	19_GO:0048519 negative regulation of biological process	-2.3	6	4.1	20704	96	144	4	2.8	1.4	12505|14775|21825|68576	Cd44|Gpx1|Thbs1|Lamtor5	-0.82	MyList
GO Biological Processes	19	GO:1905521	regulation of macrophage migration	19_GO:0040011 locomotion	-2.3	8.8	4.6	20704	49	144	3	2.1	1.2	12273|12527|21825	C5ar1|Cd9|Thbs1	-0.8	MyList
GO Biological Processes	19	GO:0010543	regulation of platelet activation	19_GO:0032501 multicellular organismal process	-2.3	8.8	4.6	20704	49	144	3	2.1	1.2	12527|14127|56193	Cd9|Fcer1g|Plek	-0.8	MyList
GO Biological Processes	19	GO:0048066	developmental pigmentation	19_GO:0043473 pigmentation	-2.3	8.8	4.6	20704	49	144	3	2.1	1.2	12512|20656|76633	Cd63|Sod2|Lrmda	-0.8	MyList
GO Biological Processes	19	GO:0000302	response to reactive oxygen species	19_GO:0050896 response to stimulus	-2.3	4.6	3.8	20704	157	144	5	3.5	1.5	14775|15368|16819|20656|54683	Gpx1|Hmox1|Lcn2|Sod2|Prdx5	-0.8	MyList
GO Biological Processes	19	GO:1901222	regulation of NIK/NF-kappaB signaling	19_GO:0023052 signaling	-2.3	5.9	4	20704	98	144	4	2.8	1.4	12475|16176|20375|56722	Cd14|Il1b|Spi1|Litaf	-0.8	MyList
GO Biological Processes	19	GO:0120162	positive regulation of cold-induced thermogenesis	19_GO:0048518 positive regulation of biological process	-2.3	5.9	4	20704	98	144	4	2.8	1.4	12608|14373|16592|16819	Cebpb|G0s2|Fabp5|Lcn2	-0.8	MyList
GO Biological Processes	19	GO:0032091	negative regulation of protein binding	19_GO:0065007 biological regulation	-2.3	5.9	4	20704	98	144	4	2.8	1.4	11461|12010|20568|64138	Actb|B2m|Slpi|Ctsz	-0.8	MyList
GO Biological Processes	19	GO:0062207	regulation of pattern recognition receptor signaling pathway	19_GO:0002376 immune system process	-2.3	5.8	4	20704	99	144	4	2.8	1.4	13057|16365|18081|54123	Cyba|Acod1|Ninj1|Irf7	-0.79	MyList
GO Biological Processes	19	GO:0006826	iron ion transport	19_GO:0051179 localization	-2.3	8.6	4.5	20704	50	144	3	2.1	1.2	12010|14319|16819	B2m|Fth1|Lcn2	-0.79	MyList
GO Biological Processes	19	GO:0008347	glial cell migration	19_GO:0032502 developmental process	-2.3	8.6	4.5	20704	50	144	3	2.1	1.2	12257|12527|20302	Tspo|Cd9|Ccl3	-0.79	MyList
GO Biological Processes	19	GO:0043618	regulation of transcription from RNA polymerase II promoter in response to stress	19_GO:0008152 metabolic process	-2.3	8.6	4.5	20704	50	144	3	2.1	1.2	12608|15368|16598	Cebpb|Hmox1|Klf2	-0.79	MyList
GO Biological Processes	19	GO:0045429	positive regulation of nitric oxide biosynthetic process	19_GO:0048518 positive regulation of biological process	-2.3	8.6	4.5	20704	50	144	3	2.1	1.2	16176|16598|20656	Il1b|Klf2|Sod2	-0.79	MyList
GO Biological Processes	19	GO:0000041	transition metal ion transport	19_GO:0051179 localization	-2.3	5.8	4	20704	100	144	4	2.8	1.4	11927|12010|14319|16819	Atox1|B2m|Fth1|Lcn2	-0.77	MyList
GO Biological Processes	19	GO:0010977	negative regulation of neuron projection development	19_GO:0048519 negative regulation of biological process	-2.3	4.5	3.7	20704	160	144	5	3.5	1.5	12010|14964|14972|16852|64138	B2m|H2-D1|H2-K1|Lgals1|Ctsz	-0.77	MyList
GO Biological Processes	19	GO:0001916	positive regulation of T cell mediated cytotoxicity	19_GO:0002376 immune system process	-2.3	8.5	4.5	20704	51	144	3	2.1	1.2	12010|14964|14972	B2m|H2-D1|H2-K1	-0.77	MyList
GO Biological Processes	19	GO:0045646	regulation of erythrocyte differentiation	19_GO:0002376 immune system process	-2.3	8.5	4.5	20704	51	144	3	2.1	1.2	12010|20375|20846	B2m|Spi1|Stat1	-0.77	MyList
KEGG Pathway	24	mmu04933	AGE-RAGE signaling pathway in diabetic complications - Mus musculus (house mouse)		-2.3	5.7	4	20704	101	144	4	2.8	1.4	16175|16176|18712|20846	Il1a|Il1b|Pim1|Stat1	-0.76	MyList
GO Biological Processes	19	GO:0032370	positive regulation of lipid transport	19_GO:0051179 localization	-2.3	5.7	4	20704	101	144	4	2.8	1.4	12306|16175|16176|18035	Anxa2|Il1a|Il1b|Nfkbia	-0.76	MyList
GO Biological Processes	19	GO:0002443	leukocyte mediated immunity	19_GO:0002376 immune system process	-2.3	3	3.3	20704	385	144	8	5.6	1.9	12010|12053|12721|14127|14964|14972|16149|54123	B2m|Bcl6|Coro1a|Fcer1g|H2-D1|H2-K1|Cd74|Irf7	-0.75	MyList
GO Biological Processes	19	GO:1903426	regulation of reactive oxygen species biosynthetic process	19_GO:0008152 metabolic process	-2.2	8.3	4.4	20704	52	144	3	2.1	1.2	13057|16819|20656	Cyba|Lcn2|Sod2	-0.75	MyList
GO Biological Processes	19	GO:0003044	regulation of systemic arterial blood pressure mediated by a chemical signal	19_GO:0032501 multicellular organismal process	-2.2	8.3	4.4	20704	52	144	3	2.1	1.2	13057|13615|20656	Cyba|Edn2|Sod2	-0.75	MyList
GO Biological Processes	19	GO:1904407	positive regulation of nitric oxide metabolic process	19_GO:0048518 positive regulation of biological process	-2.2	8.3	4.4	20704	52	144	3	2.1	1.2	16176|16598|20656	Il1b|Klf2|Sod2	-0.75	MyList
GO Biological Processes	19	GO:0031330	negative regulation of cellular catabolic process	19_GO:0048519 negative regulation of biological process	-2.2	3.7	3.5	20704	234	144	6	4.2	1.7	12257|12306|15368|17210|53378|56312	Tspo|Anxa2|Hmox1|Mcl1|Sdcbp|Nupr1	-0.73	MyList
GO Biological Processes	19	GO:0003018	vascular process in circulatory system	19_GO:0032501 multicellular organismal process	-2.2	3.7	3.5	20704	234	144	6	4.2	1.7	13615|14775|16592|16598|20303|20656	Edn2|Gpx1|Fabp5|Klf2|Ccl4|Sod2	-0.73	MyList
GO Biological Processes	19	GO:0051289	protein homotetramerization	19_GO:0009987 cellular process	-2.2	8.1	4.4	20704	53	144	3	2.1	1.2	12010|20656|22323	B2m|Sod2|Vasp	-0.73	MyList
GO Biological Processes	19	GO:0051955	regulation of amino acid transport	19_GO:0051179 localization	-2.2	8.1	4.4	20704	53	144	3	2.1	1.2	11846|16176|16181	Arg1|Il1b|Il1rn	-0.73	MyList
GO Biological Processes	19	GO:0002456	T cell mediated immunity	19_GO:0002376 immune system process	-2.2	8.1	4.4	20704	53	144	3	2.1	1.2	12010|14964|14972	B2m|H2-D1|H2-K1	-0.73	MyList
GO Biological Processes	19	GO:0006412	translation	19_GO:0008152 metabolic process	-2.2	2.9	3.2	20704	391	144	8	5.6	1.9	14109|20090|22186|54127|67248|67671|67945|68836	Fau|Rps29|Uba52|Rps28|Rpl39|Rpl38|Rpl41|Mrpl52	-0.72	MyList
GO Biological Processes	19	GO:0030100	regulation of endocytosis	19_GO:0051179 localization	-2.2	3.7	3.4	20704	236	144	6	4.2	1.7	12010|12306|12475|12512|16854|53378	B2m|Anxa2|Cd14|Cd63|Lgals3|Sdcbp	-0.71	MyList
GO Biological Processes	19	GO:0002250	adaptive immune response	19_GO:0002376 immune system process	-2.2	2.7	3.2	20704	477	144	9	6.2	2	11846|12010|12053|14127|14964|14972|16149|17474|54123	Arg1|B2m|Bcl6|Fcer1g|H2-D1|H2-K1|Cd74|Clec4d|Irf7	-0.71	MyList
GO Biological Processes	19	GO:0002673	regulation of acute inflammatory response	19_GO:0050896 response to stimulus	-2.2	8	4.3	20704	54	144	3	2.1	1.2	11690|14127|16176	Alox5ap|Fcer1g|Il1b	-0.71	MyList
GO Biological Processes	19	GO:0032715	negative regulation of interleukin-6 production	19_GO:0048519 negative regulation of biological process	-2.2	8	4.3	20704	54	144	3	2.1	1.2	12484|14728|16598	Cd24a|Lilrb4a|Klf2	-0.71	MyList
GO Biological Processes	19	GO:0071248	cellular response to metal ion	19_GO:0050896 response to stimulus	-2.2	4.3	3.6	20704	169	144	5	3.5	1.5	11690|12010|15368|17748|17750	Alox5ap|B2m|Hmox1|Mt1|Mt2	-0.69	MyList
GO Biological Processes	19	GO:0002274	myeloid leukocyte activation	19_GO:0002376 immune system process	-2.2	4.3	3.6	20704	169	144	5	3.5	1.5	12273|13615|14127|20375|22177	C5ar1|Edn2|Fcer1g|Spi1|Tyrobp	-0.69	MyList
GO Biological Processes	19	GO:0043620	regulation of DNA-templated transcription in response to stress	19_GO:0008152 metabolic process	-2.2	7.8	4.3	20704	55	144	3	2.1	1.2	12608|15368|16598	Cebpb|Hmox1|Klf2	-0.69	MyList
GO Biological Processes	19	GO:0002823	negative regulation of adaptive immune response based on somatic recombination of immune receptors built from immunoglobulin superfamily domains	19_GO:0002376 immune system process	-2.2	7.8	4.3	20704	55	144	3	2.1	1.2	11846|12053|14728	Arg1|Bcl6|Lilrb4a	-0.69	MyList
GO Biological Processes	19	GO:0032479	regulation of type I interferon production	19_GO:0032501 multicellular organismal process	-2.2	5.4	3.8	20704	107	144	4	2.8	1.4	12475|16365|20846|54123	Cd14|Acod1|Stat1|Irf7	-0.69	MyList
KEGG Pathway	24	mmu05146	Amoebiasis - Mus musculus (house mouse)		-2.2	5.4	3.8	20704	107	144	4	2.8	1.4	11846|12475|16176|20310	Arg1|Cd14|Il1b|Cxcl2	-0.69	MyList
GO Biological Processes	19	GO:0045088	regulation of innate immune response	19_GO:0044419 biological process involved in interspecies interaction between organisms	-2.2	3.6	3.4	20704	240	144	6	4.2	1.7	11846|16149|16365|20375|22177|54123	Arg1|Cd74|Acod1|Spi1|Tyrobp|Irf7	-0.69	MyList
GO Biological Processes	19	GO:0071241	cellular response to inorganic substance	19_GO:0050896 response to stimulus	-2.2	3.6	3.4	20704	240	144	6	4.2	1.7	11690|12010|15368|17748|17750|21825	Alox5ap|B2m|Hmox1|Mt1|Mt2|Thbs1	-0.69	MyList
GO Biological Processes	19	GO:0072593	reactive oxygen species metabolic process	19_GO:0008152 metabolic process	-2.2	5.3	3.8	20704	108	144	4	2.8	1.4	13057|14775|20656|54683	Cyba|Gpx1|Sod2|Prdx5	-0.68	MyList
GO Biological Processes	19	GO:0051494	negative regulation of cytoskeleton organization	19_GO:0048519 negative regulation of biological process	-2.2	4.2	3.5	20704	171	144	5	3.5	1.5	12332|12721|18643|19241|63986	Capg|Coro1a|Pfn1|Tmsb4x|Gmfg	-0.68	MyList
GO Biological Processes	19	GO:0015833	peptide transport	19_GO:0051179 localization	-2.1	5.3	3.7	20704	109	144	4	2.8	1.4	16181|20201|20202|26570	Il1rn|S100a8|S100a9|Slc7a11	-0.67	MyList
GO Biological Processes	19	GO:1902904	negative regulation of supramolecular fiber organization	19_GO:0048519 negative regulation of biological process	-2.1	4.2	3.5	20704	173	144	5	3.5	1.5	12332|12721|18643|19241|63986	Capg|Coro1a|Pfn1|Tmsb4x|Gmfg	-0.66	MyList
GO Biological Processes	19	GO:0032102	negative regulation of response to external stimulus	19_GO:0048519 negative regulation of biological process	-2.1	2.9	3.1	20704	403	144	8	5.6	1.9	11846|12306|12484|12505|12527|14775|16365|21825	Arg1|Anxa2|Cd24a|Cd44|Cd9|Gpx1|Acod1|Thbs1	-0.66	MyList
GO Biological Processes	19	GO:0042246	tissue regeneration	19_GO:0040007 growth	-2.1	7.6	4.2	20704	57	144	3	2.1	1.2	12527|14775|18081	Cd9|Gpx1|Ninj1	-0.66	MyList
GO Biological Processes	19	GO:0035458	cellular response to interferon-beta	19_GO:0050896 response to stimulus	-2.1	7.6	4.2	20704	57	144	3	2.1	1.2	16365|20846|80876	Acod1|Stat1|Ifitm2	-0.66	MyList
GO Biological Processes	19	GO:0032642	regulation of chemokine production	19_GO:0032501 multicellular organismal process	-2.1	5.2	3.7	20704	110	144	4	2.8	1.4	12484|14728|16149|16176	Cd24a|Lilrb4a|Cd74|Il1b	-0.66	MyList
GO Biological Processes	19	GO:0042102	positive regulation of T cell proliferation	19_GO:0002376 immune system process	-2.1	5.2	3.7	20704	110	144	4	2.8	1.4	12484|12721|16175|16176	Cd24a|Coro1a|Il1a|Il1b	-0.66	MyList
GO Biological Processes	19	GO:0009895	negative regulation of catabolic process	19_GO:0048519 negative regulation of biological process	-2.1	3.1	3.2	20704	322	144	7	4.9	1.8	12257|12306|15368|16176|17210|53378|56312	Tspo|Anxa2|Hmox1|Il1b|Mcl1|Sdcbp|Nupr1	-0.66	MyList
GO Biological Processes	19	GO:0001936	regulation of endothelial cell proliferation	19_GO:0050789 regulation of biological process	-2.1	4.1	3.5	20704	174	144	5	3.5	1.5	11846|13057|15368|20846|21825	Arg1|Cyba|Hmox1|Stat1|Thbs1	-0.65	MyList
GO Biological Processes	19	GO:0007264	small GTPase mediated signal transduction	19_GO:0023052 signaling	-2.1	3.5	3.3	20704	246	144	6	4.2	1.7	11857|12053|15368|19354|53378|56297	Arhgdib|Bcl6|Hmox1|Rac2|Sdcbp|Arl6	-0.65	MyList
GO Biological Processes	19	GO:0042311	vasodilation	19_GO:0032501 multicellular organismal process	-2.1	7.4	4.1	20704	58	144	3	2.1	1.2	14775|16598|20656	Gpx1|Klf2|Sod2	-0.64	MyList
GO Biological Processes	19	GO:0001914	regulation of T cell mediated cytotoxicity	19_GO:0002376 immune system process	-2.1	7.4	4.1	20704	58	144	3	2.1	1.2	12010|14964|14972	B2m|H2-D1|H2-K1	-0.64	MyList
GO Biological Processes	19	GO:1905953	negative regulation of lipid localization	19_GO:0051179 localization	-2.1	7.4	4.1	20704	58	144	3	2.1	1.2	12257|18035|21825	Tspo|Nfkbia|Thbs1	-0.64	MyList
GO Biological Processes	19	GO:0008154	actin polymerization or depolymerization	19_GO:0009987 cellular process	-2.1	7.4	4.1	20704	58	144	3	2.1	1.2	12332|22323|27361	Capg|Vasp|Msrb1	-0.64	MyList
GO Biological Processes	19	GO:0051098	regulation of binding	19_GO:0065007 biological regulation	-2.1	2.8	3.1	20704	408	144	8	5.6	1.9	11461|12010|12306|15368|20568|22166|64138|68576	Actb|B2m|Anxa2|Hmox1|Slpi|Txn1|Ctsz|Lamtor5	-0.64	MyList
GO Biological Processes	19	GO:0070372	regulation of ERK1 and ERK2 cascade	19_GO:0023052 signaling	-2.1	3.1	3.2	20704	326	144	7	4.9	1.8	12505|16149|16175|16176|20302|20303|20305	Cd44|Cd74|Il1a|Il1b|Ccl3|Ccl4|Ccl6	-0.63	MyList
GO Biological Processes	19	GO:0051100	negative regulation of binding	19_GO:0065007 biological regulation	-2.1	4.1	3.4	20704	177	144	5	3.5	1.5	11461|12010|15368|20568|64138	Actb|B2m|Hmox1|Slpi|Ctsz	-0.63	MyList
GO Biological Processes	19	GO:1903034	regulation of response to wounding	19_GO:0050896 response to stimulus	-2.1	4.1	3.4	20704	177	144	5	3.5	1.5	12306|12484|12527|20202|21825	Anxa2|Cd24a|Cd9|S100a9|Thbs1	-0.63	MyList
KEGG Pathway	24	mmu04668	TNF signaling pathway - Mus musculus (house mouse)		-2.1	5.1	3.6	20704	113	144	4	2.8	1.4	12608|16176|18035|20310	Cebpb|Il1b|Nfkbia|Cxcl2	-0.63	MyList
GO Biological Processes	19	GO:1903793	positive regulation of anion transport	19_GO:0051179 localization	-2.1	7.3	4.1	20704	59	144	3	2.1	1.2	12608|16175|16176	Cebpb|Il1a|Il1b	-0.63	MyList
GO Biological Processes	19	GO:0002312	B cell activation involved in immune response	19_GO:0002376 immune system process	-2.1	7.3	4.1	20704	59	144	3	2.1	1.2	12053|16852|20375	Bcl6|Lgals1|Spi1	-0.63	MyList
KEGG Pathway	24	mmu05166	Human T-cell leukemia virus 1 infection - Mus musculus (house mouse)		-2.1	3.5	3.3	20704	250	144	6	4.2	1.7	12010|12257|14964|14972|18035|20375	B2m|Tspo|H2-D1|H2-K1|Nfkbia|Spi1	-0.62	MyList
GO Biological Processes	19	GO:0002460	adaptive immune response based on somatic recombination of immune receptors built from immunoglobulin superfamily domains	19_GO:0002376 immune system process	-2.1	3.1	3.2	20704	329	144	7	4.9	1.8	12010|12053|14127|14964|14972|16149|54123	B2m|Bcl6|Fcer1g|H2-D1|H2-K1|Cd74|Irf7	-0.62	MyList
GO Biological Processes	19	GO:0002820	negative regulation of adaptive immune response	19_GO:0002376 immune system process	-2.1	7.2	4	20704	60	144	3	2.1	1.2	11846|12053|14728	Arg1|Bcl6|Lilrb4a	-0.61	MyList
GO Biological Processes	19	GO:0051930	regulation of sensory perception of pain	19_GO:0032501 multicellular organismal process	-2.1	7.2	4	20704	60	144	3	2.1	1.2	13040|16175|16592	Ctss|Il1a|Fabp5	-0.61	MyList
GO Biological Processes	19	GO:1904062	regulation of cation transmembrane transport	19_GO:0051179 localization	-2.1	2.8	3.1	20704	414	144	8	5.6	1.9	11846|12512|12721|12856|13040|13057|16819|18301	Arg1|Cd63|Coro1a|Cox17|Ctss|Cyba|Lcn2|Fxyd5	-0.61	MyList
GO Biological Processes	19	GO:0001889	liver development	19_GO:0032502 developmental process	-2.1	5	3.6	20704	115	144	4	2.8	1.4	12608|15368|15439|20656	Cebpb|Hmox1|Hp|Sod2	-0.61	MyList
GO Biological Processes	19	GO:0007265	Ras protein signal transduction	19_GO:0023052 signaling	-2.1	4	3.4	20704	180	144	5	3.5	1.5	11857|12053|19354|53378|56297	Arhgdib|Bcl6|Rac2|Sdcbp|Arl6	-0.61	MyList
GO Biological Processes	19	GO:0043043	peptide biosynthetic process	19_GO:0008152 metabolic process	-2.1	2.8	3.1	20704	415	144	8	5.6	1.9	14109|20090|22186|54127|67248|67671|67945|68836	Fau|Rps29|Uba52|Rps28|Rpl39|Rpl38|Rpl41|Mrpl52	-0.61	MyList
GO Biological Processes	19	GO:0017157	regulation of exocytosis	19_GO:0051179 localization	-2.1	3.4	3.2	20704	254	144	6	4.2	1.7	12306|14127|15368|19354|20375|53378	Anxa2|Fcer1g|Hmox1|Rac2|Spi1|Sdcbp	-0.6	MyList
GO Biological Processes	19	GO:0042116	macrophage activation	19_GO:0002376 immune system process	-2.1	7.1	4	20704	61	144	3	2.1	1.2	12273|13615|22177	C5ar1|Edn2|Tyrobp	-0.6	MyList
GO Biological Processes	19	GO:0030837	negative regulation of actin filament polymerization	19_GO:0048519 negative regulation of biological process	-2.1	7.1	4	20704	61	144	3	2.1	1.2	12332|18643|19241	Capg|Pfn1|Tmsb4x	-0.6	MyList
GO Biological Processes	19	GO:0048524	positive regulation of viral process	19_GO:0016032 viral process	-2.1	7.1	4	20704	61	144	3	2.1	1.2	16149|16852|18643	Cd74|Lgals1|Pfn1	-0.6	MyList
GO Biological Processes	19	GO:0051931	regulation of sensory perception	19_GO:0032501 multicellular organismal process	-2.1	7.1	4	20704	61	144	3	2.1	1.2	13040|16175|16592	Ctss|Il1a|Fabp5	-0.6	MyList
GO Biological Processes	19	GO:0010812	negative regulation of cell-substrate adhesion	19_GO:0048519 negative regulation of biological process	-2.1	7.1	4	20704	61	144	3	2.1	1.2	12053|16852|21825	Bcl6|Lgals1|Thbs1	-0.6	MyList
GO Biological Processes	19	GO:0046631	alpha-beta T cell activation	19_GO:0002376 immune system process	-2	4.9	3.6	20704	117	144	4	2.8	1.4	12053|12484|12608|14728	Bcl6|Cd24a|Cebpb|Lilrb4a	-0.59	MyList
KEGG Pathway	24	mmu05321	Inflammatory bowel disease - Mus musculus (house mouse)		-2	7	3.9	20704	62	144	3	2.1	1.2	16175|16176|20846	Il1a|Il1b|Stat1	-0.58	MyList
GO Biological Processes	19	GO:0048260	positive regulation of receptor-mediated endocytosis	19_GO:0051179 localization	-2	7	3.9	20704	62	144	3	2.1	1.2	12010|12306|12512	B2m|Anxa2|Cd63	-0.58	MyList
GO Biological Processes	19	GO:0042255	ribosome assembly	19_GO:0009987 cellular process	-2	7	3.9	20704	62	144	3	2.1	1.2	54127|57294|67671	Rps28|Rps27|Rpl38	-0.58	MyList
GO Biological Processes	19	GO:0045859	regulation of protein kinase activity	19_GO:0008152 metabolic process	-2	2.4	2.9	20704	600	144	10	6.9	2.1	11461|12273|12484|14728|16176|16181|17873|18712|18769|21825	Actb|C5ar1|Cd24a|Lilrb4a|Il1b|Il1rn|Gadd45b|Pim1|Pkig|Thbs1	-0.58	MyList
KEGG Pathway	24	mmu04670	Leukocyte transendothelial migration - Mus musculus (house mouse)		-2	4.9	3.5	20704	118	144	4	2.8	1.4	11461|13057|19354|22323	Actb|Cyba|Rac2|Vasp	-0.58	MyList
GO Biological Processes	19	GO:0061008	hepaticobiliary system development	19_GO:0032502 developmental process	-2	4.9	3.5	20704	118	144	4	2.8	1.4	12608|15368|15439|20656	Cebpb|Hmox1|Hp|Sod2	-0.58	MyList
GO Biological Processes	19	GO:0046634	regulation of alpha-beta T cell activation	19_GO:0002376 immune system process	-2	4.8	3.5	20704	119	144	4	2.8	1.4	12053|12484|12505|14728	Bcl6|Cd24a|Cd44|Lilrb4a	-0.57	MyList
GO Biological Processes	19	GO:0021782	glial cell development	19_GO:0032502 developmental process	-2	4.8	3.5	20704	120	144	4	2.8	1.4	12273|16176|20201|20202	C5ar1|Il1b|S100a8|S100a9	-0.56	MyList
