# Supplementary material for: N,N-Dimethyl-3β-hydroxycholenamide attenuates neuronal death and retinal inflammation in retinal ischemia/reperfusion injury by inhibiting Ninjurin 1
Source: J Neuroinflammation. 2023 Apr 7;20:91. doi: 10.1186/s12974-023-02754-5 (PMC10082498; doi:10.1186/s12974-023-02754-5)
Supplement: Supplementary file 10 — Additional file 10. Table S5. Table of GO analysis of downregulated DEGs in RIR group compared to sham group. [file 12974_2023_2754_MOESM10_ESM.csv]

Category	CategoryID	GO	Description	PARENT_GO	LogP	Enrichment	Z-score	#TotalGeneInLibrary	#GeneInGO	#GeneInHitList	#GeneInGOAndHitList	%InGO	STDV %InGO	GeneID	Hits	Log(q-value)	GeneList
GO Biological Processes	19	GO:0050808	synapse organization	19_GO:0009987 cellular process	-7.9	10	9.6	20704	315	72	11	15	4.2	11418|14402|18191|19266|23888|29867|80883|192167|234267|241568|243499	Asic2|Gabrb3|Nrxn3|Ptprd|Gpc6|Cabp1|Ntng1|Nlgn1|Gpm6a|Lrrc4c|Lrrtm4	-3.7	MyList
GO Biological Processes	19	GO:0099560	synaptic membrane adhesion	19_GO:0009987 cellular process	-7.4	51	16	20704	28	72	5	6.9	3	19266|23888|80883|192167|241568	Ptprd|Gpc6|Ntng1|Nlgn1|Lrrc4c	-3.5	MyList
GO Biological Processes	19	GO:0007601	visual perception	19_GO:0032501 multicellular organismal process	-7.1	14	10	20704	161	72	8	11	3.7	12057|14686|17364|19771|29867|77945|170735|235415	Opn1sw|Gnat2|Trpm1|Rlbp1|Cabp1|Rpgrip1|Arr3|Cplx3	-3.4	MyList
GO Biological Processes	19	GO:0050953	sensory perception of light stimulus	19_GO:0032501 multicellular organismal process	-7	14	9.9	20704	165	72	8	11	3.7	12057|14686|17364|19771|29867|77945|170735|235415	Opn1sw|Gnat2|Trpm1|Rlbp1|Cabp1|Rpgrip1|Arr3|Cplx3	-3.4	MyList
GO Biological Processes	19	GO:0051963	regulation of synapse assembly	19_GO:0032502 developmental process	-6.7	16	10	20704	122	72	7	9.7	3.5	11418|18750|19266|23888|192167|243499|320772	Asic2|Prkca|Ptprd|Gpc6|Nlgn1|Lrrtm4|Mdga2	-3.2	MyList
GO Biological Processes	19	GO:0034330	cell junction organization	19_GO:0009987 cellular process	-6.6	6.6	7.6	20704	525	72	12	17	4.4	11418|14402|18191|18750|19266|23888|29867|80883|192167|234267|241568|243499	Asic2|Gabrb3|Nrxn3|Prkca|Ptprd|Gpc6|Cabp1|Ntng1|Nlgn1|Gpm6a|Lrrc4c|Lrrtm4	-3.2	MyList
GO Biological Processes	19	GO:0031175	neuron projection development	19_GO:0032502 developmental process	-6.5	5.3	7.2	20704	757	72	14	19	4.7	18508|18750|19091|19242|20563|23964|67749|68585|80883|192167|234267|269784|319974|330177	Pax6|Prkca|Prkg1|Ptn|Slit2|Tenm2|Mgarp|Rtn4|Ntng1|Nlgn1|Gpm6a|Cntn4|Auts2|Taok3	-3.2	MyList
GO Biological Processes	19	GO:0050807	regulation of synapse organization	19_GO:0050789 regulation of biological process	-6.5	9.8	8.5	20704	264	72	9	12	3.9	11418|18750|19242|19266|23888|192167|234267|243499|320772	Asic2|Prkca|Ptn|Ptprd|Gpc6|Nlgn1|Gpm6a|Lrrtm4|Mdga2	-3.2	MyList
GO Biological Processes	19	GO:0050803	regulation of synapse structure or activity	19_GO:0065007 biological regulation	-6.4	9.5	8.4	20704	272	72	9	12	3.9	11418|18750|19242|19266|23888|192167|234267|243499|320772	Asic2|Prkca|Ptn|Ptprd|Gpc6|Nlgn1|Gpm6a|Lrrtm4|Mdga2	-3.1	MyList
GO Biological Processes	19	GO:0007416	synapse assembly	19_GO:0032502 developmental process	-6.1	19	10	20704	93	72	6	8.3	3.3	11418|14402|18191|19266|192167|234267	Asic2|Gabrb3|Nrxn3|Ptprd|Nlgn1|Gpm6a	-2.9	MyList
GO Biological Processes	19	GO:0120035	regulation of plasma membrane bounded cell projection organization	19_GO:0050789 regulation of biological process	-5.8	5	6.6	20704	747	72	13	18	4.5	18508|19242|19266|20563|64294|67749|68585|80883|192167|234267|235106|241568|319974	Pax6|Ptn|Ptprd|Slit2|Itm2c|Mgarp|Rtn4|Ntng1|Nlgn1|Gpm6a|Ntm|Lrrc4c|Auts2	-2.6	MyList
GO Biological Processes	19	GO:0048812	neuron projection morphogenesis	19_GO:0032502 developmental process	-5.7	6	6.9	20704	527	72	11	15	4.2	18508|18750|19242|20563|23964|80883|192167|234267|269784|319974|330177	Pax6|Prkca|Ptn|Slit2|Tenm2|Ntng1|Nlgn1|Gpm6a|Cntn4|Auts2|Taok3	-2.6	MyList
GO Biological Processes	19	GO:0031344	regulation of cell projection organization	19_GO:0050789 regulation of biological process	-5.7	4.9	6.5	20704	763	72	13	18	4.5	18508|19242|19266|20563|64294|67749|68585|80883|192167|234267|235106|241568|319974	Pax6|Ptn|Ptprd|Slit2|Itm2c|Mgarp|Rtn4|Ntng1|Nlgn1|Gpm6a|Ntm|Lrrc4c|Auts2	-2.6	MyList
GO Biological Processes	19	GO:0099536	synaptic signaling	19_GO:0023052 signaling	-5.7	6.7	7.1	20704	427	72	10	14	4.1	14402|16531|18191|19266|23859|23964|27062|29867|192167|235415	Gabrb3|Kcnma1|Nrxn3|Ptprd|Dlg2|Tenm2|Cadps|Cabp1|Nlgn1|Cplx3	-2.6	MyList
GO Biological Processes	19	GO:0120039	plasma membrane bounded cell projection morphogenesis	19_GO:0032502 developmental process	-5.7	5.9	6.8	20704	533	72	11	15	4.2	18508|18750|19242|20563|23964|80883|192167|234267|269784|319974|330177	Pax6|Prkca|Ptn|Slit2|Tenm2|Ntng1|Nlgn1|Gpm6a|Cntn4|Auts2|Taok3	-2.6	MyList
GO Biological Processes	19	GO:0048858	cell projection morphogenesis	19_GO:0032502 developmental process	-5.6	5.9	6.8	20704	539	72	11	15	4.2	18508|18750|19242|20563|23964|80883|192167|234267|269784|319974|330177	Pax6|Prkca|Ptn|Slit2|Tenm2|Ntng1|Nlgn1|Gpm6a|Cntn4|Auts2|Taok3	-2.6	MyList
GO Biological Processes	19	GO:0001754	eye photoreceptor cell differentiation	19_GO:0032502 developmental process	-5.6	23	10	20704	62	72	5	6.9	3	14686|17364|18508|19242|77945	Gnat2|Trpm1|Pax6|Ptn|Rpgrip1	-2.6	MyList
GO Biological Processes	19	GO:0010975	regulation of neuron projection development	19_GO:0032502 developmental process	-5.5	5.7	6.6	20704	556	72	11	15	4.2	18508|19242|19266|20563|64294|67749|68585|80883|192167|235106|241568	Pax6|Ptn|Ptprd|Slit2|Itm2c|Mgarp|Rtn4|Ntng1|Nlgn1|Ntm|Lrrc4c	-2.5	MyList
GO Biological Processes	19	GO:0007602	phototransduction	19_GO:0023052 signaling	-5.5	38	12	20704	30	72	4	5.6	2.7	11418|12057|14686|18545	Asic2|Opn1sw|Gnat2|Pcp2	-2.5	MyList
GO Biological Processes	19	GO:0032990	cell part morphogenesis	19_GO:0032502 developmental process	-5.4	5.6	6.5	20704	566	72	11	15	4.2	18508|18750|19242|20563|23964|80883|192167|234267|269784|319974|330177	Pax6|Prkca|Ptn|Slit2|Tenm2|Ntng1|Nlgn1|Gpm6a|Cntn4|Auts2|Taok3	-2.5	MyList
GO Biological Processes	19	GO:0099545	trans-synaptic signaling by trans-synaptic complex	19_GO:0023052 signaling	-5.2	78	15	20704	11	72	3	4.2	2.4	19266|23964|192167	Ptprd|Tenm2|Nlgn1	-2.3	MyList
GO Biological Processes	19	GO:0099537	trans-synaptic signaling	19_GO:0023052 signaling	-5.1	6.7	6.7	20704	387	72	9	12	3.9	14402|16531|18191|19266|23859|23964|27062|192167|235415	Gabrb3|Kcnma1|Nrxn3|Ptprd|Dlg2|Tenm2|Cadps|Nlgn1|Cplx3	-2.3	MyList
GO Biological Processes	19	GO:0051965	positive regulation of synapse assembly	19_GO:0032502 developmental process	-5.1	18	9	20704	80	72	5	6.9	3	11418|18750|19266|192167|243499	Asic2|Prkca|Ptprd|Nlgn1|Lrrtm4	-2.2	MyList
GO Biological Processes	19	GO:1905606	regulation of presynapse assembly	19_GO:0032502 developmental process	-5	30	11	20704	38	72	4	5.6	2.7	19266|23888|192167|320772	Ptprd|Gpc6|Nlgn1|Mdga2	-2.2	MyList
GO Biological Processes	19	GO:0046530	photoreceptor cell differentiation	19_GO:0032502 developmental process	-5	18	8.9	20704	81	72	5	6.9	3	14686|17364|18508|19242|77945	Gnat2|Trpm1|Pax6|Ptn|Rpgrip1	-2.2	MyList
GO Biological Processes	19	GO:0003407	neural retina development	19_GO:0032502 developmental process	-5	18	8.9	20704	82	72	5	6.9	3	14686|17364|19242|77945|234267	Gnat2|Trpm1|Ptn|Rpgrip1|Gpm6a	-2.2	MyList
GO Biological Processes	19	GO:1901888	regulation of cell junction assembly	19_GO:0050789 regulation of biological process	-4.9	9.1	7.1	20704	222	72	7	9.7	3.5	11418|18750|19266|23888|192167|243499|320772	Asic2|Prkca|Ptprd|Gpc6|Nlgn1|Lrrtm4|Mdga2	-2.1	MyList
GO Biological Processes	19	GO:0060219	camera-type eye photoreceptor cell differentiation	19_GO:0032502 developmental process	-4.9	27	10	20704	42	72	4	5.6	2.7	14686|17364|19242|77945	Gnat2|Trpm1|Ptn|Rpgrip1	-2.1	MyList
GO Biological Processes	19	GO:0099174	regulation of presynapse organization	19_GO:0050789 regulation of biological process	-4.9	27	10	20704	42	72	4	5.6	2.7	19266|23888|192167|320772	Ptprd|Gpc6|Nlgn1|Mdga2	-2.1	MyList
GO Biological Processes	19	GO:0032989	cellular component morphogenesis	19_GO:0032502 developmental process	-4.8	4.8	5.8	20704	663	72	11	15	4.2	18508|18750|19242|20563|23964|80883|192167|234267|269784|319974|330177	Pax6|Prkca|Ptn|Slit2|Tenm2|Ntng1|Nlgn1|Gpm6a|Cntn4|Auts2|Taok3	-2.1	MyList
GO Biological Processes	19	GO:0061564	axon development	19_GO:0032502 developmental process	-4.8	6	6.2	20704	429	72	9	12	3.9	18508|18750|20563|23964|67749|68585|80883|269784|319974	Pax6|Prkca|Slit2|Tenm2|Mgarp|Rtn4|Ntng1|Cntn4|Auts2	-2.1	MyList
GO Biological Processes	19	GO:0050804	modulation of chemical synaptic transmission	19_GO:0023052 signaling	-4.7	4.7	5.8	20704	672	72	11	15	4.2	12349|14645|18191|18750|19242|19266|70441|80883|192167|235415|241568	Car2|Glul|Nrxn3|Prkca|Ptn|Ptprd|Mir124-2hg|Ntng1|Nlgn1|Cplx3|Lrrc4c	-2	MyList
GO Biological Processes	19	GO:0042462	eye photoreceptor cell development	19_GO:0032502 developmental process	-4.7	25	9.6	20704	46	72	4	5.6	2.7	14686|17364|18508|77945	Gnat2|Trpm1|Pax6|Rpgrip1	-2	MyList
GO Biological Processes	19	GO:0099177	regulation of trans-synaptic signaling	19_GO:0023052 signaling	-4.7	4.7	5.8	20704	673	72	11	15	4.2	12349|14645|18191|18750|19242|19266|70441|80883|192167|235415|241568	Car2|Glul|Nrxn3|Prkca|Ptn|Ptprd|Mir124-2hg|Ntng1|Nlgn1|Cplx3|Lrrc4c	-2	MyList
GO Biological Processes	19	GO:0010977	negative regulation of neuron projection development	19_GO:0048519 negative regulation of biological process	-4.7	11	7.3	20704	160	72	6	8.3	3.3	20563|64294|67749|68585|192167|235106	Slit2|Itm2c|Mgarp|Rtn4|Nlgn1|Ntm	-2	MyList
GO Biological Processes	19	GO:0034329	cell junction assembly	19_GO:0009987 cellular process	-4.4	7.7	6.4	20704	263	72	7	9.7	3.5	11418|14402|18191|18750|19266|192167|234267	Asic2|Gabrb3|Nrxn3|Prkca|Ptprd|Nlgn1|Gpm6a	-1.8	MyList
GO Biological Processes	19	GO:0060041	retina development in camera-type eye	19_GO:0032502 developmental process	-4.4	9.7	6.9	20704	178	72	6	8.3	3.3	14686|17364|18508|19242|77945|234267	Gnat2|Trpm1|Pax6|Ptn|Rpgrip1|Gpm6a	-1.8	MyList
GO Biological Processes	19	GO:0009583	detection of light stimulus	19_GO:0050896 response to stimulus	-4.4	21	8.8	20704	54	72	4	5.6	2.7	11418|12057|14686|18545	Asic2|Opn1sw|Gnat2|Pcp2	-1.8	MyList
GO Biological Processes	19	GO:0051962	positive regulation of nervous system development	19_GO:0032502 developmental process	-4.4	6.3	6	20704	366	72	8	11	3.7	11418|18508|18750|19242|19266|68585|192167|243499	Asic2|Pax6|Prkca|Ptn|Ptprd|Rtn4|Nlgn1|Lrrtm4	-1.8	MyList
GO Biological Processes	19	GO:0060221	retinal rod cell differentiation	19_GO:0032502 developmental process	-4.4	43	11	20704	20	72	3	4.2	2.4	17364|19242|77945	Trpm1|Ptn|Rpgrip1	-1.8	MyList
GO Biological Processes	19	GO:0043113	receptor clustering	19_GO:0051179 localization	-4.2	19	8.3	20704	61	72	4	5.6	2.7	19242|23859|192167|243499	Ptn|Dlg2|Nlgn1|Lrrtm4	-1.6	MyList
GO Biological Processes	19	GO:0098742	cell-cell adhesion via plasma-membrane adhesion molecules	19_GO:0009987 cellular process	-4.2	8.8	6.5	20704	197	72	6	8.3	3.3	19266|23888|23964|80883|192167|241568	Ptprd|Gpc6|Tenm2|Ntng1|Nlgn1|Lrrc4c	-1.6	MyList
GO Biological Processes	19	GO:1901890	positive regulation of cell junction assembly	19_GO:0048518 positive regulation of biological process	-4.1	12	7	20704	125	72	5	6.9	3	11418|18750|19266|192167|243499	Asic2|Prkca|Ptprd|Nlgn1|Lrrtm4	-1.6	MyList
GO Biological Processes	19	GO:0042461	photoreceptor cell development	19_GO:0032502 developmental process	-4.1	17	7.9	20704	66	72	4	5.6	2.7	14686|17364|18508|77945	Gnat2|Trpm1|Pax6|Rpgrip1	-1.5	MyList
GO Biological Processes	19	GO:0000902	cell morphogenesis	19_GO:0032502 developmental process	-4	4	5	20704	798	72	11	15	4.2	18508|18750|19242|20563|23964|80883|192167|234267|269784|319974|330177	Pax6|Prkca|Ptn|Slit2|Tenm2|Ntng1|Nlgn1|Gpm6a|Cntn4|Auts2|Taok3	-1.5	MyList
GO Biological Processes	19	GO:0031345	negative regulation of cell projection organization	19_GO:0048519 negative regulation of biological process	-4	8.1	6.2	20704	213	72	6	8.3	3.3	20563|64294|67749|68585|192167|235106	Slit2|Itm2c|Mgarp|Rtn4|Nlgn1|Ntm	-1.5	MyList
GO Biological Processes	19	GO:1903530	regulation of secretion by cell	19_GO:0051179 localization	-3.9	4.2	5	20704	685	72	10	14	4.1	14645|18191|18508|18575|18750|27062|56715|68585|192167|235415	Glul|Nrxn3|Pax6|Pde1c|Prkca|Cadps|Rabgef1|Rtn4|Nlgn1|Cplx3	-1.4	MyList
GO Biological Processes	19	GO:0051960	regulation of nervous system development	19_GO:0032502 developmental process	-3.9	4.6	5.1	20704	562	72	9	12	3.9	11418|18508|18750|19242|19266|20563|68585|192167|243499	Asic2|Pax6|Prkca|Ptn|Ptprd|Slit2|Rtn4|Nlgn1|Lrrtm4	-1.3	MyList
GO Biological Processes	19	GO:0001525	angiogenesis	19_GO:0032502 developmental process	-3.8	6.1	5.5	20704	331	72	7	9.7	3.5	14645|18191|18750|19883|20254|20563|68585	Glul|Nrxn3|Prkca|Rora|Scg2|Slit2|Rtn4	-1.3	MyList
GO Biological Processes	19	GO:0098609	cell-cell adhesion	19_GO:0009987 cellular process	-3.8	5.1	5.2	20704	454	72	8	11	3.7	19266|20563|23859|23888|23964|80883|192167|241568	Ptprd|Slit2|Dlg2|Gpc6|Tenm2|Ntng1|Nlgn1|Lrrc4c	-1.3	MyList
GO Biological Processes	19	GO:0045664	regulation of neuron differentiation	19_GO:0032502 developmental process	-3.7	7.1	5.6	20704	244	72	6	8.3	3.3	18508|22129|50779|68585|192167|269784	Pax6|Ttc3|Rgs6|Rtn4|Nlgn1|Cntn4	-1.2	MyList
GO Biological Processes	19	GO:0060042	retina morphogenesis in camera-type eye	19_GO:0032502 developmental process	-3.7	14	6.9	20704	84	72	4	5.6	2.7	14686|17364|19242|77945	Gnat2|Trpm1|Ptn|Rpgrip1	-1.2	MyList
GO Biological Processes	19	GO:0001764	neuron migration	19_GO:0032502 developmental process	-3.7	9.2	6.1	20704	157	72	5	6.9	3	18508|19091|234267|319974|320772	Pax6|Prkg1|Gpm6a|Auts2|Mdga2	-1.2	MyList
GO Biological Processes	19	GO:0048593	camera-type eye morphogenesis	19_GO:0032502 developmental process	-3.7	9.2	6.1	20704	157	72	5	6.9	3	14686|17364|18508|19242|77945	Gnat2|Trpm1|Pax6|Ptn|Rpgrip1	-1.2	MyList
KEGG Pathway	24	mmu04727	GABAergic synapse - Mus musculus (house mouse)		-3.6	13	6.7	20704	89	72	4	5.6	2.7	14402|14645|18750|64337	Gabrb3|Glul|Prkca|Gng13	-1.1	MyList
GO Biological Processes	19	GO:0045665	negative regulation of neuron differentiation	19_GO:0048519 negative regulation of biological process	-3.6	13	6.6	20704	90	72	4	5.6	2.7	18508|22129|68585|269784	Pax6|Ttc3|Rtn4|Cntn4	-1.1	MyList
GO Biological Processes	19	GO:0007269	neurotransmitter secretion	19_GO:0051179 localization	-3.6	13	6.6	20704	90	72	4	5.6	2.7	18191|27062|192167|235415	Nrxn3|Cadps|Nlgn1|Cplx3	-1.1	MyList
GO Biological Processes	19	GO:0099643	signal release from synapse	19_GO:0051179 localization	-3.6	13	6.6	20704	90	72	4	5.6	2.7	18191|27062|192167|235415	Nrxn3|Cadps|Nlgn1|Cplx3	-1.1	MyList
KEGG Pathway	24	mmu05032	Morphine addiction - Mus musculus (house mouse)		-3.5	13	6.6	20704	91	72	4	5.6	2.7	14402|18575|18750|64337	Gabrb3|Pde1c|Prkca|Gng13	-1.1	MyList
GO Biological Processes	19	GO:0007268	chemical synaptic transmission	19_GO:0023052 signaling	-3.5	5.5	5.1	20704	368	72	7	9.7	3.5	14402|16531|18191|23859|27062|192167|235415	Gabrb3|Kcnma1|Nrxn3|Dlg2|Cadps|Nlgn1|Cplx3	-1.1	MyList
GO Biological Processes	19	GO:0098916	anterograde trans-synaptic signaling	19_GO:0023052 signaling	-3.5	5.5	5.1	20704	368	72	7	9.7	3.5	14402|16531|18191|23859|27062|192167|235415	Gabrb3|Kcnma1|Nrxn3|Dlg2|Cadps|Nlgn1|Cplx3	-1.1	MyList
GO Biological Processes	19	GO:0048667	cell morphogenesis involved in neuron differentiation	19_GO:0032502 developmental process	-3.5	4.7	4.9	20704	492	72	8	11	3.7	18508|18750|19242|20563|23964|80883|269784|319974	Pax6|Prkca|Ptn|Slit2|Tenm2|Ntng1|Cntn4|Auts2	-1.1	MyList
GO Biological Processes	19	GO:0051046	regulation of secretion	19_GO:0051179 localization	-3.5	3.7	4.6	20704	771	72	10	14	4.1	14645|18191|18508|18575|18750|27062|56715|68585|192167|235415	Glul|Nrxn3|Pax6|Pde1c|Prkca|Cadps|Rabgef1|Rtn4|Nlgn1|Cplx3	-1.1	MyList
GO Biological Processes	19	GO:0007409	axonogenesis	19_GO:0032502 developmental process	-3.4	5.1	4.9	20704	393	72	7	9.7	3.5	18508|18750|20563|23964|80883|269784|319974	Pax6|Prkca|Slit2|Tenm2|Ntng1|Cntn4|Auts2	-0.98	MyList
KEGG Pathway	24	mmu04514	Cell adhesion molecules - Mus musculus (house mouse)		-3.4	7.9	5.5	20704	182	72	5	6.9	3	18191|19266|80883|192167|241568	Nrxn3|Ptprd|Ntng1|Nlgn1|Lrrc4c	-0.98	MyList
GO Biological Processes	19	GO:0048592	eye morphogenesis	19_GO:0032502 developmental process	-3.3	7.8	5.5	20704	184	72	5	6.9	3	14686|17364|18508|19242|77945	Gnat2|Trpm1|Pax6|Ptn|Rpgrip1	-0.96	MyList
GO Biological Processes	19	GO:1903305	regulation of regulated secretory pathway	19_GO:0051179 localization	-3.3	7.7	5.4	20704	187	72	5	6.9	3	18191|18750|27062|56715|192167	Nrxn3|Prkca|Cadps|Rabgef1|Nlgn1	-0.94	MyList
GO Biological Processes	19	GO:0021987	cerebral cortex development	19_GO:0032502 developmental process	-3.2	10	5.8	20704	113	72	4	5.6	2.7	18508|20563|67749|68585	Pax6|Slit2|Mgarp|Rtn4	-0.82	MyList
GO Biological Processes	19	GO:0001568	blood vessel development	19_GO:0032502 developmental process	-3.2	4.1	4.4	20704	556	72	8	11	3.7	14645|18191|18508|18750|19883|20254|20563|68585	Glul|Nrxn3|Pax6|Prkca|Rora|Scg2|Slit2|Rtn4	-0.81	MyList
GO Biological Processes	19	GO:0007157	heterophilic cell-cell adhesion via plasma membrane cell adhesion molecules	19_GO:0009987 cellular process	-3.2	17	6.8	20704	50	72	3	4.2	2.4	19266|23964|192167	Ptprd|Tenm2|Nlgn1	-0.8	MyList
GO Biological Processes	19	GO:0010721	negative regulation of cell development	19_GO:0048519 negative regulation of biological process	-3.1	6.8	5	20704	211	72	5	6.9	3	18508|19242|20563|22129|68585	Pax6|Ptn|Slit2|Ttc3|Rtn4	-0.73	MyList
GO Biological Processes	19	GO:0046928	regulation of neurotransmitter secretion	19_GO:0051179 localization	-3.1	9.4	5.5	20704	122	72	4	5.6	2.7	18191|18750|192167|235415	Nrxn3|Prkca|Nlgn1|Cplx3	-0.72	MyList
GO Biological Processes	19	GO:0051129	negative regulation of cellular component organization	19_GO:0048519 negative regulation of biological process	-3.1	3.6	4.2	20704	724	72	9	12	3.9	19242|20563|56715|64294|66442|67749|68585|192167|235106	Ptn|Slit2|Rabgef1|Itm2c|Spc25|Mgarp|Rtn4|Nlgn1|Ntm	-0.72	MyList
GO Biological Processes	19	GO:0048514	blood vessel morphogenesis	19_GO:0032502 developmental process	-3	4.5	4.4	20704	450	72	7	9.7	3.5	14645|18191|18750|19883|20254|20563|68585	Glul|Nrxn3|Prkca|Rora|Scg2|Slit2|Rtn4	-0.69	MyList
GO Biological Processes	19	GO:0001944	vasculature development	19_GO:0032502 developmental process	-3	3.9	4.2	20704	595	72	8	11	3.7	14645|18191|18508|18750|19883|20254|20563|68585	Glul|Nrxn3|Pax6|Prkca|Rora|Scg2|Slit2|Rtn4	-0.65	MyList
GO Biological Processes	19	GO:0016079	synaptic vesicle exocytosis	19_GO:0051179 localization	-2.9	15	6.2	20704	59	72	3	4.2	2.4	27062|192167|235415	Cadps|Nlgn1|Cplx3	-0.62	MyList
GO Biological Processes	19	GO:0009582	detection of abiotic stimulus	19_GO:0050896 response to stimulus	-2.9	8.5	5.2	20704	135	72	4	5.6	2.7	11418|12057|14686|18545	Asic2|Opn1sw|Gnat2|Pcp2	-0.59	MyList
GO Biological Processes	19	GO:0050679	positive regulation of epithelial cell proliferation	19_GO:0048518 positive regulation of biological process	-2.9	6.2	4.7	20704	232	72	5	6.9	3	14645|18750|19242|20254|68585	Glul|Prkca|Ptn|Scg2|Rtn4	-0.59	MyList
GO Biological Processes	19	GO:0006836	neurotransmitter transport	19_GO:0051179 localization	-2.9	8.5	5.2	20704	136	72	4	5.6	2.7	18191|27062|192167|235415	Nrxn3|Cadps|Nlgn1|Cplx3	-0.59	MyList
GO Biological Processes	19	GO:0009581	detection of external stimulus	19_GO:0050896 response to stimulus	-2.9	8.5	5.2	20704	136	72	4	5.6	2.7	11418|12057|14686|18545	Asic2|Opn1sw|Gnat2|Pcp2	-0.59	MyList
GO Biological Processes	19	GO:0043269	regulation of ion transport	19_GO:0051179 localization	-2.9	3.4	3.9	20704	771	72	9	12	3.9	11418|12294|12349|16531|18750|29867|68585|80334|192167	Asic2|Cacna2d3|Car2|Kcnma1|Prkca|Cabp1|Rtn4|Kcnip4|Nlgn1	-0.57	MyList
GO Biological Processes	19	GO:0051588	regulation of neurotransmitter transport	19_GO:0051179 localization	-2.9	8.3	5.1	20704	139	72	4	5.6	2.7	18191|18750|192167|235415	Nrxn3|Prkca|Nlgn1|Cplx3	-0.57	MyList
GO Biological Processes	19	GO:0050900	leukocyte migration	19_GO:0002376 immune system process	-2.8	6	4.6	20704	239	72	5	6.9	3	18750|19242|20254|56715|68585	Prkca|Ptn|Scg2|Rabgef1|Rtn4	-0.56	MyList
GO Biological Processes	19	GO:0000904	cell morphogenesis involved in differentiation	19_GO:0032502 developmental process	-2.8	3.7	4	20704	627	72	8	11	3.7	18508|18750|19242|20563|23964|80883|269784|319974	Pax6|Prkca|Ptn|Slit2|Tenm2|Ntng1|Cntn4|Auts2	-0.56	MyList
GO Biological Processes	19	GO:0034762	regulation of transmembrane transport	19_GO:0051179 localization	-2.8	3.7	4	20704	627	72	8	11	3.7	11418|12294|12349|16531|18750|29867|80334|192167	Asic2|Cacna2d3|Car2|Kcnma1|Prkca|Cabp1|Kcnip4|Nlgn1	-0.56	MyList
GO Biological Processes	19	GO:0007423	sensory organ development	19_GO:0032502 developmental process	-2.8	3.6	4	20704	631	72	8	11	3.7	14402|14686|16531|17364|18508|19242|77945|234267	Gabrb3|Gnat2|Kcnma1|Trpm1|Pax6|Ptn|Rpgrip1|Gpm6a	-0.55	MyList
GO Biological Processes	19	GO:0043010	camera-type eye development	19_GO:0032502 developmental process	-2.8	4.7	4.3	20704	364	72	6	8.3	3.3	14686|17364|18508|19242|77945|234267	Gnat2|Trpm1|Pax6|Ptn|Rpgrip1|Gpm6a	-0.52	MyList
GO Biological Processes	19	GO:1903532	positive regulation of secretion by cell	19_GO:0051179 localization	-2.8	4.7	4.2	20704	365	72	6	8.3	3.3	14645|18508|18750|27062|68585|192167	Glul|Pax6|Prkca|Cadps|Rtn4|Nlgn1	-0.52	MyList
GO Biological Processes	19	GO:0035418	protein localization to synapse	19_GO:0051179 localization	-2.7	13	5.7	20704	69	72	3	4.2	2.4	11418|23859|192167	Asic2|Dlg2|Nlgn1	-0.5	MyList
GO Biological Processes	19	GO:0001505	regulation of neurotransmitter levels	19_GO:0065007 biological regulation	-2.7	5.7	4.4	20704	252	72	5	6.9	3	18191|18750|27062|192167|235415	Nrxn3|Prkca|Cadps|Nlgn1|Cplx3	-0.49	MyList
GO Biological Processes	19	GO:0050921	positive regulation of chemotaxis	19_GO:0040011 locomotion	-2.7	7.6	4.8	20704	151	72	4	5.6	2.7	18750|19242|20254|20563	Prkca|Ptn|Scg2|Slit2	-0.48	MyList
GO Biological Processes	19	GO:0017157	regulation of exocytosis	19_GO:0051179 localization	-2.7	5.7	4.4	20704	254	72	5	6.9	3	18191|18750|27062|56715|192167	Nrxn3|Prkca|Cadps|Rabgef1|Nlgn1	-0.48	MyList
GO Biological Processes	19	GO:0045055	regulated exocytosis	19_GO:0051179 localization	-2.7	7.5	4.8	20704	153	72	4	5.6	2.7	27062|56715|192167|235415	Cadps|Rabgef1|Nlgn1|Cplx3	-0.47	MyList
GO Biological Processes	19	GO:0006935	chemotaxis	19_GO:0040011 locomotion	-2.7	3.9	4	20704	512	72	7	9.7	3.5	18508|18750|19242|20254|20563|23964|269784	Pax6|Prkca|Ptn|Scg2|Slit2|Tenm2|Cntn4	-0.47	MyList
GO Biological Processes	19	GO:0050909	sensory perception of taste	19_GO:0032501 multicellular organismal process	-2.7	12	5.5	20704	72	72	3	4.2	2.4	11418|14686|64337	Asic2|Gnat2|Gng13	-0.47	MyList
GO Biological Processes	19	GO:0042330	taxis	19_GO:0040011 locomotion	-2.7	3.9	4	20704	514	72	7	9.7	3.5	18508|18750|19242|20254|20563|23964|269784	Pax6|Prkca|Ptn|Scg2|Slit2|Tenm2|Cntn4	-0.47	MyList
GO Biological Processes	19	GO:0048511	rhythmic process	19_GO:0048511 rhythmic process	-2.6	5.4	4.3	20704	265	72	5	6.9	3	14402|16531|19242|19883|192167	Gabrb3|Kcnma1|Ptn|Rora|Nlgn1	-0.43	MyList
GO Biological Processes	19	GO:0034765	regulation of ion transmembrane transport	19_GO:0051179 localization	-2.6	3.8	3.9	20704	527	72	7	9.7	3.5	11418|12294|16531|18750|29867|80334|192167	Asic2|Cacna2d3|Kcnma1|Prkca|Cabp1|Kcnip4|Nlgn1	-0.42	MyList
GO Biological Processes	19	GO:0044089	positive regulation of cellular component biogenesis	19_GO:0048518 positive regulation of biological process	-2.6	3.8	3.8	20704	533	72	7	9.7	3.5	11418|18750|19266|192167|234267|243499|319974	Asic2|Prkca|Ptprd|Nlgn1|Gpm6a|Lrrtm4|Auts2	-0.4	MyList
GO Biological Processes	19	GO:0040011	locomotion	19_GO:0040011 locomotion	-2.6	3.7	3.8	20704	538	72	7	9.7	3.5	18508|18750|19242|20254|20563|23964|269784	Pax6|Prkca|Ptn|Scg2|Slit2|Tenm2|Cntn4	-0.38	MyList
GO Biological Processes	19	GO:0021543	pallium development	19_GO:0032502 developmental process	-2.6	6.9	4.5	20704	167	72	4	5.6	2.7	18508|20563|67749|68585	Pax6|Slit2|Mgarp|Rtn4	-0.37	MyList
GO Biological Processes	19	GO:0050768	negative regulation of neurogenesis	19_GO:0048519 negative regulation of biological process	-2.6	6.8	4.5	20704	168	72	4	5.6	2.7	18508|19242|20563|68585	Pax6|Ptn|Slit2|Rtn4	-0.36	MyList
GO Biological Processes	19	GO:0001654	eye development	19_GO:0032502 developmental process	-2.5	4.2	3.9	20704	410	72	6	8.3	3.3	14686|17364|18508|19242|77945|234267	Gnat2|Trpm1|Pax6|Ptn|Rpgrip1|Gpm6a	-0.33	MyList
GO Biological Processes	19	GO:0051961	negative regulation of nervous system development	19_GO:0048519 negative regulation of biological process	-2.5	6.7	4.4	20704	172	72	4	5.6	2.7	18508|19242|20563|68585	Pax6|Ptn|Slit2|Rtn4	-0.33	MyList
GO Biological Processes	19	GO:0046903	secretion	19_GO:0051179 localization	-2.5	3.6	3.7	20704	554	72	7	9.7	3.5	12349|16531|18191|27062|56715|192167|235415	Car2|Kcnma1|Nrxn3|Cadps|Rabgef1|Nlgn1|Cplx3	-0.33	MyList
GO Biological Processes	19	GO:0150063	visual system development	19_GO:0032502 developmental process	-2.5	4.2	3.9	20704	413	72	6	8.3	3.3	14686|17364|18508|19242|77945|234267	Gnat2|Trpm1|Pax6|Ptn|Rpgrip1|Gpm6a	-0.33	MyList
GO Biological Processes	19	GO:2000300	regulation of synaptic vesicle exocytosis	19_GO:0051179 localization	-2.5	10	5	20704	84	72	3	4.2	2.4	18191|18750|192167	Nrxn3|Prkca|Nlgn1	-0.33	MyList
KEGG Pathway	24	mmu04970	Salivary secretion - Mus musculus (house mouse)		-2.5	10	5	20704	85	72	3	4.2	2.4	16531|18750|19091	Kcnma1|Prkca|Prkg1	-0.32	MyList
GO Biological Processes	19	GO:0048880	sensory system development	19_GO:0032502 developmental process	-2.5	4.1	3.8	20704	417	72	6	8.3	3.3	14686|17364|18508|19242|77945|234267	Gnat2|Trpm1|Pax6|Ptn|Rpgrip1|Gpm6a	-0.32	MyList
GO Biological Processes	19	GO:0051047	positive regulation of secretion	19_GO:0051179 localization	-2.5	4.1	3.8	20704	420	72	6	8.3	3.3	14645|18508|18750|27062|68585|192167	Glul|Pax6|Prkca|Cadps|Rtn4|Nlgn1	-0.31	MyList
GO Biological Processes	19	GO:0010038	response to metal ion	19_GO:0050896 response to stimulus	-2.4	4.9	4	20704	295	72	5	6.9	3	14402|16531|18575|23859|192167	Gabrb3|Kcnma1|Pde1c|Dlg2|Nlgn1	-0.29	MyList
KEGG Pathway	24	mmu04360	Axon guidance - Mus musculus (house mouse)		-2.4	6.4	4.3	20704	181	72	4	5.6	2.7	18750|20563|80883|241568	Prkca|Slit2|Ntng1|Lrrc4c	-0.29	MyList
GO Biological Processes	19	GO:0007610	behavior	19_GO:0032501 multicellular organismal process	-2.4	3.2	3.5	20704	728	72	8	11	3.7	14402|16531|18191|18508|18750|19242|268890|319974	Gabrb3|Kcnma1|Nrxn3|Pax6|Prkca|Ptn|Lsamp|Auts2	-0.28	MyList
KEGG Pathway	24	mmu04742	Taste transduction - Mus musculus (house mouse)		-2.4	9.4	4.8	20704	92	72	3	4.2	2.4	11418|18575|64337	Asic2|Pde1c|Gng13	-0.25	MyList
GO Biological Processes	19	GO:0071456	cellular response to hypoxia	19_GO:0050896 response to stimulus	-2.4	9.2	4.7	20704	94	72	3	4.2	2.4	19883|67749|68585	Rora|Mgarp|Rtn4	-0.23	MyList
GO Biological Processes	19	GO:0050678	regulation of epithelial cell proliferation	19_GO:0050789 regulation of biological process	-2.4	3.9	3.6	20704	442	72	6	8.3	3.3	14645|18508|18750|19242|20254|68585	Glul|Pax6|Prkca|Ptn|Scg2|Rtn4	-0.23	MyList
KEGG Pathway	24	mmu04713	Circadian entrainment - Mus musculus (house mouse)		-2.3	8.8	4.6	20704	98	72	3	4.2	2.4	18750|19091|64337	Prkca|Prkg1|Gng13	-0.18	MyList
GO Biological Processes	19	GO:0090596	sensory organ morphogenesis	19_GO:0032502 developmental process	-2.3	4.5	3.7	20704	317	72	5	6.9	3	14686|17364|18508|19242|77945	Gnat2|Trpm1|Pax6|Ptn|Rpgrip1	-0.18	MyList
GO Biological Processes	19	GO:1902414	protein localization to cell junction	19_GO:0051179 localization	-2.3	8.6	4.5	20704	100	72	3	4.2	2.4	11418|23859|192167	Asic2|Dlg2|Nlgn1	-0.17	MyList
GO Biological Processes	19	GO:0007611	learning or memory	19_GO:0032501 multicellular organismal process	-2.3	4.5	3.7	20704	321	72	5	6.9	3	14402|18191|18508|18750|19242	Gabrb3|Nrxn3|Pax6|Prkca|Ptn	-0.16	MyList
GO Biological Processes	19	GO:0009416	response to light stimulus	19_GO:0050896 response to stimulus	-2.3	4.5	3.7	20704	322	72	5	6.9	3	11418|12057|14686|17364|18545	Asic2|Opn1sw|Gnat2|Trpm1|Pcp2	-0.16	MyList
GO Biological Processes	19	GO:2000146	negative regulation of cell motility	19_GO:0040011 locomotion	-2.3	4.4	3.7	20704	325	72	5	6.9	3	19091|19242|20563|56715|228564	Prkg1|Ptn|Slit2|Rabgef1|Frmd5	-0.15	MyList
GO Biological Processes	19	GO:0001666	response to hypoxia	19_GO:0050896 response to stimulus	-2.3	5.6	3.9	20704	204	72	4	5.6	2.7	16531|19883|67749|68585	Kcnma1|Rora|Mgarp|Rtn4	-0.14	MyList
GO Biological Processes	19	GO:0120032	regulation of plasma membrane bounded cell projection assembly	19_GO:0050789 regulation of biological process	-2.2	5.6	3.9	20704	206	72	4	5.6	2.7	20563|192167|234267|319974	Slit2|Nlgn1|Gpm6a|Auts2	-0.13	MyList
GO Biological Processes	19	GO:0021953	central nervous system neuron differentiation	19_GO:0032502 developmental process	-2.2	5.6	3.9	20704	207	72	4	5.6	2.7	18508|18750|19883|20563	Pax6|Prkca|Rora|Slit2	-0.13	MyList
GO Biological Processes	19	GO:0045921	positive regulation of exocytosis	19_GO:0051179 localization	-2.2	8.1	4.4	20704	106	72	3	4.2	2.4	18750|27062|192167	Prkca|Cadps|Nlgn1	-0.12	MyList
GO Biological Processes	19	GO:0060491	regulation of cell projection assembly	19_GO:0050789 regulation of biological process	-2.2	5.5	3.9	20704	209	72	4	5.6	2.7	20563|192167|234267|319974	Slit2|Nlgn1|Gpm6a|Auts2	-0.12	MyList
GO Biological Processes	19	GO:0072657	protein localization to membrane	19_GO:0051179 localization	-2.2	3.6	3.4	20704	475	72	6	8.3	3.3	19242|23859|56715|80334|192167|243499	Ptn|Dlg2|Rabgef1|Kcnip4|Nlgn1|Lrrtm4	-0.12	MyList
GO Biological Processes	19	GO:0023061	signal release	19_GO:0051179 localization	-2.2	5.5	3.8	20704	211	72	4	5.6	2.7	18191|27062|192167|235415	Nrxn3|Cadps|Nlgn1|Cplx3	-0.11	MyList
GO Biological Processes	19	GO:0071482	cellular response to light stimulus	19_GO:0050896 response to stimulus	-2.2	7.8	4.2	20704	111	72	3	4.2	2.4	12057|17364|18545	Opn1sw|Trpm1|Pcp2	-0.08	MyList
GO Biological Processes	19	GO:0034220	ion transmembrane transport	19_GO:0051179 localization	-2.2	3.1	3.2	20704	643	72	7	9.7	3.5	11418|12294|14402|16531|17364|80334|226025	Asic2|Cacna2d3|Gabrb3|Kcnma1|Trpm1|Kcnip4|Trpm3	-0.077	MyList
KEGG Pathway	24	mmu04724	Glutamatergic synapse - Mus musculus (house mouse)		-2.1	7.6	4.2	20704	113	72	3	4.2	2.4	14645|18750|64337	Glul|Prkca|Gng13	-0.065	MyList
KEGG Pathway	24	mmu04972	Pancreatic secretion - Mus musculus (house mouse)		-2.1	7.6	4.2	20704	114	72	3	4.2	2.4	12349|16531|18750	Car2|Kcnma1|Prkca	-0.058	MyList
GO Biological Processes	19	GO:0120034	positive regulation of plasma membrane bounded cell projection assembly	19_GO:0048518 positive regulation of biological process	-2.1	7.5	4.1	20704	115	72	3	4.2	2.4	192167|234267|319974	Nlgn1|Gpm6a|Auts2	-0.05	MyList
GO Biological Processes	19	GO:0019218	regulation of steroid metabolic process	19_GO:0008152 metabolic process	-2.1	7.4	4.1	20704	117	72	3	4.2	2.4	16531|19883|50781	Kcnma1|Rora|Dkk3	-0.033	MyList
GO Biological Processes	19	GO:0050890	cognition	19_GO:0032501 multicellular organismal process	-2.1	4	3.4	20704	358	72	5	6.9	3	14402|18191|18508|18750|19242	Gabrb3|Nrxn3|Pax6|Prkca|Ptn	-0.022	MyList
GO Biological Processes	19	GO:0036294	cellular response to decreased oxygen levels	19_GO:0050896 response to stimulus	-2.1	7.2	4	20704	119	72	3	4.2	2.4	19883|67749|68585	Rora|Mgarp|Rtn4	-0.021	MyList
GO Biological Processes	19	GO:0040013	negative regulation of locomotion	19_GO:0040011 locomotion	-2.1	4	3.4	20704	360	72	5	6.9	3	19091|19242|20563|56715|228564	Prkg1|Ptn|Slit2|Rabgef1|Frmd5	-0.021	MyList
GO Biological Processes	19	GO:0098655	cation transmembrane transport	19_GO:0051179 localization	-2.1	3.4	3.2	20704	507	72	6	8.3	3.3	11418|12294|16531|17364|80334|226025	Asic2|Cacna2d3|Kcnma1|Trpm1|Kcnip4|Trpm3	-0.021	MyList
GO Biological Processes	19	GO:0036293	response to decreased oxygen levels	19_GO:0050896 response to stimulus	-2.1	5	3.6	20704	231	72	4	5.6	2.7	16531|19883|67749|68585	Kcnma1|Rora|Mgarp|Rtn4	-0.016	MyList
GO Biological Processes	19	GO:0050920	regulation of chemotaxis	19_GO:0040011 locomotion	-2.1	5	3.6	20704	231	72	4	5.6	2.7	18750|19242|20254|20563	Prkca|Ptn|Scg2|Slit2	-0.016	MyList
GO Biological Processes	19	GO:0002685	regulation of leukocyte migration	19_GO:0040011 locomotion	-2	4.9	3.6	20704	234	72	4	5.6	2.7	19242|20563|56715|68585	Ptn|Slit2|Rabgef1|Rtn4	-0.0026	MyList
GO Biological Processes	19	GO:0003018	vascular process in circulatory system	19_GO:0032501 multicellular organismal process	-2	4.9	3.6	20704	234	72	4	5.6	2.7	11418|16531|19091|20563	Asic2|Kcnma1|Prkg1|Slit2	-0.0026	MyList
GO Biological Processes	19	GO:0098660	inorganic ion transmembrane transport	19_GO:0051179 localization	-2	3.3	3.2	20704	518	72	6	8.3	3.3	11418|12294|14402|16531|17364|80334	Asic2|Cacna2d3|Gabrb3|Kcnma1|Trpm1|Kcnip4	0	MyList
GO Biological Processes	19	GO:0051056	regulation of small GTPase mediated signal transduction	19_GO:0023052 signaling	-2	4.9	3.5	20704	236	72	4	5.6	2.7	20563|56715|68585|319974	Slit2|Rabgef1|Rtn4|Auts2	0	MyList
GO Biological Processes	19	GO:0007420	brain development	19_GO:0032502 developmental process	-2	2.9	3	20704	686	72	7	9.7	3.5	14402|18508|19091|19883|20563|67749|68585	Gabrb3|Pax6|Prkg1|Rora|Slit2|Mgarp|Rtn4	0	MyList
