# Supplementary material for: N,N-Dimethyl-3β-hydroxycholenamide attenuates neuronal death and retinal inflammation in retinal ischemia/reperfusion injury by inhibiting Ninjurin 1
Source: J Neuroinflammation. 2023 Apr 7;20:91. doi: 10.1186/s12974-023-02754-5 (PMC10082498; doi:10.1186/s12974-023-02754-5)
Supplement: Supplementary file 11 — Additional file 11. Table S6. Table of GO analysis of downregulated DEGs in DMHCA group compared to RIR group. [file 12974_2023_2754_MOESM11_ESM.csv]

Category	CategoryID	GO	Description	PARENT_GO	LogP	Enrichment	Z-score	#TotalGeneInLibrary	#GeneInGO	#GeneInHitList	#GeneInGOAndHitList	%InGO	STDV %InGO	GeneID	Hits	Log(q-value)	GeneList
KEGG Pathway	24	mmu05171	Coronavirus disease - COVID-19 - Mus musculus (house mouse)		-18	11	15	20704	248	189	25	13	2.5	12273|14109|16176|18035|19981|20085|20090|22121|22186|54127|54217|57294|66489|67115|67186|67248|67281|67671|67891|67945|76808|76846|110954|114641|268449	C5ar1|Fau|Il1b|Nfkbia|Rpl37a|Rps19|Rps29|Rpl13a|Uba52|Rps28|Rpl36|Rps27|Rpl35|Rpl14|Rplp2|Rpl39|Rpl37|Rpl38|Rpl4|Rpl41|Rpl18a|Rps9|Rpl10|Rpl31|Rpl23a	-14	MyList
KEGG Pathway	24	mmu03010	Ribosome - Mus musculus (house mouse)		-18	13	16	20704	179	189	22	12	2.3	14109|19981|20085|20090|22121|22186|54127|54217|57294|66489|67115|67186|67248|67281|67671|67891|67945|76808|76846|110954|114641|268449	Fau|Rpl37a|Rps19|Rps29|Rpl13a|Uba52|Rps28|Rpl36|Rps27|Rpl35|Rpl14|Rplp2|Rpl39|Rpl37|Rpl38|Rpl4|Rpl41|Rpl18a|Rps9|Rpl10|Rpl31|Rpl23a	-14	MyList
GO Biological Processes	19	GO:0002181	cytoplasmic translation	19_GO:0008152 metabolic process	-17	18	17	20704	111	189	18	9.5	2.1	14109|19981|20085|20090|22121|22186|54127|54217|67115|67186|67248|67671|67891|67945|76808|76846|114641|268449	Fau|Rpl37a|Rps19|Rps29|Rpl13a|Uba52|Rps28|Rpl36|Rpl14|Rplp2|Rpl39|Rpl38|Rpl4|Rpl41|Rpl18a|Rps9|Rpl31|Rpl23a	-13	MyList
GO Biological Processes	19	GO:0006954	inflammatory response	19_GO:0050896 response to stimulus	-15	6.3	12	20704	521	189	30	16	2.7	12273|12475|12484|12505|12608|13057|14127|14289|14293|14728|15368|15439|16175|16176|16181|16365|17096|17319|18081|20201|20202|20210|20302|20303|20305|20310|21825|22177|54199|56312	C5ar1|Cd14|Cd24a|Cd44|Cebpb|Cyba|Fcer1g|Fpr2|Fpr1|Lilrb4a|Hmox1|Hp|Il1a|Il1b|Il1rn|Acod1|Lyn|Mif|Ninj1|S100a8|S100a9|Saa3|Ccl3|Ccl4|Ccl6|Cxcl2|Thbs1|Tyrobp|Ccrl2|Nupr1	-12	MyList
GO Biological Processes	19	GO:0006518	peptide metabolic process	19_GO:0008152 metabolic process	-14	5.9	11	20704	558	189	30	16	2.7	13629|14109|14775|14782|19981|20085|20090|20656|21356|22121|22186|26570|54127|54217|66489|67115|67186|67248|67281|67671|67891|67945|68836|76808|76846|110954|114584|114641|268449|625249	Eef2|Fau|Gpx1|Gsr|Rpl37a|Rps19|Rps29|Sod2|Tapbp|Rpl13a|Uba52|Slc7a11|Rps28|Rpl36|Rpl35|Rpl14|Rplp2|Rpl39|Rpl37|Rpl38|Rpl4|Rpl41|Mrpl52|Rpl18a|Rps9|Rpl10|Clic1|Rpl31|Rpl23a|Gpx4	-11	MyList
GO Biological Processes	19	GO:0006412	translation	19_GO:0008152 metabolic process	-12	6.4	10	20704	391	189	23	12	2.4	13629|14109|19981|20085|20090|22121|22186|54127|54217|66489|67115|67186|67248|67281|67671|67891|67945|68836|76808|76846|110954|114641|268449	Eef2|Fau|Rpl37a|Rps19|Rps29|Rpl13a|Uba52|Rps28|Rpl36|Rpl35|Rpl14|Rplp2|Rpl39|Rpl37|Rpl38|Rpl4|Rpl41|Mrpl52|Rpl18a|Rps9|Rpl10|Rpl31|Rpl23a	-8.4	MyList
GO Biological Processes	19	GO:0043043	peptide biosynthetic process	19_GO:0008152 metabolic process	-11	6.1	10	20704	415	189	23	12	2.4	13629|14109|19981|20085|20090|22121|22186|54127|54217|66489|67115|67186|67248|67281|67671|67891|67945|68836|76808|76846|110954|114641|268449	Eef2|Fau|Rpl37a|Rps19|Rps29|Rpl13a|Uba52|Rps28|Rpl36|Rpl35|Rpl14|Rplp2|Rpl39|Rpl37|Rpl38|Rpl4|Rpl41|Mrpl52|Rpl18a|Rps9|Rpl10|Rpl31|Rpl23a	-7.9	MyList
GO Biological Processes	19	GO:0032103	positive regulation of response to external stimulus	19_GO:0048518 positive regulation of biological process	-11	5.7	9.8	20704	459	189	24	13	2.4	11846|12273|12484|12608|13040|13057|14127|16149|16176|16365|16852|17319|18035|18081|19354|20085|20201|20202|20302|20375|21825|22177|54123|56312	Arg1|C5ar1|Cd24a|Cebpb|Ctss|Cyba|Fcer1g|Cd74|Il1b|Acod1|Lgals1|Mif|Nfkbia|Ninj1|Rac2|Rps19|S100a8|S100a9|Ccl3|Spi1|Thbs1|Tyrobp|Irf7|Nupr1	-7.9	MyList
GO Biological Processes	19	GO:0031349	positive regulation of defense response	19_GO:0048518 positive regulation of biological process	-11	7.2	10	20704	305	189	20	11	2.2	11846|12484|12608|13040|13057|14127|16149|16176|16365|16852|18035|18081|20085|20201|20202|20302|20375|22177|54123|56312	Arg1|Cd24a|Cebpb|Ctss|Cyba|Fcer1g|Cd74|Il1b|Acod1|Lgals1|Nfkbia|Ninj1|Rps19|S100a8|S100a9|Ccl3|Spi1|Tyrobp|Irf7|Nupr1	-7.9	MyList
KEGG Pathway	24	mmu00190	Oxidative phosphorylation - Mus musculus (house mouse)		-11	11	12	20704	135	189	14	7.4	1.9	11958|11984|12856|12861|17708|17710|17711|17716|17719|17991|27425|66091|66152|66594	Atp5k|Atp6v0c|Cox17|Cox6a1|COX1|COX3|CYTB|ND1|ND4|Ndufa2|Atp5l|Ndufa3|Uqcr10|Uqcr11	-7.4	MyList
GO Biological Processes	19	GO:0030595	leukocyte chemotaxis	19_GO:0040011 locomotion	-10	11	11	20704	138	189	14	7.4	1.9	12273|12721|14127|16176|16854|18081|20085|20201|20202|20302|20303|20305|20310|22121	C5ar1|Coro1a|Fcer1g|Il1b|Lgals3|Ninj1|Rps19|S100a8|S100a9|Ccl3|Ccl4|Ccl6|Cxcl2|Rpl13a	-7.3	MyList
GO Biological Processes	19	GO:0043604	amide biosynthetic process	19_GO:0008152 metabolic process	-10	5.1	9	20704	519	189	24	13	2.4	11846|13629|14109|19981|20085|20090|22121|22186|54127|54217|66489|67115|67186|67248|67281|67671|67891|67945|68836|76808|76846|110954|114641|268449	Arg1|Eef2|Fau|Rpl37a|Rps19|Rps29|Rpl13a|Uba52|Rps28|Rpl36|Rpl35|Rpl14|Rplp2|Rpl39|Rpl37|Rpl38|Rpl4|Rpl41|Mrpl52|Rpl18a|Rps9|Rpl10|Rpl31|Rpl23a	-7	MyList
GO Biological Processes	19	GO:0060326	cell chemotaxis	19_GO:0040011 locomotion	-10	8.3	10	20704	210	189	16	8.5	2	12273|12721|14127|16176|16854|18081|20085|20201|20202|20210|20302|20303|20305|20310|22121|54199	C5ar1|Coro1a|Fcer1g|Il1b|Lgals3|Ninj1|Rps19|S100a8|S100a9|Saa3|Ccl3|Ccl4|Ccl6|Cxcl2|Rpl13a|Ccrl2	-6.9	MyList
GO Biological Processes	19	GO:0006119	oxidative phosphorylation	19_GO:0008152 metabolic process	-9.6	12	11	20704	107	189	12	6.3	1.8	11958|12861|17708|17710|17711|17716|17719|17991|66091|66152|66594|102631912	Atp5k|Cox6a1|COX1|COX3|CYTB|ND1|ND4|Ndufa2|Ndufa3|Uqcr10|Uqcr11|Ndufb1	-6.5	MyList
KEGG Pathway	24	mmu05020	Prion disease - Mus musculus (house mouse)		-9.4	6.9	9.4	20704	268	189	17	9	2.1	12861|13057|15481|16175|16176|17708|17710|17711|17716|17719|17991|19354|20422|22154|66091|66152|66594	Cox6a1|Cyba|Hspa8|Il1a|Il1b|COX1|COX3|CYTB|ND1|ND4|Ndufa2|Rac2|Sem1|Tubb5|Ndufa3|Uqcr10|Uqcr11	-6.3	MyList
GO Biological Processes	19	GO:0097529	myeloid leukocyte migration	19_GO:0002376 immune system process	-9.2	10	10	20704	141	189	13	6.9	1.8	12273|14127|16176|16854|18081|20085|20201|20202|20302|20303|20305|20310|22121	C5ar1|Fcer1g|Il1b|Lgals3|Ninj1|Rps19|S100a8|S100a9|Ccl3|Ccl4|Ccl6|Cxcl2|Rpl13a	-6.2	MyList
GO Biological Processes	19	GO:0050729	positive regulation of inflammatory response	19_GO:0048518 positive regulation of biological process	-9	9.6	10	20704	148	189	13	6.9	1.8	12484|12608|13040|14127|16176|16852|18035|18081|20085|20201|20202|20302|56312	Cd24a|Cebpb|Ctss|Fcer1g|Il1b|Lgals1|Nfkbia|Ninj1|Rps19|S100a8|S100a9|Ccl3|Nupr1	-6	MyList
GO Biological Processes	19	GO:0050727	regulation of inflammatory response	19_GO:0050896 response to stimulus	-8.9	5.7	8.7	20704	367	189	19	10	2.2	12484|12505|12608|13040|14127|14775|15937|16176|16365|16852|17096|18035|18081|20085|20201|20202|20302|56312|625249	Cd24a|Cd44|Cebpb|Ctss|Fcer1g|Gpx1|Ier3|Il1b|Acod1|Lgals1|Lyn|Nfkbia|Ninj1|Rps19|S100a8|S100a9|Ccl3|Nupr1|Gpx4	-6	MyList
GO Biological Processes	19	GO:0070486	leukocyte aggregation	19_GO:0009987 cellular process	-8.8	47	17	20704	14	189	6	3.2	1.3	12505|16176|19354|20201|20202|21825	Cd44|Il1b|Rac2|S100a8|S100a9|Thbs1	-5.9	MyList
GO Biological Processes	19	GO:0030593	neutrophil chemotaxis	19_GO:0040011 locomotion	-8.8	15	11	20704	75	189	10	5.3	1.6	12273|14127|16176|16854|20201|20202|20302|20303|20305|20310	C5ar1|Fcer1g|Il1b|Lgals3|S100a8|S100a9|Ccl3|Ccl4|Ccl6|Cxcl2	-5.9	MyList
GO Biological Processes	19	GO:0031347	regulation of defense response	19_GO:0050896 response to stimulus	-8.8	4.2	7.9	20704	659	189	25	13	2.5	11846|12484|12505|12608|13040|13057|14127|14775|15937|16149|16176|16365|16852|17096|18035|18081|20085|20201|20202|20302|20375|22177|54123|56312|625249	Arg1|Cd24a|Cd44|Cebpb|Ctss|Cyba|Fcer1g|Gpx1|Ier3|Cd74|Il1b|Acod1|Lgals1|Lyn|Nfkbia|Ninj1|Rps19|S100a8|S100a9|Ccl3|Spi1|Tyrobp|Irf7|Nupr1|Gpx4	-5.9	MyList
GO Biological Processes	19	GO:0002683	negative regulation of immune system process	19_GO:0002376 immune system process	-8.7	4.9	8.3	20704	465	189	21	11	2.3	11846|12484|12505|12608|14127|14728|14775|15368|16149|16365|16854|16988|17096|17319|18103|19252|20085|20375|21825|22177|69550	Arg1|Cd24a|Cd44|Cebpb|Fcer1g|Lilrb4a|Gpx1|Hmox1|Cd74|Acod1|Lgals3|Lst1|Lyn|Mif|Nme2|Dusp1|Rps19|Spi1|Thbs1|Tyrobp|Bst2	-5.9	MyList
KEGG Pathway	24	mmu05012	Parkinson disease - Mus musculus (house mouse)		-8.5	6.6	8.9	20704	264	189	16	8.5	2	12861|17708|17710|17711|17716|17719|17991|19252|20422|22154|22166|22186|22187|66091|66152|66594	Cox6a1|COX1|COX3|CYTB|ND1|ND4|Ndufa2|Dusp1|Sem1|Tubb5|Txn1|Uba52|Ubb|Ndufa3|Uqcr10|Uqcr11	-5.7	MyList
GO Biological Processes	19	GO:0001817	regulation of cytokine production	19_GO:0032501 multicellular organismal process	-8.5	3.8	7.6	20704	787	189	27	14	2.5	11846|12010|12257|12273|12475|12484|12608|13057|14127|14728|15368|16149|16175|16176|16365|16598|17096|17319|19073|20302|20303|21825|22177|54123|56619|56722|69550	Arg1|B2m|Tspo|C5ar1|Cd14|Cd24a|Cebpb|Cyba|Fcer1g|Lilrb4a|Hmox1|Cd74|Il1a|Il1b|Acod1|Klf2|Lyn|Mif|Srgn|Ccl3|Ccl4|Thbs1|Tyrobp|Irf7|Clec4e|Litaf|Bst2	-5.7	MyList
GO Biological Processes	19	GO:0002237	response to molecule of bacterial origin	19_GO:0044419 biological process involved in interspecies interaction between organisms	-8.5	5.3	8.3	20704	391	189	19	10	2.2	12010|12273|12475|12484|12608|14728|16175|16176|16365|17096|18035|20201|20202|20310|20375|20568|22121|56722|66107	B2m|C5ar1|Cd14|Cd24a|Cebpb|Lilrb4a|Il1a|Il1b|Acod1|Lyn|Nfkbia|S100a8|S100a9|Cxcl2|Spi1|Slpi|Rpl13a|Litaf|Wfdc21	-5.7	MyList
KEGG Pathway	24	mmu04714	Thermogenesis - Mus musculus (house mouse)		-8.4	7.1	9	20704	231	189	15	7.9	2	11461|11465|11958|12856|12861|17708|17710|17711|17716|17719|17991|27425|66091|66152|66594	Actb|Actg1|Atp5k|Cox17|Cox6a1|COX1|COX3|CYTB|ND1|ND4|Ndufa2|Atp5l|Ndufa3|Uqcr10|Uqcr11	-5.7	MyList
GO Biological Processes	19	GO:0071621	granulocyte chemotaxis	19_GO:0040011 locomotion	-8.4	13	11	20704	83	189	10	5.3	1.6	12273|14127|16176|16854|20201|20202|20302|20303|20305|20310	C5ar1|Fcer1g|Il1b|Lgals3|S100a8|S100a9|Ccl3|Ccl4|Ccl6|Cxcl2	-5.6	MyList
GO Biological Processes	19	GO:0050900	leukocyte migration	19_GO:0002376 immune system process	-8.2	6.9	8.8	20704	239	189	15	7.9	2	12273|12484|12721|14127|16176|16854|18081|20085|20201|20202|20302|20303|20305|20310|22121	C5ar1|Cd24a|Coro1a|Fcer1g|Il1b|Lgals3|Ninj1|Rps19|S100a8|S100a9|Ccl3|Ccl4|Ccl6|Cxcl2|Rpl13a	-5.5	MyList
GO Biological Processes	19	GO:0002699	positive regulation of immune effector process	19_GO:0002376 immune system process	-8.2	5.8	8.3	20704	320	189	17	9	2.1	11846|12010|12484|14127|14728|14964|14972|15368|15481|16149|16176|17096|17319|19354|20085|20375|22177	Arg1|B2m|Cd24a|Fcer1g|Lilrb4a|H2-D1|H2-K1|Hmox1|Hspa8|Cd74|Il1b|Lyn|Mif|Rac2|Rps19|Spi1|Tyrobp	-5.4	MyList
KEGG Pathway	24	mmu05415	Diabetic cardiomyopathy - Mus musculus (house mouse)		-8	7.3	8.8	20704	211	189	14	7.4	1.9	12861|13033|13057|14782|17708|17710|17711|17716|17719|17991|19354|66091|66152|66594	Cox6a1|Ctsd|Cyba|Gsr|COX1|COX3|CYTB|ND1|ND4|Ndufa2|Rac2|Ndufa3|Uqcr10|Uqcr11	-5.3	MyList
GO Biological Processes	19	GO:0097190	apoptotic signaling pathway	19_GO:0023052 signaling	-8	5.7	8.2	20704	329	189	17	9	2.1	12045|12484|12608|12925|14373|14775|15368|15937|16175|16176|16819|20375|20656|22177|56312|56486|76933	Bcl2a1b|Cd24a|Cebpb|Crip1|G0s2|Gpx1|Hmox1|Ier3|Il1a|Il1b|Lcn2|Spi1|Sod2|Tyrobp|Nupr1|Gabarap|Ifi27l2a	-5.3	MyList
GO Biological Processes	19	GO:0009060	aerobic respiration	19_GO:0008152 metabolic process	-8	9	9.3	20704	146	189	12	6.3	1.8	11958|12861|17708|17710|17711|17716|17719|17991|66091|66152|66594|102631912	Atp5k|Cox6a1|COX1|COX3|CYTB|ND1|ND4|Ndufa2|Ndufa3|Uqcr10|Uqcr11|Ndufb1	-5.3	MyList
GO Biological Processes	19	GO:0002697	regulation of immune effector process	19_GO:0002376 immune system process	-8	4.7	7.8	20704	464	189	20	11	2.2	11846|12010|12484|14127|14728|14964|14972|15368|15481|16149|16176|16854|17096|17319|19354|20085|20375|22177|56722|69550	Arg1|B2m|Cd24a|Fcer1g|Lilrb4a|H2-D1|H2-K1|Hmox1|Hspa8|Cd74|Il1b|Lgals3|Lyn|Mif|Rac2|Rps19|Spi1|Tyrobp|Litaf|Bst2	-5.3	MyList
GO Biological Processes	19	GO:1990266	neutrophil migration	19_GO:0002376 immune system process	-8	12	10	20704	91	189	10	5.3	1.6	12273|14127|16176|16854|20201|20202|20302|20303|20305|20310	C5ar1|Fcer1g|Il1b|Lgals3|S100a8|S100a9|Ccl3|Ccl4|Ccl6|Cxcl2	-5.3	MyList
GO Biological Processes	19	GO:0045333	cellular respiration	19_GO:0008152 metabolic process	-7.9	7.9	8.9	20704	180	189	13	6.9	1.8	11958|12861|17708|17710|17711|17716|17719|17991|20656|66091|66152|66594|102631912	Atp5k|Cox6a1|COX1|COX3|CYTB|ND1|ND4|Ndufa2|Sod2|Ndufa3|Uqcr10|Uqcr11|Ndufb1	-5.3	MyList
GO Biological Processes	19	GO:0050670	regulation of lymphocyte proliferation	19_GO:0002376 immune system process	-7.9	6.5	8.4	20704	253	189	15	7.9	2	11846|12484|12505|12608|12721|14728|16149|16175|16176|16854|16988|17096|17319|19354|22177	Arg1|Cd24a|Cd44|Cebpb|Coro1a|Lilrb4a|Cd74|Il1a|Il1b|Lgals3|Lst1|Lyn|Mif|Rac2|Tyrobp	-5.3	MyList
GO Biological Processes	19	GO:0009206	purine ribonucleoside triphosphate biosynthetic process	19_GO:0008152 metabolic process	-7.8	12	9.9	20704	94	189	10	5.3	1.6	11674|11958|17716|17719|17991|18103|18746|27425|66091|102631912	Aldoa|Atp5k|ND1|ND4|Ndufa2|Nme2|Pkm|Atp5l|Ndufa3|Ndufb1	-5.2	MyList
GO Biological Processes	19	GO:0032944	regulation of mononuclear cell proliferation	19_GO:0050789 regulation of biological process	-7.8	6.4	8.3	20704	258	189	15	7.9	2	11846|12484|12505|12608|12721|14728|16149|16175|16176|16854|16988|17096|17319|19354|22177	Arg1|Cd24a|Cd44|Cebpb|Coro1a|Lilrb4a|Cd74|Il1a|Il1b|Lgals3|Lst1|Lyn|Mif|Rac2|Tyrobp	-5.2	MyList
GO Biological Processes	19	GO:0009145	purine nucleoside triphosphate biosynthetic process	19_GO:0008152 metabolic process	-7.8	12	9.9	20704	95	189	10	5.3	1.6	11674|11958|17716|17719|17991|18103|18746|27425|66091|102631912	Aldoa|Atp5k|ND1|ND4|Ndufa2|Nme2|Pkm|Atp5l|Ndufa3|Ndufb1	-5.2	MyList
KEGG Pathway	24	mmu05208	Chemical carcinogenesis - reactive oxygen species - Mus musculus (house mouse)		-7.8	6.9	8.5	20704	222	189	14	7.4	1.9	12861|13057|15368|17708|17710|17711|17716|17719|17991|18035|20656|66091|66152|66594	Cox6a1|Cyba|Hmox1|COX1|COX3|CYTB|ND1|ND4|Ndufa2|Nfkbia|Sod2|Ndufa3|Uqcr10|Uqcr11	-5.2	MyList
GO Biological Processes	19	GO:0006091	generation of precursor metabolites and energy	19_GO:0008152 metabolic process	-7.7	5.4	7.9	20704	343	189	17	9	2.1	11674|11958|12861|13806|15937|17708|17710|17711|17716|17719|17991|18746|20656|66091|66152|66594|102631912	Aldoa|Atp5k|Cox6a1|Eno1|Ier3|COX1|COX3|CYTB|ND1|ND4|Ndufa2|Pkm|Sod2|Ndufa3|Uqcr10|Uqcr11|Ndufb1	-5.2	MyList
GO Biological Processes	19	GO:0009205	purine ribonucleoside triphosphate metabolic process	19_GO:0008152 metabolic process	-7.7	7.6	8.7	20704	188	189	13	6.9	1.8	11674|11958|13806|15481|15937|17716|17719|17991|18103|18746|27425|66091|102631912	Aldoa|Atp5k|Eno1|Hspa8|Ier3|ND1|ND4|Ndufa2|Nme2|Pkm|Atp5l|Ndufa3|Ndufb1	-5.1	MyList
GO Biological Processes	19	GO:0034341	response to interferon-gamma	19_GO:0044419 biological process involved in interspecies interaction between organisms	-7.6	9.5	9.2	20704	127	189	11	5.8	1.7	11465|16149|16365|20302|20303|20305|22121|66141|68713|69550|80876	Actg1|Cd74|Acod1|Ccl3|Ccl4|Ccl6|Rpl13a|Ifitm3|Ifitm1|Bst2|Ifitm2	-5.1	MyList
GO Biological Processes	19	GO:0009201	ribonucleoside triphosphate biosynthetic process	19_GO:0008152 metabolic process	-7.6	11	9.6	20704	99	189	10	5.3	1.6	11674|11958|17716|17719|17991|18103|18746|27425|66091|102631912	Aldoa|Atp5k|ND1|ND4|Ndufa2|Nme2|Pkm|Atp5l|Ndufa3|Ndufb1	-5.1	MyList
GO Biological Processes	19	GO:0009199	ribonucleoside triphosphate metabolic process	19_GO:0008152 metabolic process	-7.6	7.3	8.5	20704	194	189	13	6.9	1.8	11674|11958|13806|15481|15937|17716|17719|17991|18103|18746|27425|66091|102631912	Aldoa|Atp5k|Eno1|Hspa8|Ier3|ND1|ND4|Ndufa2|Nme2|Pkm|Atp5l|Ndufa3|Ndufb1	-5	MyList
GO Biological Processes	19	GO:0009144	purine nucleoside triphosphate metabolic process	19_GO:0008152 metabolic process	-7.6	7.3	8.5	20704	194	189	13	6.9	1.8	11674|11958|13806|15481|15937|17716|17719|17991|18103|18746|27425|66091|102631912	Aldoa|Atp5k|Eno1|Hspa8|Ier3|ND1|ND4|Ndufa2|Nme2|Pkm|Atp5l|Ndufa3|Ndufb1	-5	MyList
GO Biological Processes	19	GO:0046034	ATP metabolic process	19_GO:0008152 metabolic process	-7.5	8.2	8.8	20704	161	189	12	6.3	1.8	11674|11958|13806|15481|15937|17716|17719|17991|18746|27425|66091|102631912	Aldoa|Atp5k|Eno1|Hspa8|Ier3|ND1|ND4|Ndufa2|Pkm|Atp5l|Ndufa3|Ndufb1	-5	MyList
GO Biological Processes	19	GO:0019646	aerobic electron transport chain	19_GO:0008152 metabolic process	-7.5	16	11	20704	54	189	8	4.2	1.5	12861|17708|17710|17711|17716|17719|66152|66594	Cox6a1|COX1|COX3|CYTB|ND1|ND4|Uqcr10|Uqcr11	-5	MyList
GO Biological Processes	19	GO:0002685	regulation of leukocyte migration	19_GO:0040011 locomotion	-7.5	6.6	8.2	20704	234	189	14	7.4	1.9	12273|12527|12721|16149|16175|16176|16854|17096|17319|18081|19252|19354|20375|21825	C5ar1|Cd9|Coro1a|Cd74|Il1a|Il1b|Lgals3|Lyn|Mif|Ninj1|Dusp1|Rac2|Spi1|Thbs1	-5	MyList
GO Biological Processes	19	GO:0097530	granulocyte migration	19_GO:0002376 immune system process	-7.4	11	9.4	20704	103	189	10	5.3	1.6	12273|14127|16176|16854|20201|20202|20302|20303|20305|20310	C5ar1|Fcer1g|Il1b|Lgals3|S100a8|S100a9|Ccl3|Ccl4|Ccl6|Cxcl2	-4.9	MyList
GO Biological Processes	19	GO:2000379	positive regulation of reactive oxygen species metabolic process	19_GO:0048518 positive regulation of biological process	-7.4	13	9.9	20704	78	189	9	4.8	1.5	12257|13057|14289|16365|16819|20656|21825|22177|98496	Tspo|Cyba|Fpr2|Acod1|Lcn2|Sod2|Thbs1|Tyrobp|Pid1	-4.9	MyList
GO Biological Processes	19	GO:0043065	positive regulation of apoptotic process	19_GO:0048518 positive regulation of biological process	-7.4	4	7.1	20704	607	189	22	12	2.3	12226|12257|12484|12505|13033|14373|15368|16176|16819|16852|17096|19252|20090|20201|20202|20302|20656|21825|22177|22187|56312|64138	Btg1|Tspo|Cd24a|Cd44|Ctsd|G0s2|Hmox1|Il1b|Lcn2|Lgals1|Lyn|Dusp1|Rps29|S100a8|S100a9|Ccl3|Sod2|Thbs1|Tyrobp|Ubb|Nupr1|Ctsz	-4.9	MyList
GO Biological Processes	19	GO:0070663	regulation of leukocyte proliferation	19_GO:0050789 regulation of biological process	-7.3	5.9	7.9	20704	280	189	15	7.9	2	11846|12484|12505|12608|12721|14728|16149|16175|16176|16854|16988|17096|17319|19354|22177	Arg1|Cd24a|Cd44|Cebpb|Coro1a|Lilrb4a|Cd74|Il1a|Il1b|Lgals3|Lst1|Lyn|Mif|Rac2|Tyrobp	-4.9	MyList
GO Biological Processes	19	GO:0006935	chemotaxis	19_GO:0040011 locomotion	-7.3	4.3	7.2	20704	512	189	20	11	2.2	12273|12721|14127|14289|14293|16176|16854|18081|19354|20085|20201|20202|20210|20302|20303|20305|20310|22121|22323|54199	C5ar1|Coro1a|Fcer1g|Fpr2|Fpr1|Il1b|Lgals3|Ninj1|Rac2|Rps19|S100a8|S100a9|Saa3|Ccl3|Ccl4|Ccl6|Cxcl2|Rpl13a|Vasp|Ccrl2	-4.8	MyList
GO Biological Processes	19	GO:0032496	response to lipopolysaccharide	19_GO:0044419 biological process involved in interspecies interaction between organisms	-7.3	5	7.5	20704	370	189	17	9	2.1	12010|12475|12608|14728|16175|16176|16365|17096|18035|20201|20202|20310|20375|20568|22121|56722|66107	B2m|Cd14|Cebpb|Lilrb4a|Il1a|Il1b|Acod1|Lyn|Nfkbia|S100a8|S100a9|Cxcl2|Spi1|Slpi|Rpl13a|Litaf|Wfdc21	-4.8	MyList
GO Biological Processes	19	GO:0042330	taxis	19_GO:0040011 locomotion	-7.3	4.3	7.2	20704	514	189	20	11	2.2	12273|12721|14127|14289|14293|16176|16854|18081|19354|20085|20201|20202|20210|20302|20303|20305|20310|22121|22323|54199	C5ar1|Coro1a|Fcer1g|Fpr2|Fpr1|Il1b|Lgals3|Ninj1|Rac2|Rps19|S100a8|S100a9|Saa3|Ccl3|Ccl4|Ccl6|Cxcl2|Rpl13a|Vasp|Ccrl2	-4.8	MyList
GO Biological Processes	19	GO:0043068	positive regulation of programmed cell death	19_GO:0048518 positive regulation of biological process	-7.3	3.9	7	20704	618	189	22	12	2.3	12226|12257|12484|12505|13033|14373|15368|16176|16819|16852|17096|19252|20090|20201|20202|20302|20656|21825|22177|22187|56312|64138	Btg1|Tspo|Cd24a|Cd44|Ctsd|G0s2|Hmox1|Il1b|Lcn2|Lgals1|Lyn|Dusp1|Rps29|S100a8|S100a9|Ccl3|Sod2|Thbs1|Tyrobp|Ubb|Nupr1|Ctsz	-4.8	MyList
GO Biological Processes	19	GO:0006754	ATP biosynthetic process	19_GO:0008152 metabolic process	-7.2	12	9.5	20704	83	189	9	4.8	1.5	11674|11958|17716|17719|17991|18746|27425|66091|102631912	Aldoa|Atp5k|ND1|ND4|Ndufa2|Pkm|Atp5l|Ndufa3|Ndufb1	-4.7	MyList
GO Biological Processes	19	GO:0009142	nucleoside triphosphate biosynthetic process	19_GO:0008152 metabolic process	-7.2	10	9	20704	110	189	10	5.3	1.6	11674|11958|17716|17719|17991|18103|18746|27425|66091|102631912	Aldoa|Atp5k|ND1|ND4|Ndufa2|Nme2|Pkm|Atp5l|Ndufa3|Ndufb1	-4.7	MyList
GO Biological Processes	19	GO:0009141	nucleoside triphosphate metabolic process	19_GO:0008152 metabolic process	-7.1	6.7	8	20704	212	189	13	6.9	1.8	11674|11958|13806|15481|15937|17716|17719|17991|18103|18746|27425|66091|102631912	Aldoa|Atp5k|Eno1|Hspa8|Ier3|ND1|ND4|Ndufa2|Nme2|Pkm|Atp5l|Ndufa3|Ndufb1	-4.7	MyList
GO Biological Processes	19	GO:0051235	maintenance of location	19_GO:0051179 localization	-7.1	7.5	8.3	20704	176	189	12	6.3	1.8	12257|14319|14325|16176|16819|18035|18643|19073|19240|19241|22166|66915	Tspo|Fth1|Ftl1|Il1b|Lcn2|Nfkbia|Pfn1|Srgn|Tmsb10|Tmsb4x|Txn1|Cops9	-4.7	MyList
GO Biological Processes	19	GO:0010942	positive regulation of cell death	19_GO:0048518 positive regulation of biological process	-7.1	3.7	6.8	20704	690	189	23	12	2.4	12226|12257|12484|12505|13033|14373|15368|15439|16176|16819|16852|17096|19252|20090|20201|20202|20302|20656|21825|22177|22187|56312|64138	Btg1|Tspo|Cd24a|Cd44|Ctsd|G0s2|Hmox1|Hp|Il1b|Lcn2|Lgals1|Lyn|Dusp1|Rps29|S100a8|S100a9|Ccl3|Sod2|Thbs1|Tyrobp|Ubb|Nupr1|Ctsz	-4.6	MyList
GO Biological Processes	19	GO:0040011	locomotion	19_GO:0040011 locomotion	-6.9	4.1	6.9	20704	538	189	20	11	2.2	12273|12721|14127|14289|14293|16176|16854|18081|19354|20085|20201|20202|20210|20302|20303|20305|20310|22121|22323|54199	C5ar1|Coro1a|Fcer1g|Fpr2|Fpr1|Il1b|Lgals3|Ninj1|Rac2|Rps19|S100a8|S100a9|Saa3|Ccl3|Ccl4|Ccl6|Cxcl2|Rpl13a|Vasp|Ccrl2	-4.5	MyList
KEGG Pathway	24	mmu04145	Phagosome - Mus musculus (house mouse)		-6.9	7.2	8.1	20704	182	189	12	6.3	1.8	11461|11465|11984|12475|12721|13040|13057|14964|14972|20335|21825|22154	Actb|Actg1|Atp6v0c|Cd14|Coro1a|Ctss|Cyba|H2-D1|H2-K1|Sec61g|Thbs1|Tubb5	-4.5	MyList
GO Biological Processes	19	GO:0034645	cellular macromolecule biosynthetic process	19_GO:0008152 metabolic process	-6.9	3.5	6.6	20704	759	189	24	13	2.4	13629|14109|17096|19981|20085|20090|22121|22186|54127|54217|66489|67115|67186|67248|67281|67671|67891|67945|68836|76808|76846|110954|114641|268449	Eef2|Fau|Lyn|Rpl37a|Rps19|Rps29|Rpl13a|Uba52|Rps28|Rpl36|Rpl35|Rpl14|Rplp2|Rpl39|Rpl37|Rpl38|Rpl4|Rpl41|Mrpl52|Rpl18a|Rps9|Rpl10|Rpl31|Rpl23a	-4.5	MyList
KEGG Pathway	24	mmu05016	Huntington disease - Mus musculus (house mouse)		-6.9	5.4	7.5	20704	302	189	15	7.9	2	12861|14775|17708|17710|17711|17716|17719|17991|20422|20656|22154|66091|66152|66491|66594	Cox6a1|Gpx1|COX1|COX3|CYTB|ND1|ND4|Ndufa2|Sem1|Sod2|Tubb5|Ndufa3|Uqcr10|Polr2l|Uqcr11	-4.5	MyList
GO Biological Processes	19	GO:0002703	regulation of leukocyte mediated immunity	19_GO:0002376 immune system process	-6.9	5.4	7.4	20704	303	189	15	7.9	2	11846|12010|12484|14127|14728|14964|14972|15368|15481|16176|17096|19354|20375|22177|69550	Arg1|B2m|Cd24a|Fcer1g|Lilrb4a|H2-D1|H2-K1|Hmox1|Hspa8|Il1b|Lyn|Rac2|Spi1|Tyrobp|Bst2	-4.5	MyList
GO Biological Processes	19	GO:0002694	regulation of leukocyte activation	19_GO:0002376 immune system process	-6.9	3.4	6.6	20704	763	189	24	13	2.4	11461|11846|12010|12484|12505|12608|12721|14127|14728|15368|16149|16175|16176|16478|16852|16854|16988|17096|17319|17474|19354|20375|21825|22177	Actb|Arg1|B2m|Cd24a|Cd44|Cebpb|Coro1a|Fcer1g|Lilrb4a|Hmox1|Cd74|Il1a|Il1b|Jund|Lgals1|Lgals3|Lst1|Lyn|Mif|Clec4d|Rac2|Spi1|Thbs1|Tyrobp	-4.5	MyList
GO Biological Processes	19	GO:0042775	mitochondrial ATP synthesis coupled electron transport	19_GO:0008152 metabolic process	-6.9	13	9.7	20704	65	189	8	4.2	1.5	12861|17708|17710|17711|17716|17719|66152|66594	Cox6a1|COX1|COX3|CYTB|ND1|ND4|Uqcr10|Uqcr11	-4.5	MyList
GO Biological Processes	19	GO:0032680	regulation of tumor necrosis factor production	19_GO:0032501 multicellular organismal process	-6.8	7.1	8	20704	186	189	12	6.3	1.8	12257|12475|12484|13057|14127|14728|16175|17319|20302|20303|21825|22177	Tspo|Cd14|Cd24a|Cyba|Fcer1g|Lilrb4a|Il1a|Mif|Ccl3|Ccl4|Thbs1|Tyrobp	-4.5	MyList
GO Biological Processes	19	GO:0022904	respiratory electron transport chain	19_GO:0008152 metabolic process	-6.8	11	9	20704	91	189	9	4.8	1.5	12861|17708|17710|17711|17716|17719|20656|66152|66594	Cox6a1|COX1|COX3|CYTB|ND1|ND4|Sod2|Uqcr10|Uqcr11	-4.5	MyList
GO Biological Processes	19	GO:0050866	negative regulation of cell activation	19_GO:0048519 negative regulation of biological process	-6.8	6.3	7.7	20704	225	189	13	6.9	1.8	11846|12484|12505|12527|12608|14728|15368|16149|16854|16988|17096|20375|22177	Arg1|Cd24a|Cd44|Cd9|Cebpb|Lilrb4a|Hmox1|Cd74|Lgals3|Lst1|Lyn|Spi1|Tyrobp	-4.5	MyList
GO Biological Processes	19	GO:0042773	ATP synthesis coupled electron transport	19_GO:0008152 metabolic process	-6.8	13	9.5	20704	67	189	8	4.2	1.5	12861|17708|17710|17711|17716|17719|66152|66594	Cox6a1|COX1|COX3|CYTB|ND1|ND4|Uqcr10|Uqcr11	-4.4	MyList
GO Biological Processes	19	GO:0008285	negative regulation of cell population proliferation	19_GO:0048519 negative regulation of biological process	-6.8	3.4	6.5	20704	774	189	24	13	2.4	11846|12010|12226|12257|12484|12505|12527|12608|14319|14728|15368|16175|16176|16854|16988|17096|19252|20556|20656|21825|22177|56312|66141|68713	Arg1|B2m|Btg1|Tspo|Cd24a|Cd44|Cd9|Cebpb|Fth1|Lilrb4a|Hmox1|Il1a|Il1b|Lgals3|Lst1|Lyn|Dusp1|Slfn2|Sod2|Thbs1|Tyrobp|Nupr1|Ifitm3|Ifitm1	-4.4	MyList
GO Biological Processes	19	GO:1903555	regulation of tumor necrosis factor superfamily cytokine production	19_GO:0032501 multicellular organismal process	-6.8	7	7.9	20704	189	189	12	6.3	1.8	12257|12475|12484|13057|14127|14728|16175|17319|20302|20303|21825|22177	Tspo|Cd14|Cd24a|Cyba|Fcer1g|Lilrb4a|Il1a|Mif|Ccl3|Ccl4|Thbs1|Tyrobp	-4.4	MyList
GO Biological Processes	19	GO:0002688	regulation of leukocyte chemotaxis	19_GO:0040011 locomotion	-6.6	8.7	8.3	20704	126	189	10	5.3	1.6	12273|16149|16176|17096|17319|18081|19252|19354|20375|21825	C5ar1|Cd74|Il1b|Lyn|Mif|Ninj1|Dusp1|Rac2|Spi1|Thbs1	-4.3	MyList
GO Biological Processes	19	GO:0002718	regulation of cytokine production involved in immune response	19_GO:0002376 immune system process	-6.6	8.7	8.3	20704	126	189	10	5.3	1.6	11846|12010|14127|14728|15368|16149|16176|17319|56722|69550	Arg1|B2m|Fcer1g|Lilrb4a|Hmox1|Cd74|Il1b|Mif|Litaf|Bst2	-4.3	MyList
KEGG Pathway	24	mmu05014	Amyotrophic lateral sclerosis - Mus musculus (house mouse)		-6.5	4.7	7	20704	369	189	16	8.5	2	11461|11465|12861|14775|17708|17710|17711|17716|17719|17991|18643|20422|22154|66091|66152|66594	Actb|Actg1|Cox6a1|Gpx1|COX1|COX3|CYTB|ND1|ND4|Ndufa2|Pfn1|Sem1|Tubb5|Ndufa3|Uqcr10|Uqcr11	-4.2	MyList
GO Biological Processes	19	GO:0002819	regulation of adaptive immune response	19_GO:0002376 immune system process	-6.5	6	7.4	20704	239	189	13	6.9	1.8	11846|12010|12484|12505|14127|14728|14964|14972|15481|16149|16176|17319|54123	Arg1|B2m|Cd24a|Cd44|Fcer1g|Lilrb4a|H2-D1|H2-K1|Hspa8|Cd74|Il1b|Mif|Irf7	-4.2	MyList
GO Biological Processes	19	GO:0002695	negative regulation of leukocyte activation	19_GO:0002376 immune system process	-6.4	6.5	7.6	20704	202	189	12	6.3	1.8	11846|12484|12505|12608|14728|15368|16149|16854|16988|17096|20375|22177	Arg1|Cd24a|Cd44|Cebpb|Lilrb4a|Hmox1|Cd74|Lgals3|Lst1|Lyn|Spi1|Tyrobp	-4.1	MyList
GO Biological Processes	19	GO:0071347	cellular response to interleukin-1	19_GO:0050896 response to stimulus	-6.4	12	9	20704	74	189	8	4.2	1.5	12608|12631|16176|16365|20210|20302|20303|20305	Cebpb|Cfl1|Il1b|Acod1|Saa3|Ccl3|Ccl4|Ccl6	-4.1	MyList
GO Biological Processes	19	GO:0022900	electron transport chain	19_GO:0008152 metabolic process	-6.4	9.7	8.4	20704	102	189	9	4.8	1.5	12861|17708|17710|17711|17716|17719|20656|66152|66594	Cox6a1|COX1|COX3|CYTB|ND1|ND4|Sod2|Uqcr10|Uqcr11	-4.1	MyList
GO Biological Processes	19	GO:0055076	transition metal ion homeostasis	19_GO:0065007 biological regulation	-6.4	8.2	8	20704	134	189	10	5.3	1.6	11927|12010|14319|14325|15368|16819|17748|17750|20656|66162	Atox1|B2m|Fth1|Ftl1|Hmox1|Lcn2|Mt1|Mt2|Sod2|Bola2	-4.1	MyList
GO Biological Processes	19	GO:0043523	regulation of neuron apoptotic process	19_GO:0050789 regulation of biological process	-6.3	5.3	7.1	20704	290	189	14	7.4	1.9	12273|12608|12721|15368|16176|16819|17748|18546|20302|20656|22177|56312|64138|104069	C5ar1|Cebpb|Coro1a|Hmox1|Il1b|Lcn2|Mt1|Pcp4|Ccl3|Sod2|Tyrobp|Nupr1|Ctsz|Sncb	-4	MyList
GO Biological Processes	19	GO:0002478	antigen processing and presentation of exogenous peptide antigen	19_GO:0002376 immune system process	-6.3	20	10	20704	33	189	6	3.2	1.3	12010|13040|14127|14972|16149|21356	B2m|Ctss|Fcer1g|H2-K1|Cd74|Tapbp	-4	MyList
GO Biological Processes	19	GO:0015980	energy derivation by oxidation of organic compounds	19_GO:0008152 metabolic process	-6.3	5.7	7.2	20704	249	189	13	6.9	1.8	11958|12861|17708|17710|17711|17716|17719|17991|20656|66091|66152|66594|102631912	Atp5k|Cox6a1|COX1|COX3|CYTB|ND1|ND4|Ndufa2|Sod2|Ndufa3|Uqcr10|Uqcr11|Ndufb1	-4	MyList
GO Biological Processes	19	GO:0051651	maintenance of location in cell	19_GO:0051179 localization	-6.2	9.2	8.2	20704	107	189	9	4.8	1.5	12257|14319|14325|16819|18643|19073|19240|19241|22166	Tspo|Fth1|Ftl1|Lcn2|Pfn1|Srgn|Tmsb10|Tmsb4x|Txn1	-4	MyList
GO Biological Processes	19	GO:2000147	positive regulation of cell motility	19_GO:0040011 locomotion	-6.1	3.6	6.3	20704	605	189	20	11	2.2	11465|11674|12273|12631|12721|15368|16149|16175|16176|16819|16854|17096|18643|19241|19354|20195|20375|20656|21825|53378	Actg1|Aldoa|C5ar1|Cfl1|Coro1a|Hmox1|Cd74|Il1a|Il1b|Lcn2|Lgals3|Lyn|Pfn1|Tmsb4x|Rac2|S100a11|Spi1|Sod2|Thbs1|Sdcbp	-3.9	MyList
GO Biological Processes	19	GO:0032760	positive regulation of tumor necrosis factor production	19_GO:0048518 positive regulation of biological process	-6.1	8.9	8	20704	111	189	9	4.8	1.5	12475|13057|14127|16175|17319|20302|20303|21825|22177	Cd14|Cyba|Fcer1g|Il1a|Mif|Ccl3|Ccl4|Thbs1|Tyrobp	-3.8	MyList
KEGG Pathway	24	mmu05152	Tuberculosis - Mus musculus (house mouse)		-6.1	6.7	7.4	20704	180	189	11	5.8	1.7	11984|12475|12608|12721|13033|13040|14127|16149|16175|16176|56619	Atp6v0c|Cd14|Cebpb|Coro1a|Ctsd|Ctss|Fcer1g|Cd74|Il1a|Il1b|Clec4e	-3.8	MyList
GO Biological Processes	19	GO:1901214	regulation of neuron death	19_GO:0050789 regulation of biological process	-6.1	4.4	6.6	20704	399	189	16	8.5	2	12273|12608|12721|15368|16176|16819|17748|18546|20302|20656|22177|22187|26570|56312|64138|104069	C5ar1|Cebpb|Coro1a|Hmox1|Il1b|Lcn2|Mt1|Pcp4|Ccl3|Sod2|Tyrobp|Ubb|Slc7a11|Nupr1|Ctsz|Sncb	-3.8	MyList
GO Biological Processes	19	GO:2001233	regulation of apoptotic signaling pathway	19_GO:0023052 signaling	-6	4.4	6.5	20704	401	189	16	8.5	2	12505|13806|14373|14775|15368|15937|16149|16176|16854|17319|20201|20202|20656|21825|22187|56312	Cd44|Eno1|G0s2|Gpx1|Hmox1|Ier3|Cd74|Il1b|Lgals3|Mif|S100a8|S100a9|Sod2|Thbs1|Ubb|Nupr1	-3.8	MyList
GO Biological Processes	19	GO:1903557	positive regulation of tumor necrosis factor superfamily cytokine production	19_GO:0048518 positive regulation of biological process	-6	8.7	7.9	20704	113	189	9	4.8	1.5	12475|13057|14127|16175|17319|20302|20303|21825|22177	Cd14|Cyba|Fcer1g|Il1a|Mif|Ccl3|Ccl4|Thbs1|Tyrobp	-3.8	MyList
KEGG Pathway	24	mmu05418	Fluid shear stress and atherosclerosis - Mus musculus (house mouse)		-6	7.5	7.5	20704	147	189	10	5.3	1.6	11461|11465|13057|15368|16175|16176|16598|19252|19354|22166	Actb|Actg1|Cyba|Hmox1|Il1a|Il1b|Klf2|Dusp1|Rac2|Txn1	-3.8	MyList
GO Biological Processes	19	GO:0040017	positive regulation of locomotion	19_GO:0040011 locomotion	-5.9	3.5	6.1	20704	622	189	20	11	2.2	11465|11674|12273|12631|12721|15368|16149|16175|16176|16819|16854|17096|18643|19241|19354|20195|20375|20656|21825|53378	Actg1|Aldoa|C5ar1|Cfl1|Coro1a|Hmox1|Cd74|Il1a|Il1b|Lcn2|Lgals3|Lyn|Pfn1|Tmsb4x|Rac2|S100a11|Spi1|Sod2|Thbs1|Sdcbp	-3.7	MyList
GO Biological Processes	19	GO:0007162	negative regulation of cell adhesion	19_GO:0048519 negative regulation of biological process	-5.9	4.9	6.7	20704	313	189	14	7.4	1.9	11846|12484|12505|12527|12608|12631|14728|16149|16181|16852|16854|19252|20375|21825	Arg1|Cd24a|Cd44|Cd9|Cebpb|Cfl1|Lilrb4a|Cd74|Il1rn|Lgals1|Lgals3|Dusp1|Spi1|Thbs1	-3.7	MyList
GO Biological Processes	19	GO:0007159	leukocyte cell-cell adhesion	19_GO:0009987 cellular process	-5.9	13	8.8	20704	60	189	7	3.7	1.4	12484|12505|16176|19354|20201|20202|21825	Cd24a|Cd44|Il1b|Rac2|S100a8|S100a9|Thbs1	-3.7	MyList
GO Biological Processes	19	GO:0009636	response to toxic substance	19_GO:0050896 response to stimulus	-5.9	8.4	7.7	20704	118	189	9	4.8	1.5	14775|16819|17748|17750|18477|18712|20656|26570|56312	Gpx1|Lcn2|Mt1|Mt2|Prdx1|Pim1|Sod2|Slc7a11|Nupr1	-3.7	MyList
GO Biological Processes	19	GO:0019221	cytokine-mediated signaling pathway	19_GO:0023052 signaling	-5.8	4.8	6.6	20704	318	189	14	7.4	1.9	14127|16149|16175|16176|18035|20302|20303|20305|20310|20375|54123|66141|68713|80876	Fcer1g|Cd74|Il1a|Il1b|Nfkbia|Ccl3|Ccl4|Ccl6|Cxcl2|Spi1|Irf7|Ifitm3|Ifitm1|Ifitm2	-3.6	MyList
GO Biological Processes	19	GO:0030335	positive regulation of cell migration	19_GO:0040011 locomotion	-5.8	3.6	6.1	20704	578	189	19	10	2.2	11465|11674|12273|12721|15368|16149|16175|16176|16819|16854|17096|18643|19241|19354|20195|20375|20656|21825|53378	Actg1|Aldoa|C5ar1|Coro1a|Hmox1|Cd74|Il1a|Il1b|Lcn2|Lgals3|Lyn|Pfn1|Tmsb4x|Rac2|S100a11|Spi1|Sod2|Thbs1|Sdcbp	-3.6	MyList
GO Biological Processes	19	GO:0019884	antigen processing and presentation of exogenous antigen	19_GO:0002376 immune system process	-5.8	16	9.4	20704	40	189	6	3.2	1.3	12010|13040|14127|14972|16149|21356	B2m|Ctss|Fcer1g|H2-K1|Cd74|Tapbp	-3.6	MyList
KEGG Pathway	24	mmu05022	Pathways of neurodegeneration - multiple diseases - Mus musculus (house mouse)		-5.8	4	6.2	20704	471	189	17	9	2.1	12861|14775|16175|16176|17708|17710|17711|17716|17719|17991|20422|22154|22186|22187|66091|66152|66594	Cox6a1|Gpx1|Il1a|Il1b|COX1|COX3|CYTB|ND1|ND4|Ndufa2|Sem1|Tubb5|Uba52|Ubb|Ndufa3|Uqcr10|Uqcr11	-3.6	MyList
KEGG Pathway	24	mmu04612	Antigen processing and presentation - Mus musculus (house mouse)		-5.8	9.7	8	20704	90	189	8	4.2	1.5	12010|13030|13040|14964|14972|15481|16149|21356	B2m|Ctsb|Ctss|H2-D1|H2-K1|Hspa8|Cd74|Tapbp	-3.6	MyList
KEGG Pathway	24	mmu04932	Non-alcoholic fatty liver disease - Mus musculus (house mouse)		-5.8	7	7.2	20704	156	189	10	5.3	1.6	12861|16175|16176|17708|17710|17711|17991|66091|66152|66594	Cox6a1|Il1a|Il1b|COX1|COX3|CYTB|Ndufa2|Ndufa3|Uqcr10|Uqcr11	-3.6	MyList
GO Biological Processes	19	GO:0070555	response to interleukin-1	19_GO:0050896 response to stimulus	-5.7	9.6	7.9	20704	91	189	8	4.2	1.5	12608|12631|16176|16365|20210|20302|20303|20305	Cebpb|Cfl1|Il1b|Acod1|Saa3|Ccl3|Ccl4|Ccl6	-3.6	MyList
KEGG Pathway	24	mmu04657	IL-17 signaling pathway - Mus musculus (house mouse)		-5.7	9.4	7.8	20704	93	189	8	4.2	1.5	12608|16176|16478|16819|18035|20201|20202|20310	Cebpb|Il1b|Jund|Lcn2|Nfkbia|S100a8|S100a9|Cxcl2	-3.5	MyList
GO Biological Processes	19	GO:0030029	actin filament-based process	19_GO:0009987 cellular process	-5.6	3.5	5.9	20704	594	189	19	10	2.2	11461|11465|11867|12631|12721|17118|17357|18643|18826|19240|19241|19354|20202|22177|22323|27361|53378|56193|63986	Actb|Actg1|Arpc1b|Cfl1|Coro1a|Marcks|Marcksl1|Pfn1|Lcp1|Tmsb10|Tmsb4x|Rac2|S100a9|Tyrobp|Vasp|Msrb1|Sdcbp|Plek|Gmfg	-3.5	MyList
GO Biological Processes	19	GO:2000377	regulation of reactive oxygen species metabolic process	19_GO:0008152 metabolic process	-5.6	6.8	7.1	20704	161	189	10	5.3	1.6	12257|13057|14289|15937|16365|16819|20656|21825|22177|98496	Tspo|Cyba|Fpr2|Ier3|Acod1|Lcn2|Sod2|Thbs1|Tyrobp|Pid1	-3.5	MyList
GO Biological Processes	19	GO:0002821	positive regulation of adaptive immune response	19_GO:0002376 immune system process	-5.6	6.8	7.1	20704	161	189	10	5.3	1.6	12010|12484|12505|14127|14964|14972|15481|16149|16176|17319	B2m|Cd24a|Cd44|Fcer1g|H2-D1|H2-K1|Hspa8|Cd74|Il1b|Mif	-3.5	MyList
GO Biological Processes	19	GO:0042742	defense response to bacterium	19_GO:0044419 biological process involved in interspecies interaction between organisms	-5.6	3.8	6.1	20704	485	189	17	9	2.1	12010|12273|12608|14109|14127|14972|15439|16176|16819|17105|17474|20085|20568|56619|66107|67248|100034251	B2m|C5ar1|Cebpb|Fau|Fcer1g|H2-K1|Hp|Il1b|Lcn2|Lyz2|Clec4d|Rps19|Slpi|Clec4e|Wfdc21|Rpl39|Wfdc17	-3.5	MyList
GO Biological Processes	19	GO:0030036	actin cytoskeleton organization	19_GO:0009987 cellular process	-5.6	3.7	6	20704	540	189	18	9.5	2.1	11461|11465|11867|12631|12721|17118|17357|18643|18826|19240|19241|19354|20202|22177|22323|27361|53378|56193	Actb|Actg1|Arpc1b|Cfl1|Coro1a|Marcks|Marcksl1|Pfn1|Lcp1|Tmsb10|Tmsb4x|Rac2|S100a9|Tyrobp|Vasp|Msrb1|Sdcbp|Plek	-3.5	MyList
GO Biological Processes	19	GO:0050672	negative regulation of lymphocyte proliferation	19_GO:0002376 immune system process	-5.6	9.2	7.7	20704	95	189	8	4.2	1.5	11846|12484|12505|12608|14728|16988|17096|22177	Arg1|Cd24a|Cd44|Cebpb|Lilrb4a|Lst1|Lyn|Tyrobp	-3.4	MyList
GO Biological Processes	19	GO:0015986	proton motive force-driven ATP synthesis	19_GO:0008152 metabolic process	-5.6	11	8.2	20704	67	189	7	3.7	1.4	11958|17716|17719|17991|27425|66091|102631912	Atp5k|ND1|ND4|Ndufa2|Atp5l|Ndufa3|Ndufb1	-3.4	MyList
KEGG Pathway	24	mmu04380	Osteoclast differentiation - Mus musculus (house mouse)		-5.6	7.7	7.3	20704	128	189	9	4.8	1.5	13057|14728|16175|16176|16477|16478|18035|20375|22177	Cyba|Lilrb4a|Il1a|Il1b|Junb|Jund|Nfkbia|Spi1|Tyrobp	-3.4	MyList
GO Biological Processes	19	GO:0032945	negative regulation of mononuclear cell proliferation	19_GO:0048519 negative regulation of biological process	-5.6	9.1	7.7	20704	96	189	8	4.2	1.5	11846|12484|12505|12608|14728|16988|17096|22177	Arg1|Cd24a|Cd44|Cebpb|Lilrb4a|Lst1|Lyn|Tyrobp	-3.4	MyList
GO Biological Processes	19	GO:0019730	antimicrobial humoral response	19_GO:0044419 biological process involved in interspecies interaction between organisms	-5.5	6.6	7	20704	165	189	10	5.3	1.6	12010|14109|16854|20085|20202|20310|20568|66107|67248|100034251	B2m|Fau|Lgals3|Rps19|S100a9|Cxcl2|Slpi|Wfdc21|Rpl39|Wfdc17	-3.4	MyList
GO Biological Processes	19	GO:0022407	regulation of cell-cell adhesion	19_GO:0050789 regulation of biological process	-5.5	3.7	5.9	20704	497	189	17	9	2.1	11461|11846|12010|12484|12505|12527|12608|12721|14728|16149|16175|16176|16181|16852|16854|17096|20375	Actb|Arg1|B2m|Cd24a|Cd44|Cd9|Cebpb|Coro1a|Lilrb4a|Cd74|Il1a|Il1b|Il1rn|Lgals1|Lgals3|Lyn|Spi1	-3.3	MyList
GO Biological Processes	19	GO:0051250	negative regulation of lymphocyte activation	19_GO:0002376 immune system process	-5.4	6.4	6.8	20704	171	189	10	5.3	1.6	11846|12484|12505|12608|14728|16149|16854|16988|17096|22177	Arg1|Cd24a|Cd44|Cebpb|Lilrb4a|Cd74|Lgals3|Lst1|Lyn|Tyrobp	-3.3	MyList
GO Biological Processes	19	GO:0045185	maintenance of protein location	19_GO:0051179 localization	-5.4	8.7	7.4	20704	101	189	8	4.2	1.5	12257|18035|18643|19073|19240|19241|22166|66915	Tspo|Nfkbia|Pfn1|Srgn|Tmsb10|Tmsb4x|Txn1|Cops9	-3.3	MyList
GO Biological Processes	19	GO:0009152	purine ribonucleotide biosynthetic process	19_GO:0008152 metabolic process	-5.4	6.4	6.8	20704	172	189	10	5.3	1.6	11674|11958|17716|17719|17991|18103|18746|27425|66091|102631912	Aldoa|Atp5k|ND1|ND4|Ndufa2|Nme2|Pkm|Atp5l|Ndufa3|Ndufb1	-3.3	MyList
GO Biological Processes	19	GO:0070664	negative regulation of leukocyte proliferation	19_GO:0048519 negative regulation of biological process	-5.3	8.5	7.3	20704	103	189	8	4.2	1.5	11846|12484|12505|12608|14728|16988|17096|22177	Arg1|Cd24a|Cd44|Cebpb|Lilrb4a|Lst1|Lyn|Tyrobp	-3.2	MyList
GO Biological Processes	19	GO:0001775	cell activation	19_GO:0009987 cellular process	-5.3	3.1	5.5	20704	750	189	21	11	2.3	12010|12273|12484|12505|12608|12721|14127|14728|16149|16176|16852|17096|17474|18477|18826|19156|20375|22177|26570|56193|56619	B2m|C5ar1|Cd24a|Cd44|Cebpb|Coro1a|Fcer1g|Lilrb4a|Cd74|Il1b|Lgals1|Lyn|Clec4d|Prdx1|Lcp1|Psap|Spi1|Tyrobp|Slc7a11|Plek|Clec4e	-3.2	MyList
GO Biological Processes	19	GO:2001242	regulation of intrinsic apoptotic signaling pathway	19_GO:0023052 signaling	-5.3	6.2	6.7	20704	177	189	10	5.3	1.6	12505|13806|14775|16149|17319|20201|20202|20656|22187|56312	Cd44|Eno1|Gpx1|Cd74|Mif|S100a8|S100a9|Sod2|Ubb|Nupr1	-3.2	MyList
GO Biological Processes	19	GO:0002886	regulation of myeloid leukocyte mediated immunity	19_GO:0002376 immune system process	-5.3	10	7.7	20704	75	189	7	3.7	1.4	11846|14127|15368|17096|19354|20375|22177	Arg1|Fcer1g|Hmox1|Lyn|Rac2|Spi1|Tyrobp	-3.1	MyList
GO Biological Processes	19	GO:0046916	cellular transition metal ion homeostasis	19_GO:0065007 biological regulation	-5.2	8.3	7.2	20704	106	189	8	4.2	1.5	11927|14319|14325|15368|16819|17748|17750|66162	Atox1|Fth1|Ftl1|Hmox1|Lcn2|Mt1|Mt2|Bola2	-3.1	MyList
GO Biological Processes	19	GO:0048002	antigen processing and presentation of peptide antigen	19_GO:0002376 immune system process	-5.2	10	7.6	20704	76	189	7	3.7	1.4	12010|13040|14127|14964|14972|16149|21356	B2m|Ctss|Fcer1g|H2-D1|H2-K1|Cd74|Tapbp	-3.1	MyList
GO Biological Processes	19	GO:0006164	purine nucleotide biosynthetic process	19_GO:0008152 metabolic process	-5.2	6.1	6.6	20704	181	189	10	5.3	1.6	11674|11958|17716|17719|17991|18103|18746|27425|66091|102631912	Aldoa|Atp5k|ND1|ND4|Ndufa2|Nme2|Pkm|Atp5l|Ndufa3|Ndufb1	-3.1	MyList
GO Biological Processes	19	GO:0015990	electron transport coupled proton transport	19_GO:0051179 localization	-5.1	66	14	20704	5	189	3	1.6	0.91	17708|17711|17719	COX1|CYTB|ND4	-3.1	MyList
GO Biological Processes	19	GO:0001660	fever generation	19_GO:0032501 multicellular organismal process	-5.1	66	14	20704	5	189	3	1.6	0.91	16175|16176|16181	Il1a|Il1b|Il1rn	-3.1	MyList
GO Biological Processes	19	GO:0002905	regulation of mature B cell apoptotic process	19_GO:0002376 immune system process	-5.1	66	14	20704	5	189	3	1.6	0.91	12505|16149|17319	Cd44|Cd74|Mif	-3.1	MyList
GO Biological Processes	19	GO:0002906	negative regulation of mature B cell apoptotic process	19_GO:0002376 immune system process	-5.1	66	14	20704	5	189	3	1.6	0.91	12505|16149|17319	Cd44|Cd74|Mif	-3.1	MyList
GO Biological Processes	19	GO:0015988	energy coupled proton transmembrane transport, against electrochemical gradient	19_GO:0051179 localization	-5.1	66	14	20704	5	189	3	1.6	0.91	17708|17711|17719	COX1|CYTB|ND4	-3.1	MyList
GO Biological Processes	19	GO:0009260	ribonucleotide biosynthetic process	19_GO:0008152 metabolic process	-5.1	6	6.5	20704	184	189	10	5.3	1.6	11674|11958|17716|17719|17991|18103|18746|27425|66091|102631912	Aldoa|Atp5k|ND1|ND4|Ndufa2|Nme2|Pkm|Atp5l|Ndufa3|Ndufb1	-3	MyList
GO Biological Processes	19	GO:0045637	regulation of myeloid cell differentiation	19_GO:0002376 immune system process	-5.1	5.3	6.3	20704	226	189	11	5.8	1.7	12010|12608|14728|16149|17096|18035|18081|18103|20302|20375|22177	B2m|Cebpb|Lilrb4a|Cd74|Lyn|Nfkbia|Ninj1|Nme2|Ccl3|Spi1|Tyrobp	-3	MyList
GO Biological Processes	19	GO:0032956	regulation of actin cytoskeleton organization	19_GO:0050789 regulation of biological process	-5.1	4.2	5.9	20704	368	189	14	7.4	1.9	11465|11857|11867|12631|12721|16175|18643|19240|19241|19354|22323|56193|63986|69550	Actg1|Arhgdib|Arpc1b|Cfl1|Coro1a|Il1a|Pfn1|Tmsb10|Tmsb4x|Rac2|Vasp|Plek|Gmfg|Bst2	-3	MyList
GO Biological Processes	19	GO:0002705	positive regulation of leukocyte mediated immunity	19_GO:0002376 immune system process	-5.1	5.9	6.5	20704	185	189	10	5.3	1.6	11846|12010|12484|14127|14964|14972|15481|16176|20375|22177	Arg1|B2m|Cd24a|Fcer1g|H2-D1|H2-K1|Hspa8|Il1b|Spi1|Tyrobp	-3	MyList
GO Biological Processes	19	GO:0043269	regulation of ion transport	19_GO:0051179 localization	-5.1	3	5.4	20704	771	189	21	11	2.3	11461|11846|12010|12257|12512|12608|12631|12721|12856|13040|13057|16175|16176|16181|16819|16854|17096|17319|18301|18546|114584	Actb|Arg1|B2m|Tspo|Cd63|Cebpb|Cfl1|Coro1a|Cox17|Ctss|Cyba|Il1a|Il1b|Il1rn|Lcn2|Lgals3|Lyn|Mif|Fxyd5|Pcp4|Clic1	-3	MyList
GO Biological Processes	19	GO:0002709	regulation of T cell mediated immunity	19_GO:0002376 immune system process	-5.1	7.9	7	20704	111	189	8	4.2	1.5	11846|12010|12484|14728|14964|14972|15481|16176	Arg1|B2m|Cd24a|Lilrb4a|H2-D1|H2-K1|Hspa8|Il1b	-3	MyList
GO Biological Processes	19	GO:0045454	cell redox homeostasis	19_GO:0050789 regulation of biological process	-5.1	18	8.9	20704	31	189	5	2.6	1.2	14775|14782|18477|22166|54683	Gpx1|Gsr|Prdx1|Txn1|Prdx5	-3	MyList
GO Biological Processes	19	GO:0048246	macrophage chemotaxis	19_GO:0040011 locomotion	-5.1	29	10	20704	15	189	4	2.1	1	16854|18081|20302|22121	Lgals3|Ninj1|Ccl3|Rpl13a	-3	MyList
GO Biological Processes	19	GO:0002833	positive regulation of response to biotic stimulus	19_GO:0048518 positive regulation of biological process	-5.1	5.9	6.4	20704	187	189	10	5.3	1.6	11846|12484|13057|16149|16365|17319|20085|20375|22177|54123	Arg1|Cd24a|Cyba|Cd74|Acod1|Mif|Rps19|Spi1|Tyrobp|Irf7	-3	MyList
KEGG Pathway	24	mmu04978	Mineral absorption - Mus musculus (house mouse)		-5	12	7.9	20704	54	189	6	3.2	1.3	11927|14319|14325|15368|17748|17750	Atox1|Fth1|Ftl1|Hmox1|Mt1|Mt2	-3	MyList
GO Biological Processes	19	GO:0072522	purine-containing compound biosynthetic process	19_GO:0008152 metabolic process	-5	5.8	6.4	20704	189	189	10	5.3	1.6	11674|11958|17716|17719|17991|18103|18746|27425|66091|102631912	Aldoa|Atp5k|ND1|ND4|Ndufa2|Nme2|Pkm|Atp5l|Ndufa3|Ndufb1	-3	MyList
GO Biological Processes	19	GO:0006953	acute-phase response	19_GO:0050896 response to stimulus	-5	17	8.8	20704	32	189	5	2.6	1.2	15439|16175|16176|16181|20210	Hp|Il1a|Il1b|Il1rn|Saa3	-3	MyList
GO Biological Processes	19	GO:0019882	antigen processing and presentation	19_GO:0002376 immune system process	-5	7.7	6.9	20704	114	189	8	4.2	1.5	12010|13040|14127|14964|14972|16149|19156|21356	B2m|Ctss|Fcer1g|H2-D1|H2-K1|Cd74|Psap|Tapbp	-3	MyList
GO Biological Processes	19	GO:0050863	regulation of T cell activation	19_GO:0002376 immune system process	-5	4.1	5.8	20704	378	189	14	7.4	1.9	11461|11846|12010|12484|12505|12608|12721|14728|16149|16175|16176|16852|16854|19354	Actb|Arg1|B2m|Cd24a|Cd44|Cebpb|Coro1a|Lilrb4a|Cd74|Il1a|Il1b|Lgals1|Lgals3|Rac2	-2.9	MyList
GO Biological Processes	19	GO:0051129	negative regulation of cellular component organization	19_GO:0048519 negative regulation of biological process	-5	3	5.3	20704	724	189	20	11	2.2	12010|12257|12631|12721|14775|14964|14972|15481|15937|16176|16852|16854|18643|19240|19241|22121|53378|56312|63986|64138	B2m|Tspo|Cfl1|Coro1a|Gpx1|H2-D1|H2-K1|Hspa8|Ier3|Il1b|Lgals1|Lgals3|Pfn1|Tmsb10|Tmsb4x|Rpl13a|Sdcbp|Nupr1|Gmfg|Ctsz	-2.9	MyList
GO Biological Processes	19	GO:0046390	ribose phosphate biosynthetic process	19_GO:0008152 metabolic process	-4.9	5.7	6.3	20704	193	189	10	5.3	1.6	11674|11958|17716|17719|17991|18103|18746|27425|66091|102631912	Aldoa|Atp5k|ND1|ND4|Ndufa2|Nme2|Pkm|Atp5l|Ndufa3|Ndufb1	-2.9	MyList
KEGG Pathway	24	mmu05010	Alzheimer disease - Mus musculus (house mouse)		-4.9	4	5.7	20704	383	189	14	7.4	1.9	12861|16175|16176|17708|17710|17711|17716|17719|17991|20422|22154|66091|66152|66594	Cox6a1|Il1a|Il1b|COX1|COX3|CYTB|ND1|ND4|Ndufa2|Sem1|Tubb5|Ndufa3|Uqcr10|Uqcr11	-2.9	MyList
GO Biological Processes	19	GO:0050778	positive regulation of immune response	19_GO:0002376 immune system process	-4.9	3.1	5.3	20704	671	189	19	10	2.2	12010|12273|12484|12505|14127|14289|14293|14964|14972|15481|16149|16176|16365|17096|17319|20085|20375|22177|54123	B2m|C5ar1|Cd24a|Cd44|Fcer1g|Fpr2|Fpr1|H2-D1|H2-K1|Hspa8|Cd74|Il1b|Acod1|Lyn|Mif|Rps19|Spi1|Tyrobp|Irf7	-2.9	MyList
GO Biological Processes	19	GO:0071222	cellular response to lipopolysaccharide	19_GO:0044419 biological process involved in interspecies interaction between organisms	-4.9	4.6	5.9	20704	286	189	12	6.3	1.8	12010|12475|12608|14728|16175|16176|16365|17096|18035|20310|20375|56722	B2m|Cd14|Cebpb|Lilrb4a|Il1a|Il1b|Acod1|Lyn|Nfkbia|Cxcl2|Spi1|Litaf	-2.9	MyList
GO Biological Processes	19	GO:0042129	regulation of T cell proliferation	19_GO:0002376 immune system process	-4.9	5.6	6.2	20704	196	189	10	5.3	1.6	11846|12484|12505|12608|12721|14728|16175|16176|16854|19354	Arg1|Cd24a|Cd44|Cebpb|Coro1a|Lilrb4a|Il1a|Il1b|Lgals3|Rac2	-2.9	MyList
GO Biological Processes	19	GO:0002548	monocyte chemotaxis	19_GO:0040011 locomotion	-4.9	16	8.5	20704	34	189	5	2.6	1.2	16854|20085|20302|20303|20305	Lgals3|Rps19|Ccl3|Ccl4|Ccl6	-2.9	MyList
GO Biological Processes	19	GO:1903901	negative regulation of viral life cycle	19_GO:0016032 viral process	-4.9	16	8.5	20704	34	189	5	2.6	1.2	16149|66141|68713|69550|80876	Cd74|Ifitm3|Ifitm1|Bst2|Ifitm2	-2.9	MyList
GO Biological Processes	19	GO:2000106	regulation of leukocyte apoptotic process	19_GO:0050789 regulation of biological process	-4.9	7.4	6.7	20704	119	189	8	4.2	1.5	12484|12505|14127|16149|16854|17096|17319|26570	Cd24a|Cd44|Fcer1g|Cd74|Lgals3|Lyn|Mif|Slc7a11	-2.9	MyList
GO Biological Processes	19	GO:0071675	regulation of mononuclear cell migration	19_GO:0040011 locomotion	-4.8	7.3	6.6	20704	120	189	8	4.2	1.5	12273|12721|16854|17096|18081|19252|20375|21825	C5ar1|Coro1a|Lgals3|Lyn|Ninj1|Dusp1|Spi1|Thbs1	-2.8	MyList
GO Biological Processes	19	GO:0070487	monocyte aggregation	19_GO:0009987 cellular process	-4.8	55	13	20704	6	189	3	1.6	0.91	12505|16176|21825	Cd44|Il1b|Thbs1	-2.8	MyList
GO Biological Processes	19	GO:0002687	positive regulation of leukocyte migration	19_GO:0040011 locomotion	-4.8	6.2	6.3	20704	160	189	9	4.8	1.5	12273|12721|16149|16175|16176|16854|19354|20375|21825	C5ar1|Coro1a|Cd74|Il1a|Il1b|Lgals3|Rac2|Spi1|Thbs1	-2.8	MyList
GO Biological Processes	19	GO:0006979	response to oxidative stress	19_GO:0050896 response to stimulus	-4.8	4.1	5.6	20704	344	189	13	6.9	1.8	11927|12631|14775|14782|15368|16819|17708|17716|18477|20656|26570|54683|625249	Atox1|Cfl1|Gpx1|Gsr|Hmox1|Lcn2|COX1|ND1|Prdx1|Sod2|Slc7a11|Prdx5|Gpx4	-2.8	MyList
GO Biological Processes	19	GO:0010035	response to inorganic substance	19_GO:0050896 response to stimulus	-4.7	3.5	5.4	20704	507	189	16	8.5	2	12010|12631|12925|14775|15368|16175|16477|16478|16819|17711|17748|17750|18477|20656|21825|22166	B2m|Cfl1|Crip1|Gpx1|Hmox1|Il1a|Junb|Jund|Lcn2|CYTB|Mt1|Mt2|Prdx1|Sod2|Thbs1|Txn1	-2.8	MyList
GO Biological Processes	19	GO:0002902	regulation of B cell apoptotic process	19_GO:0050789 regulation of biological process	-4.7	15	8.2	20704	36	189	5	2.6	1.2	12484|12505|16149|17096|17319	Cd24a|Cd44|Cd74|Lyn|Mif	-2.8	MyList
GO Biological Processes	19	GO:0001819	positive regulation of cytokine production	19_GO:0048518 positive regulation of biological process	-4.7	3.4	5.4	20704	509	189	16	8.5	2	12010|12273|12475|12608|13057|14127|16149|16175|16176|17319|20302|20303|21825|22177|54123|56619	B2m|C5ar1|Cd14|Cebpb|Cyba|Fcer1g|Cd74|Il1a|Il1b|Mif|Ccl3|Ccl4|Thbs1|Tyrobp|Irf7|Clec4e	-2.7	MyList
GO Biological Processes	19	GO:0071219	cellular response to molecule of bacterial origin	19_GO:0044419 biological process involved in interspecies interaction between organisms	-4.7	4.4	5.7	20704	296	189	12	6.3	1.8	12010|12475|12608|14728|16175|16176|16365|17096|18035|20310|20375|56722	B2m|Cd14|Cebpb|Lilrb4a|Il1a|Il1b|Acod1|Lyn|Nfkbia|Cxcl2|Spi1|Litaf	-2.7	MyList
GO Biological Processes	19	GO:0001912	positive regulation of leukocyte mediated cytotoxicity	19_GO:0002376 immune system process	-4.7	8.4	6.8	20704	91	189	7	3.7	1.4	11846|12010|14964|14972|15481|20375|22177	Arg1|B2m|H2-D1|H2-K1|Hspa8|Spi1|Tyrobp	-2.7	MyList
GO Biological Processes	19	GO:0002700	regulation of production of molecular mediator of immune response	19_GO:0002376 immune system process	-4.7	5.3	6	20704	207	189	10	5.3	1.6	11846|12010|14127|14728|15368|16149|16176|17319|56722|69550	Arg1|B2m|Fcer1g|Lilrb4a|Hmox1|Cd74|Il1b|Mif|Litaf|Bst2	-2.7	MyList
GO Biological Processes	19	GO:0042255	ribosome assembly	19_GO:0009987 cellular process	-4.7	11	7.3	20704	62	189	6	3.2	1.3	20085|54127|57294|67671|110954|268449	Rps19|Rps28|Rps27|Rpl38|Rpl10|Rpl23a	-2.7	MyList
GO Biological Processes	19	GO:0042776	proton motive force-driven mitochondrial ATP synthesis	19_GO:0008152 metabolic process	-4.7	11	7.3	20704	62	189	6	3.2	1.3	11958|17716|17719|17991|66091|102631912	Atp5k|ND1|ND4|Ndufa2|Ndufa3|Ndufb1	-2.7	MyList
GO Biological Processes	19	GO:0055072	iron ion homeostasis	19_GO:0065007 biological regulation	-4.7	8.3	6.8	20704	92	189	7	3.7	1.4	12010|14319|14325|15368|16819|20656|66162	B2m|Fth1|Ftl1|Hmox1|Lcn2|Sod2|Bola2	-2.7	MyList
GO Biological Processes	19	GO:0042110	T cell activation	19_GO:0002376 immune system process	-4.7	4.1	5.5	20704	351	189	13	6.9	1.8	12010|12484|12505|12608|12721|14127|14728|16149|17474|18826|19156|20375|56619	B2m|Cd24a|Cd44|Cebpb|Coro1a|Fcer1g|Lilrb4a|Cd74|Clec4d|Lcp1|Psap|Spi1|Clec4e	-2.7	MyList
KEGG Pathway	24	mmu05132	Salmonella infection - Mus musculus (house mouse)		-4.7	4.8	5.8	20704	253	189	11	5.8	1.7	11461|11465|11867|12306|12475|16176|18035|18643|22154|22166|56455	Actb|Actg1|Arpc1b|Anxa2|Cd14|Il1b|Nfkbia|Pfn1|Tubb5|Txn1|Dynll1	-2.7	MyList
KEGG Pathway	24	mmu04666	Fc gamma R-mediated phagocytosis - Mus musculus (house mouse)		-4.6	8.2	6.7	20704	93	189	7	3.7	1.4	11867|12631|17096|17118|17357|19354|22323	Arpc1b|Cfl1|Lyn|Marcks|Marcksl1|Rac2|Vasp	-2.7	MyList
GO Biological Processes	19	GO:0022408	negative regulation of cell-cell adhesion	19_GO:0048519 negative regulation of biological process	-4.6	5.2	5.9	20704	209	189	10	5.3	1.6	11846|12484|12505|12527|12608|14728|16149|16181|16854|20375	Arg1|Cd24a|Cd44|Cd9|Cebpb|Lilrb4a|Cd74|Il1rn|Lgals3|Spi1	-2.7	MyList
GO Biological Processes	19	GO:0031344	regulation of cell projection organization	19_GO:0050789 regulation of biological process	-4.6	2.9	5.1	20704	763	189	20	11	2.2	12010|12484|12505|12631|13660|14964|14972|16819|16852|17096|17118|18103|18546|18643|19354|20202|24136|56455|64138|67891	B2m|Cd24a|Cd44|Cfl1|Ehd1|H2-D1|H2-K1|Lcn2|Lgals1|Lyn|Marcks|Nme2|Pcp4|Pfn1|Rac2|S100a9|Zeb2|Dynll1|Ctsz|Rpl4	-2.7	MyList
GO Biological Processes	19	GO:0032675	regulation of interleukin-6 production	19_GO:0032501 multicellular organismal process	-4.6	5.9	6.1	20704	167	189	9	4.8	1.5	12484|12608|13057|14127|14728|16149|16176|16598|22177	Cd24a|Cebpb|Cyba|Fcer1g|Lilrb4a|Cd74|Il1b|Klf2|Tyrobp	-2.7	MyList
GO Biological Processes	19	GO:0031663	lipopolysaccharide-mediated signaling pathway	19_GO:0044419 biological process involved in interspecies interaction between organisms	-4.6	14	7.9	20704	38	189	5	2.6	1.2	12475|16176|17096|18035|20375	Cd14|Il1b|Lyn|Nfkbia|Spi1	-2.7	MyList
GO Biological Processes	19	GO:0038094	Fc-gamma receptor signaling pathway	19_GO:0002376 immune system process	-4.6	47	12	20704	7	189	3	1.6	0.91	14127|17474|56619	Fcer1g|Clec4d|Clec4e	-2.6	MyList
GO Biological Processes	19	GO:0034612	response to tumor necrosis factor	19_GO:0050896 response to stimulus	-4.6	5.8	6.1	20704	169	189	9	4.8	1.5	12475|12631|16365|18035|20302|20303|20305|66107|98496	Cd14|Cfl1|Acod1|Nfkbia|Ccl3|Ccl4|Ccl6|Wfdc21|Pid1	-2.6	MyList
GO Biological Processes	19	GO:0009150	purine ribonucleotide metabolic process	19_GO:0008152 metabolic process	-4.6	4	5.5	20704	358	189	13	6.9	1.8	11674|11958|13806|15481|15937|17716|17719|17991|18103|18746|27425|66091|102631912	Aldoa|Atp5k|Eno1|Hspa8|Ier3|ND1|ND4|Ndufa2|Nme2|Pkm|Atp5l|Ndufa3|Ndufb1	-2.6	MyList
GO Biological Processes	19	GO:0051249	regulation of lymphocyte activation	19_GO:0002376 immune system process	-4.5	3	5.1	20704	648	189	18	9.5	2.1	11461|11846|12010|12484|12505|12608|12721|14728|16149|16175|16176|16852|16854|16988|17096|17319|19354|22177	Actb|Arg1|B2m|Cd24a|Cd44|Cebpb|Coro1a|Lilrb4a|Cd74|Il1a|Il1b|Lgals1|Lgals3|Lst1|Lyn|Mif|Rac2|Tyrobp	-2.6	MyList
GO Biological Processes	19	GO:0019886	antigen processing and presentation of exogenous peptide antigen via MHC class II	19_GO:0002376 immune system process	-4.5	22	9	20704	20	189	4	2.1	1	12010|13040|14127|16149	B2m|Ctss|Fcer1g|Cd74	-2.6	MyList
GO Biological Processes	19	GO:0000028	ribosomal small subunit assembly	19_GO:0009987 cellular process	-4.5	22	9	20704	20	189	4	2.1	1	20085|54127|57294|67671	Rps19|Rps28|Rps27|Rpl38	-2.6	MyList
GO Biological Processes	19	GO:0002366	leukocyte activation involved in immune response	19_GO:0002376 immune system process	-4.5	5.1	5.8	20704	215	189	10	5.3	1.6	12721|14127|16149|16852|17096|17474|18826|20375|22177|56619	Coro1a|Fcer1g|Cd74|Lgals1|Lyn|Clec4d|Lcp1|Spi1|Tyrobp|Clec4e	-2.6	MyList
GO Biological Processes	19	GO:0032970	regulation of actin filament-based process	19_GO:0050789 regulation of biological process	-4.5	3.7	5.3	20704	416	189	14	7.4	1.9	11465|11857|11867|12631|12721|16175|18643|19240|19241|19354|22323|56193|63986|69550	Actg1|Arhgdib|Arpc1b|Cfl1|Coro1a|Il1a|Pfn1|Tmsb10|Tmsb4x|Rac2|Vasp|Plek|Gmfg|Bst2	-2.6	MyList
KEGG Pathway	24	mmu04216	Ferroptosis - Mus musculus (house mouse)		-4.5	14	7.7	20704	40	189	5	2.6	1.2	14319|14325|15368|26570|625249	Fth1|Ftl1|Hmox1|Slc7a11|Gpx4	-2.6	MyList
KEGG Pathway	24	mmu05417	Lipid and atherosclerosis - Mus musculus (house mouse)		-4.5	5.1	5.8	20704	216	189	10	5.3	1.6	12475|13057|15481|16176|17096|18035|20302|20310|20656|54123	Cd14|Cyba|Hspa8|Il1b|Lyn|Nfkbia|Ccl3|Cxcl2|Sod2|Irf7	-2.6	MyList
GO Biological Processes	19	GO:0043903	regulation of biological process involved in symbiotic interaction	19_GO:0044419 biological process involved in interspecies interaction between organisms	-4.5	9.8	6.9	20704	67	189	6	3.2	1.3	11846|16149|16852|66141|68713|80876	Arg1|Cd74|Lgals1|Ifitm3|Ifitm1|Ifitm2	-2.5	MyList
KEGG Pathway	24	mmu04142	Lysosome - Mus musculus (house mouse)		-4.5	6.5	6.1	20704	135	189	8	4.2	1.5	11984|12512|13030|13033|13040|19156|56722|64138	Atp6v0c|Cd63|Ctsb|Ctsd|Ctss|Psap|Litaf|Ctsz	-2.5	MyList
GO Biological Processes	19	GO:0002263	cell activation involved in immune response	19_GO:0002376 immune system process	-4.5	5	5.7	20704	219	189	10	5.3	1.6	12721|14127|16149|16852|17096|17474|18826|20375|22177|56619	Coro1a|Fcer1g|Cd74|Lgals1|Lyn|Clec4d|Lcp1|Spi1|Tyrobp|Clec4e	-2.5	MyList
KEGG Pathway	24	mmu04210	Apoptosis - Mus musculus (house mouse)		-4.4	6.4	6.1	20704	136	189	8	4.2	1.5	11461|11465|12045|13030|13033|13040|18035|64138	Actb|Actg1|Bcl2a1b|Ctsb|Ctsd|Ctss|Nfkbia|Ctsz	-2.5	MyList
GO Biological Processes	19	GO:0002252	immune effector process	19_GO:0002376 immune system process	-4.4	3.3	5.1	20704	538	189	16	8.5	2	12010|12608|12721|14127|14964|14972|16149|16852|17096|17474|18477|18826|20375|22177|54123|56619	B2m|Cebpb|Coro1a|Fcer1g|H2-D1|H2-K1|Cd74|Lgals1|Lyn|Clec4d|Prdx1|Lcp1|Spi1|Tyrobp|Irf7|Clec4e	-2.5	MyList
GO Biological Processes	19	GO:1903037	regulation of leukocyte cell-cell adhesion	19_GO:0050789 regulation of biological process	-4.4	3.8	5.3	20704	371	189	13	6.9	1.8	11461|11846|12010|12484|12505|12608|12721|14728|16149|16175|16176|16852|16854	Actb|Arg1|B2m|Cd24a|Cd44|Cebpb|Coro1a|Lilrb4a|Cd74|Il1a|Il1b|Lgals1|Lgals3	-2.5	MyList
GO Biological Processes	19	GO:0033006	regulation of mast cell activation involved in immune response	19_GO:0002376 immune system process	-4.4	13	7.5	20704	42	189	5	2.6	1.2	14127|14728|15368|17096|19354	Fcer1g|Lilrb4a|Hmox1|Lyn|Rac2	-2.5	MyList
GO Biological Processes	19	GO:0045321	leukocyte activation	19_GO:0002376 immune system process	-4.4	3	5	20704	663	189	18	9.5	2.1	12010|12273|12484|12505|12608|12721|14127|14728|16149|16852|17096|17474|18477|18826|19156|20375|22177|56619	B2m|C5ar1|Cd24a|Cd44|Cebpb|Coro1a|Fcer1g|Lilrb4a|Cd74|Lgals1|Lyn|Clec4d|Prdx1|Lcp1|Psap|Spi1|Tyrobp|Clec4e	-2.5	MyList
GO Biological Processes	19	GO:0006163	purine nucleotide metabolic process	19_GO:0008152 metabolic process	-4.4	3.8	5.3	20704	373	189	13	6.9	1.8	11674|11958|13806|15481|15937|17716|17719|17991|18103|18746|27425|66091|102631912	Aldoa|Atp5k|Eno1|Hspa8|Ier3|ND1|ND4|Ndufa2|Nme2|Pkm|Atp5l|Ndufa3|Ndufb1	-2.5	MyList
GO Biological Processes	19	GO:0031343	positive regulation of cell killing	19_GO:0048518 positive regulation of biological process	-4.4	7.5	6.3	20704	102	189	7	3.7	1.4	11846|12010|14964|14972|15481|20375|22177	Arg1|B2m|H2-D1|H2-K1|Hspa8|Spi1|Tyrobp	-2.5	MyList
GO Biological Processes	19	GO:0071216	cellular response to biotic stimulus	19_GO:0050896 response to stimulus	-4.4	4.1	5.4	20704	322	189	12	6.3	1.8	12010|12475|12608|14728|16175|16176|16365|17096|18035|20310|20375|56722	B2m|Cd14|Cebpb|Lilrb4a|Il1a|Il1b|Acod1|Lyn|Nfkbia|Cxcl2|Spi1|Litaf	-2.5	MyList
GO Biological Processes	19	GO:0032507	maintenance of protein location in cell	19_GO:0051179 localization	-4.4	9.4	6.7	20704	70	189	6	3.2	1.3	12257|18643|19073|19240|19241|22166	Tspo|Pfn1|Srgn|Tmsb10|Tmsb4x|Txn1	-2.5	MyList
GO Biological Processes	19	GO:0002526	acute inflammatory response	19_GO:0050896 response to stimulus	-4.4	9.4	6.7	20704	70	189	6	3.2	1.3	15439|16175|16176|16181|20210|56312	Hp|Il1a|Il1b|Il1rn|Saa3|Nupr1	-2.5	MyList
GO Biological Processes	19	GO:0002495	antigen processing and presentation of peptide antigen via MHC class II	19_GO:0002376 immune system process	-4.4	20	8.5	20704	22	189	4	2.1	1	12010|13040|14127|16149	B2m|Ctss|Fcer1g|Cd74	-2.5	MyList
GO Biological Processes	19	GO:1902624	positive regulation of neutrophil migration	19_GO:0040011 locomotion	-4.4	13	7.4	20704	43	189	5	2.6	1.2	12273|16149|16175|16176|19354	C5ar1|Cd74|Il1a|Il1b|Rac2	-2.5	MyList
GO Biological Processes	19	GO:0042743	hydrogen peroxide metabolic process	19_GO:0008152 metabolic process	-4.4	13	7.4	20704	43	189	5	2.6	1.2	13057|14775|18477|20656|54683	Cyba|Gpx1|Prdx1|Sod2|Prdx5	-2.5	MyList
GO Biological Processes	19	GO:0043408	regulation of MAPK cascade	19_GO:0023052 signaling	-4.3	2.8	4.9	20704	735	189	19	10	2.2	11984|12484|12505|14728|16149|16175|16176|16181|17096|17319|18477|19156|19252|20302|20303|20305|20375|21825|24136	Atp6v0c|Cd24a|Cd44|Lilrb4a|Cd74|Il1a|Il1b|Il1rn|Lyn|Mif|Prdx1|Psap|Dusp1|Ccl3|Ccl4|Ccl6|Spi1|Thbs1|Zeb2	-2.4	MyList
GO Biological Processes	19	GO:1904018	positive regulation of vasculature development	19_GO:0032502 developmental process	-4.3	5.4	5.7	20704	182	189	9	4.8	1.5	12226|12273|15368|16175|16176|16854|18081|18746|21825	Btg1|C5ar1|Hmox1|Il1a|Il1b|Lgals3|Ninj1|Pkm|Thbs1	-2.4	MyList
GO Biological Processes	19	GO:0045766	positive regulation of angiogenesis	19_GO:0032502 developmental process	-4.3	5.4	5.7	20704	182	189	9	4.8	1.5	12226|12273|15368|16175|16176|16854|18081|18746|21825	Btg1|C5ar1|Hmox1|Il1a|Il1b|Lgals3|Ninj1|Pkm|Thbs1	-2.4	MyList
GO Biological Processes	19	GO:0009259	ribonucleotide metabolic process	19_GO:0008152 metabolic process	-4.3	3.8	5.2	20704	378	189	13	6.9	1.8	11674|11958|13806|15481|15937|17716|17719|17991|18103|18746|27425|66091|102631912	Aldoa|Atp5k|Eno1|Hspa8|Ier3|ND1|ND4|Ndufa2|Nme2|Pkm|Atp5l|Ndufa3|Ndufb1	-2.4	MyList
GO Biological Processes	19	GO:0048872	homeostasis of number of cells	19_GO:0065007 biological regulation	-4.3	4	5.3	20704	326	189	12	6.3	1.8	12484|12721|14127|14728|15368|16598|17096|18477|20085|20375|54683|78591	Cd24a|Coro1a|Fcer1g|Lilrb4a|Hmox1|Klf2|Lyn|Prdx1|Rps19|Spi1|Prdx5|Mir142hg	-2.4	MyList
GO Biological Processes	19	GO:0050867	positive regulation of cell activation	19_GO:0048518 positive regulation of biological process	-4.3	3.2	5	20704	551	189	16	8.5	2	11461|12010|12484|12721|14127|14728|16149|16175|16176|16478|16852|17319|17474|21825|22177|56193	Actb|B2m|Cd24a|Coro1a|Fcer1g|Lilrb4a|Cd74|Il1a|Il1b|Jund|Lgals1|Mif|Clec4d|Thbs1|Tyrobp|Plek	-2.4	MyList
GO Biological Processes	19	GO:0009165	nucleotide biosynthetic process	19_GO:0008152 metabolic process	-4.3	4.8	5.5	20704	228	189	10	5.3	1.6	11674|11958|17716|17719|17991|18103|18746|27425|66091|102631912	Aldoa|Atp5k|ND1|ND4|Ndufa2|Nme2|Pkm|Atp5l|Ndufa3|Ndufb1	-2.4	MyList
GO Biological Processes	19	GO:1903706	regulation of hemopoiesis	19_GO:0002376 immune system process	-4.3	3.5	5.1	20704	435	189	14	7.4	1.9	11461|12010|12484|12505|12608|14728|16149|17096|18035|18081|18103|20302|20375|22177	Actb|B2m|Cd24a|Cd44|Cebpb|Lilrb4a|Cd74|Lyn|Nfkbia|Ninj1|Nme2|Ccl3|Spi1|Tyrobp	-2.4	MyList
GO Biological Processes	19	GO:0002285	lymphocyte activation involved in immune response	19_GO:0002376 immune system process	-4.3	6.2	5.9	20704	142	189	8	4.2	1.5	12721|14127|16149|16852|17474|18826|20375|56619	Coro1a|Fcer1g|Cd74|Lgals1|Clec4d|Lcp1|Spi1|Clec4e	-2.4	MyList
KEGG Pathway	24	mmu04064	NF-kappa B signaling pathway - Mus musculus (house mouse)		-4.3	7.3	6.2	20704	105	189	7	3.7	1.4	12045|12475|16176|17096|18035|20303|20310	Bcl2a1b|Cd14|Il1b|Lyn|Nfkbia|Ccl4|Cxcl2	-2.4	MyList
GO Biological Processes	19	GO:0002761	regulation of myeloid leukocyte differentiation	19_GO:0002376 immune system process	-4.3	6.1	5.9	20704	143	189	8	4.2	1.5	12608|14728|16149|17096|18081|18103|20302|22177	Cebpb|Lilrb4a|Cd74|Lyn|Ninj1|Nme2|Ccl3|Tyrobp	-2.4	MyList
GO Biological Processes	19	GO:0002504	antigen processing and presentation of peptide or polysaccharide antigen via MHC class II	19_GO:0002376 immune system process	-4.3	19	8.3	20704	23	189	4	2.1	1	12010|13040|14127|16149	B2m|Ctss|Fcer1g|Cd74	-2.4	MyList
GO Biological Processes	19	GO:1903579	negative regulation of ATP metabolic process	19_GO:0048519 negative regulation of biological process	-4.3	19	8.3	20704	23	189	4	2.1	1	12257|15937|56312|98496	Tspo|Ier3|Nupr1|Pid1	-2.4	MyList
GO Biological Processes	19	GO:0050920	regulation of chemotaxis	19_GO:0040011 locomotion	-4.3	4.7	5.5	20704	231	189	10	5.3	1.6	12273|16149|16176|17096|17319|18081|19252|19354|20375|21825	C5ar1|Cd74|Il1b|Lyn|Mif|Ninj1|Dusp1|Rac2|Spi1|Thbs1	-2.4	MyList
GO Biological Processes	19	GO:0031346	positive regulation of cell projection organization	19_GO:0048518 positive regulation of biological process	-4.2	3.5	5	20704	441	189	14	7.4	1.9	12484|12631|13660|16819|17096|17118|18103|18546|18643|19354|20202|24136|56455|67891	Cd24a|Cfl1|Ehd1|Lcn2|Lyn|Marcks|Nme2|Pcp4|Pfn1|Rac2|S100a9|Zeb2|Dynll1|Rpl4	-2.4	MyList
GO Biological Processes	19	GO:0120035	regulation of plasma membrane bounded cell projection organization	19_GO:0050789 regulation of biological process	-4.2	2.8	4.8	20704	747	189	19	10	2.2	12010|12484|12505|12631|13660|14964|14972|16852|17096|17118|18103|18546|18643|19354|20202|24136|56455|64138|67891	B2m|Cd24a|Cd44|Cfl1|Ehd1|H2-D1|H2-K1|Lgals1|Lyn|Marcks|Nme2|Pcp4|Pfn1|Rac2|S100a9|Zeb2|Dynll1|Ctsz|Rpl4	-2.4	MyList
GO Biological Processes	19	GO:0002576	platelet degranulation	19_GO:0051179 localization	-4.2	37	10	20704	9	189	3	1.6	0.91	14127|17096|56193	Fcer1g|Lyn|Plek	-2.4	MyList
GO Biological Processes	19	GO:1901293	nucleoside phosphate biosynthetic process	19_GO:0008152 metabolic process	-4.2	4.7	5.4	20704	234	189	10	5.3	1.6	11674|11958|17716|17719|17991|18103|18746|27425|66091|102631912	Aldoa|Atp5k|ND1|ND4|Ndufa2|Nme2|Pkm|Atp5l|Ndufa3|Ndufb1	-2.4	MyList
GO Biological Processes	19	GO:0030162	regulation of proteolysis	19_GO:0008152 metabolic process	-4.2	2.8	4.7	20704	751	189	19	10	2.2	12505|12631|13014|13030|13033|13806|14775|15481|16176|17096|20201|20202|20568|21825|22187|53378|56312|56486|64138	Cd44|Cfl1|Cstb|Ctsb|Ctsd|Eno1|Gpx1|Hspa8|Il1b|Lyn|S100a8|S100a9|Slpi|Thbs1|Ubb|Sdcbp|Nupr1|Gabarap|Ctsz	-2.4	MyList
GO Biological Processes	19	GO:1905517	macrophage migration	19_GO:0002376 immune system process	-4.2	18	8.1	20704	24	189	4	2.1	1	16854|18081|20302|22121	Lgals3|Ninj1|Ccl3|Rpl13a	-2.4	MyList
GO Biological Processes	19	GO:0019693	ribose phosphate metabolic process	19_GO:0008152 metabolic process	-4.2	3.7	5.1	20704	389	189	13	6.9	1.8	11674|11958|13806|15481|15937|17716|17719|17991|18103|18746|27425|66091|102631912	Aldoa|Atp5k|Eno1|Hspa8|Ier3|ND1|ND4|Ndufa2|Nme2|Pkm|Atp5l|Ndufa3|Ndufb1	-2.4	MyList
GO Biological Processes	19	GO:0034762	regulation of transmembrane transport	19_GO:0051179 localization	-4.2	3	4.8	20704	627	189	17	9	2.1	11461|11846|12512|12631|12721|12856|13040|13057|16176|16592|16819|17096|18301|18712|21825|98496|114584	Actb|Arg1|Cd63|Cfl1|Coro1a|Cox17|Ctss|Cyba|Il1b|Fabp5|Lcn2|Lyn|Fxyd5|Pim1|Thbs1|Pid1|Clic1	-2.3	MyList
GO Biological Processes	19	GO:0001906	cell killing	19_GO:0009987 cellular process	-4.2	5.9	5.8	20704	148	189	8	4.2	1.5	12010|12721|14964|14972|16854|17105|18477|20085	B2m|Coro1a|H2-D1|H2-K1|Lgals3|Lyz2|Prdx1|Rps19	-2.3	MyList
GO Biological Processes	19	GO:1900543	negative regulation of purine nucleotide metabolic process	19_GO:0048519 negative regulation of biological process	-4.1	18	7.9	20704	25	189	4	2.1	1	12257|15937|56312|98496	Tspo|Ier3|Nupr1|Pid1	-2.3	MyList
GO Biological Processes	19	GO:0060337	type I interferon signaling pathway	19_GO:0044419 biological process involved in interspecies interaction between organisms	-4.1	18	7.9	20704	25	189	4	2.1	1	54123|66141|68713|80876	Irf7|Ifitm3|Ifitm1|Ifitm2	-2.3	MyList
GO Biological Processes	19	GO:0071357	cellular response to type I interferon	19_GO:0044419 biological process involved in interspecies interaction between organisms	-4.1	18	7.9	20704	25	189	4	2.1	1	54123|66141|68713|80876	Irf7|Ifitm3|Ifitm1|Ifitm2	-2.3	MyList
KEGG Pathway	24	mmu05170	Human immunodeficiency virus 1 infection - Mus musculus (house mouse)		-4.1	4.6	5.3	20704	240	189	10	5.3	1.6	12010|12631|14707|14964|14972|18035|19354|21356|67673|69550	B2m|Cfl1|Gng5|H2-D1|H2-K1|Nfkbia|Rac2|Tapbp|Elob|Bst2	-2.3	MyList
GO Biological Processes	19	GO:2001234	negative regulation of apoptotic signaling pathway	19_GO:0023052 signaling	-4.1	4.5	5.3	20704	241	189	10	5.3	1.6	12505|13806|14775|15368|15937|16149|16176|16854|17319|20656	Cd44|Eno1|Gpx1|Hmox1|Ier3|Cd74|Il1b|Lgals3|Mif|Sod2	-2.3	MyList
GO Biological Processes	19	GO:0043524	negative regulation of neuron apoptotic process	19_GO:0048519 negative regulation of biological process	-4.1	5.1	5.5	20704	195	189	9	4.8	1.5	12273|12608|12721|15368|16819|17748|18546|20656|104069	C5ar1|Cebpb|Coro1a|Hmox1|Lcn2|Mt1|Pcp4|Sod2|Sncb	-2.3	MyList
GO Biological Processes	19	GO:0006749	glutathione metabolic process	19_GO:0008152 metabolic process	-4.1	8.3	6.3	20704	79	189	6	3.2	1.3	14775|14782|20656|26570|114584|625249	Gpx1|Gsr|Sod2|Slc7a11|Clic1|Gpx4	-2.2	MyList
GO Biological Processes	19	GO:0031649	heat generation	19_GO:0032501 multicellular organismal process	-4.1	33	9.7	20704	10	189	3	1.6	0.91	16175|16176|16181	Il1a|Il1b|Il1rn	-2.2	MyList
GO Biological Processes	19	GO:0002246	wound healing involved in inflammatory response	19_GO:0050896 response to stimulus	-4.1	33	9.7	20704	10	189	3	1.6	0.91	12505|15368|16175	Cd44|Hmox1|Il1a	-2.2	MyList
GO Biological Processes	19	GO:0002523	leukocyte migration involved in inflammatory response	19_GO:0002376 immune system process	-4.1	17	7.8	20704	26	189	4	2.1	1	12484|18081|20201|20202	Cd24a|Ninj1|S100a8|S100a9	-2.2	MyList
GO Biological Processes	19	GO:0051046	regulation of secretion	19_GO:0051179 localization	-4.1	2.7	4.6	20704	771	189	19	10	2.2	12257|12306|13057|14127|15368|16149|16175|16176|16181|16854|17096|17319|18546|19354|20201|20202|20375|53378|56455	Tspo|Anxa2|Cyba|Fcer1g|Hmox1|Cd74|Il1a|Il1b|Il1rn|Lgals3|Lyn|Mif|Pcp4|Rac2|S100a8|S100a9|Spi1|Sdcbp|Dynll1	-2.2	MyList
GO Biological Processes	19	GO:0001818	negative regulation of cytokine production	19_GO:0048519 negative regulation of biological process	-4	4.1	5.1	20704	297	189	11	5.8	1.7	11846|12257|12484|14728|15368|16365|16598|19073|21825|22177|69550	Arg1|Tspo|Cd24a|Lilrb4a|Hmox1|Acod1|Klf2|Srgn|Thbs1|Tyrobp|Bst2	-2.2	MyList
GO Biological Processes	19	GO:0072521	purine-containing compound metabolic process	19_GO:0008152 metabolic process	-4	3.5	4.9	20704	407	189	13	6.9	1.8	11674|11958|13806|15481|15937|17716|17719|17991|18103|18746|27425|66091|102631912	Aldoa|Atp5k|Eno1|Hspa8|Ier3|ND1|ND4|Ndufa2|Nme2|Pkm|Atp5l|Ndufa3|Ndufb1	-2.2	MyList
GO Biological Processes	19	GO:0045980	negative regulation of nucleotide metabolic process	19_GO:0048519 negative regulation of biological process	-4	16	7.6	20704	27	189	4	2.1	1	12257|15937|56312|98496	Tspo|Ier3|Nupr1|Pid1	-2.2	MyList
GO Biological Processes	19	GO:0043410	positive regulation of MAPK cascade	19_GO:0023052 signaling	-4	3.1	4.7	20704	526	189	15	7.9	2	11984|12484|12505|16149|16175|16176|16181|17319|19156|20302|20303|20305|20375|21825|24136	Atp6v0c|Cd24a|Cd44|Cd74|Il1a|Il1b|Il1rn|Mif|Psap|Ccl3|Ccl4|Ccl6|Spi1|Thbs1|Zeb2	-2.2	MyList
GO Biological Processes	19	GO:0002711	positive regulation of T cell mediated immunity	19_GO:0002376 immune system process	-4	8	6.1	20704	82	189	6	3.2	1.3	12010|12484|14964|14972|15481|16176	B2m|Cd24a|H2-D1|H2-K1|Hspa8|Il1b	-2.2	MyList
GO Biological Processes	19	GO:0046649	lymphocyte activation	19_GO:0002376 immune system process	-4	3.1	4.7	20704	528	189	15	7.9	2	12010|12484|12505|12608|12721|14127|14728|16149|16852|17474|18477|18826|19156|20375|56619	B2m|Cd24a|Cd44|Cebpb|Coro1a|Fcer1g|Lilrb4a|Cd74|Lgals1|Clec4d|Prdx1|Lcp1|Psap|Spi1|Clec4e	-2.2	MyList
GO Biological Processes	19	GO:0046596	regulation of viral entry into host cell	19_GO:0016032 viral process	-4	11	6.6	20704	52	189	5	2.6	1.2	16149|16852|66141|68713|80876	Cd74|Lgals1|Ifitm3|Ifitm1|Ifitm2	-2.1	MyList
GO Biological Processes	19	GO:0002696	positive regulation of leukocyte activation	19_GO:0002376 immune system process	-4	3.1	4.7	20704	530	189	15	7.9	2	11461|12010|12484|12721|14127|14728|16149|16175|16176|16478|16852|17319|17474|21825|22177	Actb|B2m|Cd24a|Coro1a|Fcer1g|Lilrb4a|Cd74|Il1a|Il1b|Jund|Lgals1|Mif|Clec4d|Thbs1|Tyrobp	-2.1	MyList
GO Biological Processes	19	GO:0008630	intrinsic apoptotic signaling pathway in response to DNA damage	19_GO:0023052 signaling	-3.9	7.9	6.1	20704	83	189	6	3.2	1.3	12045|12925|15368|15937|20656|56312	Bcl2a1b|Crip1|Hmox1|Ier3|Sod2|Nupr1	-2.1	MyList
GO Biological Processes	19	GO:0002262	myeloid cell homeostasis	19_GO:0002376 immune system process	-3.9	5.4	5.4	20704	161	189	8	4.2	1.5	14127|14728|15368|16598|17096|18477|20085|20375	Fcer1g|Lilrb4a|Hmox1|Klf2|Lyn|Prdx1|Rps19|Spi1	-2.1	MyList
GO Biological Processes	19	GO:1903202	negative regulation of oxidative stress-induced cell death	19_GO:0048519 negative regulation of biological process	-3.9	10	6.5	20704	53	189	5	2.6	1.2	14775|19156|20656|22166|26570	Gpx1|Psap|Sod2|Txn1|Slc7a11	-2.1	MyList
KEGG Pathway	24	mmu05163	Human cytomegalovirus infection - Mus musculus (house mouse)		-3.9	4.3	5.1	20704	256	189	10	5.3	1.6	12010|14707|14964|14972|16176|18035|19354|20302|20303|21356	B2m|Gng5|H2-D1|H2-K1|Il1b|Nfkbia|Rac2|Ccl3|Ccl4|Tapbp	-2.1	MyList
GO Biological Processes	19	GO:0070228	regulation of lymphocyte apoptotic process	19_GO:0050789 regulation of biological process	-3.9	7.7	6	20704	85	189	6	3.2	1.3	12484|12505|16149|16854|17096|17319	Cd24a|Cd44|Cd74|Lgals3|Lyn|Mif	-2.1	MyList
GO Biological Processes	19	GO:0097191	extrinsic apoptotic signaling pathway	19_GO:0023052 signaling	-3.9	6.3	5.6	20704	122	189	7	3.7	1.4	12045|14373|16175|16176|16819|20375|56486	Bcl2a1b|G0s2|Il1a|Il1b|Lcn2|Spi1|Gabarap	-2.1	MyList
GO Biological Processes	19	GO:0098754	detoxification	19_GO:0098754 detoxification	-3.9	10	6.5	20704	54	189	5	2.6	1.2	17748|17750|18477|18712|20656	Mt1|Mt2|Prdx1|Pim1|Sod2	-2.1	MyList
GO Biological Processes	19	GO:0080135	regulation of cellular response to stress	19_GO:0050896 response to stimulus	-3.9	2.7	4.5	20704	730	189	18	9.5	2.1	11461|12505|13806|14775|15937|16149|16175|16176|17096|17319|18477|19156|19252|20375|20656|22166|26570|56312	Actb|Cd44|Eno1|Gpx1|Ier3|Cd74|Il1a|Il1b|Lyn|Mif|Prdx1|Psap|Dusp1|Spi1|Sod2|Txn1|Slc7a11|Nupr1	-2.1	MyList
GO Biological Processes	19	GO:0090023	positive regulation of neutrophil chemotaxis	19_GO:0040011 locomotion	-3.9	15	7.3	20704	29	189	4	2.1	1	12273|16149|16176|19354	C5ar1|Cd74|Il1b|Rac2	-2.1	MyList
GO Biological Processes	19	GO:0002888	positive regulation of myeloid leukocyte mediated immunity	19_GO:0002376 immune system process	-3.9	15	7.3	20704	29	189	4	2.1	1	11846|14127|20375|22177	Arg1|Fcer1g|Spi1|Tyrobp	-2.1	MyList
GO Biological Processes	19	GO:0009117	nucleotide metabolic process	19_GO:0008152 metabolic process	-3.9	3.2	4.7	20704	479	189	14	7.4	1.9	11674|11958|13806|15481|15937|17716|17719|17991|18103|18746|27425|54683|66091|102631912	Aldoa|Atp5k|Eno1|Hspa8|Ier3|ND1|ND4|Ndufa2|Nme2|Pkm|Atp5l|Prdx5|Ndufa3|Ndufb1	-2.1	MyList
GO Biological Processes	19	GO:0034599	cellular response to oxidative stress	19_GO:0050896 response to stimulus	-3.9	4.7	5.2	20704	210	189	9	4.8	1.5	12631|14775|14782|15368|16819|18477|20656|26570|54683	Cfl1|Gpx1|Gsr|Hmox1|Lcn2|Prdx1|Sod2|Slc7a11|Prdx5	-2.1	MyList
GO Biological Processes	19	GO:0008064	regulation of actin polymerization or depolymerization	19_GO:0050789 regulation of biological process	-3.9	5.3	5.3	20704	165	189	8	4.2	1.5	11867|12631|12721|18643|19240|19241|22323|56193	Arpc1b|Cfl1|Coro1a|Pfn1|Tmsb10|Tmsb4x|Vasp|Plek	-2.1	MyList
GO Biological Processes	19	GO:1902622	regulation of neutrophil migration	19_GO:0040011 locomotion	-3.8	10	6.4	20704	55	189	5	2.6	1.2	12273|16149|16175|16176|19354	C5ar1|Cd74|Il1a|Il1b|Rac2	-2.1	MyList
GO Biological Processes	19	GO:0002474	antigen processing and presentation of peptide antigen via MHC class I	19_GO:0002376 immune system process	-3.8	10	6.4	20704	55	189	5	2.6	1.2	12010|14127|14964|14972|21356	B2m|Fcer1g|H2-D1|H2-K1|Tapbp	-2.1	MyList
KEGG Pathway	24	mmu04260	Cardiac muscle contraction - Mus musculus (house mouse)		-3.8	7.6	5.9	20704	87	189	6	3.2	1.3	12861|17708|17710|17711|66152|66594	Cox6a1|COX1|COX3|CYTB|Uqcr10|Uqcr11	-2	MyList
GO Biological Processes	19	GO:0051493	regulation of cytoskeleton organization	19_GO:0050789 regulation of biological process	-3.8	3	4.6	20704	545	189	15	7.9	2	11465|11857|11867|12631|12721|16175|18643|19240|19241|19354|22323|52004|56193|63986|69550	Actg1|Arhgdib|Arpc1b|Cfl1|Coro1a|Il1a|Pfn1|Tmsb10|Tmsb4x|Rac2|Vasp|Cdk2ap2|Plek|Gmfg|Bst2	-2	MyList
GO Biological Processes	19	GO:0001910	regulation of leukocyte mediated cytotoxicity	19_GO:0002376 immune system process	-3.8	6.1	5.5	20704	125	189	7	3.7	1.4	11846|12010|14964|14972|15481|20375|22177	Arg1|B2m|H2-D1|H2-K1|Hspa8|Spi1|Tyrobp	-2	MyList
GO Biological Processes	19	GO:1902166	negative regulation of intrinsic apoptotic signaling pathway in response to DNA damage by p53 class mediator	19_GO:0023052 signaling	-3.8	27	8.8	20704	12	189	3	1.6	0.91	12505|16149|17319	Cd44|Cd74|Mif	-2	MyList
GO Biological Processes	19	GO:0006123	mitochondrial electron transport, cytochrome c to oxygen	19_GO:0008152 metabolic process	-3.8	27	8.8	20704	12	189	3	1.6	0.91	12861|17708|17710	Cox6a1|COX1|COX3	-2	MyList
GO Biological Processes	19	GO:0034135	regulation of toll-like receptor 2 signaling pathway	19_GO:0002376 immune system process	-3.8	27	8.8	20704	12	189	3	1.6	0.91	13057|16365|17096	Cyba|Acod1|Lyn	-2	MyList
GO Biological Processes	19	GO:0038093	Fc receptor signaling pathway	19_GO:0002376 immune system process	-3.8	27	8.8	20704	12	189	3	1.6	0.91	14127|17474|56619	Fcer1g|Clec4d|Clec4e	-2	MyList
GO Biological Processes	19	GO:0042989	sequestering of actin monomers	19_GO:0051179 localization	-3.8	27	8.8	20704	12	189	3	1.6	0.91	18643|19240|19241	Pfn1|Tmsb10|Tmsb4x	-2	MyList
GO Biological Processes	19	GO:0031392	regulation of prostaglandin biosynthetic process	19_GO:0008152 metabolic process	-3.8	27	8.8	20704	12	189	3	1.6	0.91	16149|16176|16592	Cd74|Il1b|Fabp5	-2	MyList
GO Biological Processes	19	GO:0043525	positive regulation of neuron apoptotic process	19_GO:0048518 positive regulation of biological process	-3.8	7.5	5.8	20704	88	189	6	3.2	1.3	16176|16819|20302|22177|56312|64138	Il1b|Lcn2|Ccl3|Tyrobp|Nupr1|Ctsz	-2	MyList
GO Biological Processes	19	GO:0032890	regulation of organic acid transport	19_GO:0051179 localization	-3.8	7.5	5.8	20704	88	189	6	3.2	1.3	11846|16175|16176|16181|17319|21825	Arg1|Il1a|Il1b|Il1rn|Mif|Thbs1	-2	MyList
GO Biological Processes	19	GO:0006753	nucleoside phosphate metabolic process	19_GO:0008152 metabolic process	-3.8	3.2	4.6	20704	486	189	14	7.4	1.9	11674|11958|13806|15481|15937|17716|17719|17991|18103|18746|27425|54683|66091|102631912	Aldoa|Atp5k|Eno1|Hspa8|Ier3|ND1|ND4|Ndufa2|Nme2|Pkm|Atp5l|Prdx5|Ndufa3|Ndufb1	-2	MyList
GO Biological Processes	19	GO:0030832	regulation of actin filament length	19_GO:0050789 regulation of biological process	-3.8	5.2	5.3	20704	168	189	8	4.2	1.5	11867|12631|12721|18643|19240|19241|22323|56193	Arpc1b|Cfl1|Coro1a|Pfn1|Tmsb10|Tmsb4x|Vasp|Plek	-2	MyList
GO Biological Processes	19	GO:0070665	positive regulation of leukocyte proliferation	19_GO:0048518 positive regulation of biological process	-3.8	5.2	5.3	20704	168	189	8	4.2	1.5	12484|12721|16149|16175|16176|17096|17319|19354	Cd24a|Coro1a|Cd74|Il1a|Il1b|Lyn|Mif|Rac2	-2	MyList
GO Biological Processes	19	GO:0052372	modulation by symbiont of entry into host	19_GO:0044419 biological process involved in interspecies interaction between organisms	-3.8	9.6	6.2	20704	57	189	5	2.6	1.2	16149|16852|66141|68713|80876	Cd74|Lgals1|Ifitm3|Ifitm1|Ifitm2	-2	MyList
GO Biological Processes	19	GO:0035455	response to interferon-alpha	19_GO:0050896 response to stimulus	-3.8	14	7	20704	31	189	4	2.1	1	66141|68713|69550|80876	Ifitm3|Ifitm1|Bst2|Ifitm2	-2	MyList
GO Biological Processes	19	GO:0071624	positive regulation of granulocyte chemotaxis	19_GO:0040011 locomotion	-3.8	14	7	20704	31	189	4	2.1	1	12273|16149|16176|19354	C5ar1|Cd74|Il1b|Rac2	-2	MyList
GO Biological Processes	19	GO:0046597	negative regulation of viral entry into host cell	19_GO:0016032 viral process	-3.8	14	7	20704	31	189	4	2.1	1	16149|66141|68713|80876	Cd74|Ifitm3|Ifitm1|Ifitm2	-2	MyList
GO Biological Processes	19	GO:1901215	negative regulation of neuron death	19_GO:0048519 negative regulation of biological process	-3.7	4.1	4.9	20704	267	189	10	5.3	1.6	12273|12608|12721|15368|16819|17748|18546|20656|26570|104069	C5ar1|Cebpb|Coro1a|Hmox1|Lcn2|Mt1|Pcp4|Sod2|Slc7a11|Sncb	-2	MyList
GO Biological Processes	19	GO:0007015	actin filament organization	19_GO:0009987 cellular process	-3.7	4.1	4.9	20704	268	189	10	5.3	1.6	11867|12631|12721|17118|17357|18826|19241|19354|22323|27361	Arpc1b|Cfl1|Coro1a|Marcks|Marcksl1|Lcp1|Tmsb4x|Rac2|Vasp|Msrb1	-2	MyList
GO Biological Processes	19	GO:0045071	negative regulation of viral genome replication	19_GO:0016032 viral process	-3.7	9.4	6.2	20704	58	189	5	2.6	1.2	20568|66141|68713|69550|80876	Slpi|Ifitm3|Ifitm1|Bst2|Ifitm2	-2	MyList
GO Biological Processes	19	GO:0010975	regulation of neuron projection development	19_GO:0032502 developmental process	-3.7	3	4.5	20704	556	189	15	7.9	2	12010|12484|12631|13660|14964|14972|16852|17096|17118|18103|18546|20202|24136|64138|67891	B2m|Cd24a|Cfl1|Ehd1|H2-D1|H2-K1|Lgals1|Lyn|Marcks|Nme2|Pcp4|S100a9|Zeb2|Ctsz|Rpl4	-2	MyList
GO Biological Processes	19	GO:0061844	antimicrobial humoral immune response mediated by antimicrobial peptide	19_GO:0044419 biological process involved in interspecies interaction between organisms	-3.7	5.9	5.4	20704	130	189	7	3.7	1.4	12010|14109|16854|20085|20202|20310|67248	B2m|Fau|Lgals3|Rps19|S100a9|Cxcl2|Rpl39	-2	MyList
GO Biological Processes	19	GO:0097577	sequestering of iron ion	19_GO:0051179 localization	-3.7	25	8.4	20704	13	189	3	1.6	0.91	14319|14325|16819	Fth1|Ftl1|Lcn2	-2	MyList
GO Biological Processes	19	GO:0002430	complement receptor mediated signaling pathway	19_GO:0002376 immune system process	-3.7	25	8.4	20704	13	189	3	1.6	0.91	12273|14289|14293	C5ar1|Fpr2|Fpr1	-2	MyList
GO Biological Processes	19	GO:0042590	antigen processing and presentation of exogenous peptide antigen via MHC class I	19_GO:0002376 immune system process	-3.7	25	8.4	20704	13	189	3	1.6	0.91	14127|14972|21356	Fcer1g|H2-K1|Tapbp	-2	MyList
GO Biological Processes	19	GO:0006122	mitochondrial electron transport, ubiquinol to cytochrome c	19_GO:0008152 metabolic process	-3.7	25	8.4	20704	13	189	3	1.6	0.91	17711|66152|66594	CYTB|Uqcr10|Uqcr11	-2	MyList
GO Biological Processes	19	GO:0090594	inflammatory response to wounding	19_GO:0050896 response to stimulus	-3.7	25	8.4	20704	13	189	3	1.6	0.91	12505|15368|16175	Cd44|Hmox1|Il1a	-2	MyList
GO Biological Processes	19	GO:0071622	regulation of granulocyte chemotaxis	19_GO:0040011 locomotion	-3.7	9.3	6.1	20704	59	189	5	2.6	1.2	12273|16149|16176|19354|21825	C5ar1|Cd74|Il1b|Rac2|Thbs1	-2	MyList
GO Biological Processes	19	GO:0060627	regulation of vesicle-mediated transport	19_GO:0051179 localization	-3.7	2.8	4.4	20704	624	189	16	8.5	2	12010|12306|12475|12512|12721|13057|13660|14127|15368|15481|16176|16854|17096|19354|20375|53378	B2m|Anxa2|Cd14|Cd63|Coro1a|Cyba|Ehd1|Fcer1g|Hmox1|Hspa8|Il1b|Lgals3|Lyn|Rac2|Spi1|Sdcbp	-2	MyList
GO Biological Processes	19	GO:2000146	negative regulation of cell motility	19_GO:0040011 locomotion	-3.7	3.7	4.7	20704	325	189	11	5.8	1.7	11857|12512|12631|16149|16181|17319|19252|21825|66141|68713|69550	Arhgdib|Cd63|Cfl1|Cd74|Il1rn|Mif|Dusp1|Thbs1|Ifitm3|Ifitm1|Bst2	-1.9	MyList
GO Biological Processes	19	GO:1903039	positive regulation of leukocyte cell-cell adhesion	19_GO:0048518 positive regulation of biological process	-3.7	4	4.8	20704	272	189	10	5.3	1.6	11461|12010|12484|12505|12721|14728|16149|16175|16176|16852	Actb|B2m|Cd24a|Cd44|Coro1a|Lilrb4a|Cd74|Il1a|Il1b|Lgals1	-1.9	MyList
GO Biological Processes	19	GO:0050792	regulation of viral process	19_GO:0016032 viral process	-3.7	5	5.1	20704	175	189	8	4.2	1.5	16149|16852|18643|20568|66141|68713|69550|80876	Cd74|Lgals1|Pfn1|Slpi|Ifitm3|Ifitm1|Bst2|Ifitm2	-1.9	MyList
GO Biological Processes	19	GO:0070372	regulation of ERK1 and ERK2 cascade	19_GO:0023052 signaling	-3.7	3.7	4.7	20704	326	189	11	5.8	1.7	11984|12505|16149|16175|16176|17096|17319|19252|20302|20303|20305	Atp6v0c|Cd44|Cd74|Il1a|Il1b|Lyn|Mif|Dusp1|Ccl3|Ccl4|Ccl6	-1.9	MyList
GO Biological Processes	19	GO:0002822	regulation of adaptive immune response based on somatic recombination of immune receptors built from immunoglobulin superfamily domains	19_GO:0002376 immune system process	-3.7	4.4	4.9	20704	223	189	9	4.8	1.5	11846|12010|12484|14127|14728|14964|14972|15481|16176	Arg1|B2m|Cd24a|Fcer1g|Lilrb4a|H2-D1|H2-K1|Hspa8|Il1b	-1.9	MyList
KEGG Pathway	24	mmu04640	Hematopoietic cell lineage - Mus musculus (house mouse)		-3.7	7	5.6	20704	94	189	6	3.2	1.3	12475|12484|12505|12527|16175|16176	Cd14|Cd24a|Cd44|Cd9|Il1a|Il1b	-1.9	MyList
GO Biological Processes	19	GO:0033108	mitochondrial respiratory chain complex assembly	19_GO:0009987 cellular process	-3.7	7	5.6	20704	94	189	6	3.2	1.3	12856|17716|17719|17991|66091|100503890	Cox17|ND1|ND4|Ndufa2|Ndufa3|Pet100	-1.9	MyList
GO Biological Processes	19	GO:1902253	regulation of intrinsic apoptotic signaling pathway by p53 class mediator	19_GO:0023052 signaling	-3.7	13	6.8	20704	33	189	4	2.1	1	12505|16149|17319|22187	Cd44|Cd74|Mif|Ubb	-1.9	MyList
GO Biological Processes	19	GO:0014002	astrocyte development	19_GO:0032502 developmental process	-3.7	13	6.8	20704	33	189	4	2.1	1	12273|16176|20201|20202	C5ar1|Il1b|S100a8|S100a9	-1.9	MyList
KEGG Pathway	24	mmu05167	Kaposi sarcoma-associated herpesvirus infection - Mus musculus (house mouse)		-3.6	4.4	4.9	20704	224	189	9	4.8	1.5	14707|14964|14972|17096|18035|20310|22186|22187|54123	Gng5|H2-D1|H2-K1|Lyn|Nfkbia|Cxcl2|Uba52|Ubb|Irf7	-1.9	MyList
GO Biological Processes	19	GO:0097193	intrinsic apoptotic signaling pathway	19_GO:0023052 signaling	-3.6	5	5.1	20704	177	189	8	4.2	1.5	12045|12608|12925|14775|15368|15937|20656|56312	Bcl2a1b|Cebpb|Crip1|Gpx1|Hmox1|Ier3|Sod2|Nupr1	-1.9	MyList
GO Biological Processes	19	GO:0050868	negative regulation of T cell activation	19_GO:0002376 immune system process	-3.6	5.7	5.3	20704	134	189	7	3.7	1.4	11846|12484|12505|12608|14728|16149|16854	Arg1|Cd24a|Cd44|Cebpb|Lilrb4a|Cd74|Lgals3	-1.9	MyList
GO Biological Processes	19	GO:0019725	cellular homeostasis	19_GO:0065007 biological regulation	-3.6	2.8	4.3	20704	632	189	16	8.5	2	11674|11927|11984|14319|14325|14775|14782|15368|16175|16819|17748|17750|18477|22166|54683|66162	Aldoa|Atox1|Atp6v0c|Fth1|Ftl1|Gpx1|Gsr|Hmox1|Il1a|Lcn2|Mt1|Mt2|Prdx1|Txn1|Prdx5|Bola2	-1.9	MyList
GO Biological Processes	19	GO:0033003	regulation of mast cell activation	19_GO:0002376 immune system process	-3.6	9	6	20704	61	189	5	2.6	1.2	14127|14728|15368|17096|19354	Fcer1g|Lilrb4a|Hmox1|Lyn|Rac2	-1.9	MyList
GO Biological Processes	19	GO:0043300	regulation of leukocyte degranulation	19_GO:0002376 immune system process	-3.6	9	6	20704	61	189	5	2.6	1.2	14127|15368|17096|19354|20375	Fcer1g|Hmox1|Lyn|Rac2|Spi1	-1.9	MyList
KEGG Pathway	24	mmu05134	Legionellosis - Mus musculus (house mouse)		-3.6	9	6	20704	61	189	5	2.6	1.2	12475|15481|16176|18035|20310	Cd14|Hspa8|Il1b|Nfkbia|Cxcl2	-1.9	MyList
GO Biological Processes	19	GO:0070374	positive regulation of ERK1 and ERK2 cascade	19_GO:0023052 signaling	-3.6	4.3	4.9	20704	227	189	9	4.8	1.5	11984|12505|16149|16175|16176|17319|20302|20303|20305	Atp6v0c|Cd44|Cd74|Il1a|Il1b|Mif|Ccl3|Ccl4|Ccl6	-1.9	MyList
GO Biological Processes	19	GO:0071674	mononuclear cell migration	19_GO:0002376 immune system process	-3.6	6.8	5.5	20704	96	189	6	3.2	1.3	12721|16854|20085|20302|20303|20305	Coro1a|Lgals3|Rps19|Ccl3|Ccl4|Ccl6	-1.9	MyList
GO Biological Processes	19	GO:0017004	cytochrome complex assembly	19_GO:0009987 cellular process	-3.6	13	6.7	20704	34	189	4	2.1	1	12856|13057|17710|100503890	Cox17|Cyba|COX3|Pet100	-1.9	MyList
GO Biological Processes	19	GO:0034340	response to type I interferon	19_GO:0044419 biological process involved in interspecies interaction between organisms	-3.6	13	6.7	20704	34	189	4	2.1	1	54123|66141|68713|80876	Irf7|Ifitm3|Ifitm1|Ifitm2	-1.9	MyList
GO Biological Processes	19	GO:2001279	regulation of unsaturated fatty acid biosynthetic process	19_GO:0008152 metabolic process	-3.6	23	8.1	20704	14	189	3	1.6	0.91	16149|16176|16592	Cd74|Il1b|Fabp5	-1.9	MyList
GO Biological Processes	19	GO:0110053	regulation of actin filament organization	19_GO:0050789 regulation of biological process	-3.6	3.9	4.7	20704	279	189	10	5.3	1.6	11465|11867|12631|12721|18643|19240|19241|22323|56193|63986	Actg1|Arpc1b|Cfl1|Coro1a|Pfn1|Tmsb10|Tmsb4x|Vasp|Plek|Gmfg	-1.9	MyList
GO Biological Processes	19	GO:0001909	leukocyte mediated cytotoxicity	19_GO:0002376 immune system process	-3.6	8.8	5.9	20704	62	189	5	2.6	1.2	12010|12721|14964|14972|18477	B2m|Coro1a|H2-D1|H2-K1|Prdx1	-1.9	MyList
GO Biological Processes	19	GO:0045785	positive regulation of cell adhesion	19_GO:0048518 positive regulation of biological process	-3.6	3	4.4	20704	510	189	14	7.4	1.9	11461|12010|12484|12505|12512|12631|12721|14728|16149|16175|16176|16852|18081|21825	Actb|B2m|Cd24a|Cd44|Cd63|Cfl1|Coro1a|Lilrb4a|Cd74|Il1a|Il1b|Lgals1|Ninj1|Thbs1	-1.9	MyList
KEGG Pathway	24	mmu04623	Cytosolic DNA-sensing pathway - Mus musculus (house mouse)		-3.6	8.7	5.9	20704	63	189	5	2.6	1.2	16176|18035|20303|54123|66491	Il1b|Nfkbia|Ccl4|Irf7|Polr2l	-1.9	MyList
GO Biological Processes	19	GO:0019731	antibacterial humoral response	19_GO:0044419 biological process involved in interspecies interaction between organisms	-3.6	6.7	5.4	20704	98	189	6	3.2	1.3	12010|14109|20568|66107|67248|100034251	B2m|Fau|Slpi|Wfdc21|Rpl39|Wfdc17	-1.9	MyList
GO Biological Processes	19	GO:0010563	negative regulation of phosphorus metabolic process	19_GO:0048519 negative regulation of biological process	-3.6	3.1	4.4	20704	453	189	13	6.9	1.8	11461|12257|14728|15937|16176|17096|18546|19252|56193|56312|56455|59046|98496	Actb|Tspo|Lilrb4a|Ier3|Il1b|Lyn|Pcp4|Dusp1|Plek|Nupr1|Dynll1|Arpp19|Pid1	-1.9	MyList
GO Biological Processes	19	GO:0045936	negative regulation of phosphate metabolic process	19_GO:0048519 negative regulation of biological process	-3.6	3.1	4.4	20704	453	189	13	6.9	1.8	11461|12257|14728|15937|16176|17096|18546|19252|56193|56312|56455|59046|98496	Actb|Tspo|Lilrb4a|Ier3|Il1b|Lyn|Pcp4|Dusp1|Plek|Nupr1|Dynll1|Arpp19|Pid1	-1.9	MyList
GO Biological Processes	19	GO:0002719	negative regulation of cytokine production involved in immune response	19_GO:0002376 immune system process	-3.5	13	6.5	20704	35	189	4	2.1	1	11846|14728|15368|69550	Arg1|Lilrb4a|Hmox1|Bst2	-1.9	MyList
GO Biological Processes	19	GO:0002706	regulation of lymphocyte mediated immunity	19_GO:0002376 immune system process	-3.5	4.3	4.8	20704	231	189	9	4.8	1.5	11846|12010|12484|14127|14728|14964|14972|15481|16176	Arg1|B2m|Cd24a|Fcer1g|Lilrb4a|H2-D1|H2-K1|Hspa8|Il1b	-1.9	MyList
GO Biological Processes	19	GO:0007204	positive regulation of cytosolic calcium ion concentration	19_GO:0065007 biological regulation	-3.5	4.3	4.8	20704	231	189	9	4.8	1.5	12273|12484|14289|14293|16176|20302|20310|23833|54199	C5ar1|Cd24a|Fpr2|Fpr1|Il1b|Ccl3|Cxcl2|Cd52|Ccrl2	-1.9	MyList
KEGG Pathway	24	mmu05169	Epstein-Barr virus infection - Mus musculus (house mouse)		-3.5	4.3	4.8	20704	231	189	9	4.8	1.5	12010|12505|14964|14972|17096|18035|20422|21356|54123	B2m|Cd44|H2-D1|H2-K1|Lyn|Nfkbia|Sem1|Tapbp|Irf7	-1.9	MyList
GO Biological Processes	19	GO:0002690	positive regulation of leukocyte chemotaxis	19_GO:0040011 locomotion	-3.5	6.6	5.4	20704	99	189	6	3.2	1.3	12273|16149|16176|19354|20375|21825	C5ar1|Cd74|Il1b|Rac2|Spi1|Thbs1	-1.8	MyList
GO Biological Processes	19	GO:0071346	cellular response to interferon-gamma	19_GO:0044419 biological process involved in interspecies interaction between organisms	-3.5	6.6	5.4	20704	99	189	6	3.2	1.3	11465|16365|20302|20303|20305|22121	Actg1|Acod1|Ccl3|Ccl4|Ccl6|Rpl13a	-1.8	MyList
GO Biological Processes	19	GO:0002698	negative regulation of immune effector process	19_GO:0002376 immune system process	-3.5	5.5	5.1	20704	140	189	7	3.7	1.4	11846|14728|15368|16854|20085|20375|69550	Arg1|Lilrb4a|Hmox1|Lgals3|Rps19|Spi1|Bst2	-1.8	MyList
GO Biological Processes	19	GO:2001243	negative regulation of intrinsic apoptotic signaling pathway	19_GO:0023052 signaling	-3.5	6.6	5.4	20704	100	189	6	3.2	1.3	12505|13806|14775|16149|17319|20656	Cd44|Eno1|Gpx1|Cd74|Mif|Sod2	-1.8	MyList
KEGG Pathway	24	mmu04620	Toll-like receptor signaling pathway - Mus musculus (house mouse)		-3.5	6.6	5.4	20704	100	189	6	3.2	1.3	12475|16176|18035|20302|20303|54123	Cd14|Il1b|Nfkbia|Ccl3|Ccl4|Irf7	-1.8	MyList
GO Biological Processes	19	GO:0043518	negative regulation of DNA damage response, signal transduction by p53 class mediator	19_GO:0023052 signaling	-3.5	22	7.8	20704	15	189	3	1.6	0.91	12505|16149|17319	Cd44|Cd74|Mif	-1.8	MyList
GO Biological Processes	19	GO:0032308	positive regulation of prostaglandin secretion	19_GO:0051179 localization	-3.5	22	7.8	20704	15	189	3	1.6	0.91	16175|16176|17319	Il1a|Il1b|Mif	-1.8	MyList
GO Biological Processes	19	GO:0006165	nucleoside diphosphate phosphorylation	19_GO:0008152 metabolic process	-3.5	8.4	5.8	20704	65	189	5	2.6	1.2	11674|13806|15937|18103|18746	Aldoa|Eno1|Ier3|Nme2|Pkm	-1.8	MyList
GO Biological Processes	19	GO:0035456	response to interferon-beta	19_GO:0050896 response to stimulus	-3.5	8.4	5.8	20704	65	189	5	2.6	1.2	16365|66141|68713|69550|80876	Acod1|Ifitm3|Ifitm1|Bst2|Ifitm2	-1.8	MyList
GO Biological Processes	19	GO:0043270	positive regulation of ion transport	19_GO:0051179 localization	-3.5	3.5	4.5	20704	343	189	11	5.8	1.7	12257|12608|12631|12856|13040|16175|16176|16819|16854|17319|18546	Tspo|Cebpb|Cfl1|Cox17|Ctss|Il1a|Il1b|Lcn2|Lgals3|Mif|Pcp4	-1.8	MyList
GO Biological Processes	19	GO:1905952	regulation of lipid localization	19_GO:0051179 localization	-3.5	4.7	4.9	20704	187	189	8	4.2	1.5	12257|12306|13660|16175|16176|17319|18035|21825	Tspo|Anxa2|Ehd1|Il1a|Il1b|Mif|Nfkbia|Thbs1	-1.8	MyList
GO Biological Processes	19	GO:0048525	negative regulation of viral process	19_GO:0016032 viral process	-3.5	6.5	5.3	20704	101	189	6	3.2	1.3	16149|20568|66141|68713|69550|80876	Cd74|Slpi|Ifitm3|Ifitm1|Bst2|Ifitm2	-1.8	MyList
GO Biological Processes	19	GO:0032102	negative regulation of response to external stimulus	19_GO:0048519 negative regulation of biological process	-3.5	3.3	4.4	20704	403	189	12	6.3	1.8	11846|12306|12484|12505|12527|14775|15937|16365|17319|19252|20085|21825	Arg1|Anxa2|Cd24a|Cd44|Cd9|Gpx1|Ier3|Acod1|Mif|Dusp1|Rps19|Thbs1	-1.8	MyList
GO Biological Processes	19	GO:0090022	regulation of neutrophil chemotaxis	19_GO:0040011 locomotion	-3.5	12	6.3	20704	37	189	4	2.1	1	12273|16149|16176|19354	C5ar1|Cd74|Il1b|Rac2	-1.8	MyList
GO Biological Processes	19	GO:0002724	regulation of T cell cytokine production	19_GO:0002376 immune system process	-3.5	12	6.3	20704	37	189	4	2.1	1	11846|12010|14728|16176	Arg1|B2m|Lilrb4a|Il1b	-1.8	MyList
GO Biological Processes	19	GO:2000191	regulation of fatty acid transport	19_GO:0051179 localization	-3.5	12	6.3	20704	37	189	4	2.1	1	16175|16176|17319|21825	Il1a|Il1b|Mif|Thbs1	-1.8	MyList
GO Biological Processes	19	GO:0071900	regulation of protein serine/threonine kinase activity	19_GO:0008152 metabolic process	-3.4	3.5	4.5	20704	347	189	11	5.8	1.7	11461|12484|16176|16181|17096|17118|17319|18712|19252|21825|24136	Actb|Cd24a|Il1b|Il1rn|Lyn|Marcks|Mif|Pim1|Dusp1|Thbs1|Zeb2	-1.8	MyList
GO Biological Processes	19	GO:1990869	cellular response to chemokine	19_GO:0050896 response to stimulus	-3.4	8.2	5.6	20704	67	189	5	2.6	1.2	19252|20302|20303|20305|20310	Dusp1|Ccl3|Ccl4|Ccl6|Cxcl2	-1.8	MyList
GO Biological Processes	19	GO:0006879	cellular iron ion homeostasis	19_GO:0065007 biological regulation	-3.4	8.2	5.6	20704	67	189	5	2.6	1.2	14319|14325|15368|16819|66162	Fth1|Ftl1|Hmox1|Lcn2|Bola2	-1.8	MyList
GO Biological Processes	19	GO:1990868	response to chemokine	19_GO:0050896 response to stimulus	-3.4	8.2	5.6	20704	67	189	5	2.6	1.2	19252|20302|20303|20305|20310	Dusp1|Ccl3|Ccl4|Ccl6|Cxcl2	-1.8	MyList
GO Biological Processes	19	GO:1902105	regulation of leukocyte differentiation	19_GO:0002376 immune system process	-3.4	3.5	4.4	20704	349	189	11	5.8	1.7	11461|12484|12505|12608|14728|16149|17096|18081|18103|20302|22177	Actb|Cd24a|Cd44|Cebpb|Lilrb4a|Cd74|Lyn|Ninj1|Nme2|Ccl3|Tyrobp	-1.8	MyList
GO Biological Processes	19	GO:0051238	sequestering of metal ion	19_GO:0051179 localization	-3.4	21	7.5	20704	16	189	3	1.6	0.91	14319|14325|16819	Fth1|Ftl1|Lcn2	-1.8	MyList
GO Biological Processes	19	GO:1902165	regulation of intrinsic apoptotic signaling pathway in response to DNA damage by p53 class mediator	19_GO:0023052 signaling	-3.4	21	7.5	20704	16	189	3	1.6	0.91	12505|16149|17319	Cd44|Cd74|Mif	-1.8	MyList
GO Biological Processes	19	GO:0046686	response to cadmium ion	19_GO:0050896 response to stimulus	-3.4	12	6.2	20704	38	189	4	2.1	1	15368|17711|17748|17750	Hmox1|CYTB|Mt1|Mt2	-1.7	MyList
GO Biological Processes	19	GO:0050869	negative regulation of B cell activation	19_GO:0002376 immune system process	-3.4	12	6.2	20704	38	189	4	2.1	1	12484|14728|17096|22177	Cd24a|Lilrb4a|Lyn|Tyrobp	-1.7	MyList
KEGG Pathway	24	mmu04062	Chemokine signaling pathway - Mus musculus (house mouse)		-3.4	4.6	4.8	20704	192	189	8	4.2	1.5	14707|17096|18035|19354|20302|20303|20305|20310	Gng5|Lyn|Nfkbia|Rac2|Ccl3|Ccl4|Ccl6|Cxcl2	-1.7	MyList
GO Biological Processes	19	GO:0031341	regulation of cell killing	19_GO:0050789 regulation of biological process	-3.4	5.3	4.9	20704	146	189	7	3.7	1.4	11846|12010|14964|14972|15481|20375|22177	Arg1|B2m|H2-D1|H2-K1|Hspa8|Spi1|Tyrobp	-1.7	MyList
GO Biological Processes	19	GO:0030833	regulation of actin filament polymerization	19_GO:0050789 regulation of biological process	-3.4	5.3	4.9	20704	146	189	7	3.7	1.4	11867|12631|12721|18643|19240|19241|22323	Arpc1b|Cfl1|Coro1a|Pfn1|Tmsb10|Tmsb4x|Vasp	-1.7	MyList
GO Biological Processes	19	GO:0010038	response to metal ion	19_GO:0050896 response to stimulus	-3.4	3.7	4.5	20704	295	189	10	5.3	1.6	12010|12925|15368|16175|16477|16478|17711|17748|17750|21825	B2m|Crip1|Hmox1|Il1a|Junb|Jund|CYTB|Mt1|Mt2|Thbs1	-1.7	MyList
GO Biological Processes	19	GO:0071356	cellular response to tumor necrosis factor	19_GO:0050896 response to stimulus	-3.4	5.2	4.9	20704	147	189	7	3.7	1.4	12631|16365|18035|20302|20303|20305|98496	Cfl1|Acod1|Nfkbia|Ccl3|Ccl4|Ccl6|Pid1	-1.7	MyList
GO Biological Processes	19	GO:0042273	ribosomal large subunit biogenesis	19_GO:0009987 cellular process	-3.4	7.9	5.5	20704	69	189	5	2.6	1.2	66489|67115|67671|110954|268449	Rpl35|Rpl14|Rpl38|Rpl10|Rpl23a	-1.7	MyList
GO Biological Processes	19	GO:0046939	nucleotide phosphorylation	19_GO:0008152 metabolic process	-3.4	7.9	5.5	20704	69	189	5	2.6	1.2	11674|13806|15937|18103|18746	Aldoa|Eno1|Ier3|Nme2|Pkm	-1.7	MyList
GO Biological Processes	19	GO:0050777	negative regulation of immune response	19_GO:0002376 immune system process	-3.4	4.5	4.7	20704	194	189	8	4.2	1.5	11846|14728|14775|15368|16365|16854|20085|20375	Arg1|Lilrb4a|Gpx1|Hmox1|Acod1|Lgals3|Rps19|Spi1	-1.7	MyList
GO Biological Processes	19	GO:1903038	negative regulation of leukocyte cell-cell adhesion	19_GO:0048519 negative regulation of biological process	-3.4	5.2	4.9	20704	148	189	7	3.7	1.4	11846|12484|12505|12608|14728|16149|16854	Arg1|Cd24a|Cd44|Cebpb|Lilrb4a|Cd74|Lgals3	-1.7	MyList
GO Biological Processes	19	GO:0033032	regulation of myeloid cell apoptotic process	19_GO:0050789 regulation of biological process	-3.4	11	6.1	20704	39	189	4	2.1	1	12505|14127|17319|26570	Cd44|Fcer1g|Mif|Slc7a11	-1.7	MyList
GO Biological Processes	19	GO:0043304	regulation of mast cell degranulation	19_GO:0002376 immune system process	-3.4	11	6.1	20704	39	189	4	2.1	1	14127|15368|17096|19354	Fcer1g|Hmox1|Lyn|Rac2	-1.7	MyList
GO Biological Processes	19	GO:0050870	positive regulation of T cell activation	19_GO:0002376 immune system process	-3.3	4	4.6	20704	246	189	9	4.8	1.5	11461|12010|12484|12721|14728|16149|16175|16176|16852	Actb|B2m|Cd24a|Coro1a|Lilrb4a|Cd74|Il1a|Il1b|Lgals1	-1.7	MyList
KEGG Pathway	24	mmu05140	Leishmaniasis - Mus musculus (house mouse)		-3.3	7.8	5.5	20704	70	189	5	2.6	1.2	13057|16175|16176|17357|18035	Cyba|Il1a|Il1b|Marcksl1|Nfkbia	-1.7	MyList
GO Biological Processes	19	GO:0055086	nucleobase-containing small molecule metabolic process	19_GO:0008152 metabolic process	-3.3	2.8	4.2	20704	540	189	14	7.4	1.9	11674|11958|13806|15481|15937|17716|17719|17991|18103|18746|27425|54683|66091|102631912	Aldoa|Atp5k|Eno1|Hspa8|Ier3|ND1|ND4|Ndufa2|Nme2|Pkm|Atp5l|Prdx5|Ndufa3|Ndufb1	-1.7	MyList
GO Biological Processes	19	GO:0061621	canonical glycolysis	19_GO:0008152 metabolic process	-3.3	19	7.3	20704	17	189	3	1.6	0.91	11674|13806|18746	Aldoa|Eno1|Pkm	-1.7	MyList
GO Biological Processes	19	GO:0006735	NADH regeneration	19_GO:0008152 metabolic process	-3.3	19	7.3	20704	17	189	3	1.6	0.91	11674|13806|18746	Aldoa|Eno1|Pkm	-1.7	MyList
GO Biological Processes	19	GO:0032306	regulation of prostaglandin secretion	19_GO:0051179 localization	-3.3	19	7.3	20704	17	189	3	1.6	0.91	16175|16176|17319	Il1a|Il1b|Mif	-1.7	MyList
GO Biological Processes	19	GO:0061718	glucose catabolic process to pyruvate	19_GO:0008152 metabolic process	-3.3	19	7.3	20704	17	189	3	1.6	0.91	11674|13806|18746	Aldoa|Eno1|Pkm	-1.7	MyList
GO Biological Processes	19	GO:0002483	antigen processing and presentation of endogenous peptide antigen	19_GO:0002376 immune system process	-3.3	11	6	20704	40	189	4	2.1	1	12010|14964|14972|21356	B2m|H2-D1|H2-K1|Tapbp	-1.7	MyList
GO Biological Processes	19	GO:0001659	temperature homeostasis	19_GO:0032501 multicellular organismal process	-3.3	11	6	20704	40	189	4	2.1	1	14775|16175|16176|16181	Gpx1|Il1a|Il1b|Il1rn	-1.7	MyList
GO Biological Processes	19	GO:0019885	antigen processing and presentation of endogenous peptide antigen via MHC class I	19_GO:0002376 immune system process	-3.3	11	6	20704	40	189	4	2.1	1	12010|14964|14972|21356	B2m|H2-D1|H2-K1|Tapbp	-1.7	MyList
GO Biological Processes	19	GO:0034121	regulation of toll-like receptor signaling pathway	19_GO:0002376 immune system process	-3.3	7.7	5.4	20704	71	189	5	2.6	1.2	13057|16365|17096|18081|54123	Cyba|Acod1|Lyn|Ninj1|Irf7	-1.7	MyList
GO Biological Processes	19	GO:1903900	regulation of viral life cycle	19_GO:0016032 viral process	-3.3	5.1	4.8	20704	151	189	7	3.7	1.4	16149|16852|20568|66141|68713|69550|80876	Cd74|Lgals1|Slpi|Ifitm3|Ifitm1|Bst2|Ifitm2	-1.7	MyList
GO Biological Processes	19	GO:0043405	regulation of MAP kinase activity	19_GO:0008152 metabolic process	-3.3	4.4	4.6	20704	198	189	8	4.2	1.5	12484|16176|16181|17096|17319|19252|21825|24136	Cd24a|Il1b|Il1rn|Lyn|Mif|Dusp1|Thbs1|Zeb2	-1.7	MyList
GO Biological Processes	19	GO:0040013	negative regulation of locomotion	19_GO:0040011 locomotion	-3.3	3.3	4.3	20704	360	189	11	5.8	1.7	11857|12512|12631|16149|16181|17319|19252|21825|66141|68713|69550	Arhgdib|Cd63|Cfl1|Cd74|Il1rn|Mif|Dusp1|Thbs1|Ifitm3|Ifitm1|Bst2	-1.7	MyList
GO Biological Processes	19	GO:0031099	regeneration	19_GO:0032502 developmental process	-3.3	6	5.1	20704	109	189	6	3.2	1.3	12527|12608|14775|15368|18081|18746	Cd9|Cebpb|Gpx1|Hmox1|Ninj1|Pkm	-1.7	MyList
GO Biological Processes	19	GO:0051047	positive regulation of secretion	19_GO:0051179 localization	-3.3	3.1	4.2	20704	420	189	12	6.3	1.8	12306|13057|14127|16175|16176|16854|17319|18546|20201|20202|53378|56455	Anxa2|Cyba|Fcer1g|Il1a|Il1b|Lgals3|Mif|Pcp4|S100a8|S100a9|Sdcbp|Dynll1	-1.7	MyList
GO Biological Processes	19	GO:0034110	regulation of homotypic cell-cell adhesion	19_GO:0050789 regulation of biological process	-3.3	11	6	20704	41	189	4	2.1	1	12484|12527|16852|17096	Cd24a|Cd9|Lgals1|Lyn	-1.7	MyList
GO Biological Processes	19	GO:0002824	positive regulation of adaptive immune response based on somatic recombination of immune receptors built from immunoglobulin superfamily domains	19_GO:0002376 immune system process	-3.3	5	4.8	20704	154	189	7	3.7	1.4	12010|12484|14127|14964|14972|15481|16176	B2m|Cd24a|Fcer1g|H2-D1|H2-K1|Hspa8|Il1b	-1.6	MyList
GO Biological Processes	19	GO:0030888	regulation of B cell proliferation	19_GO:0002376 immune system process	-3.3	7.5	5.3	20704	73	189	5	2.6	1.2	12484|16149|17096|17319|22177	Cd24a|Cd74|Lyn|Mif|Tyrobp	-1.6	MyList
GO Biological Processes	19	GO:0045428	regulation of nitric oxide biosynthetic process	19_GO:0008152 metabolic process	-3.3	7.5	5.3	20704	73	189	5	2.6	1.2	12257|16176|16598|20656|56455	Tspo|Il1b|Klf2|Sod2|Dynll1	-1.6	MyList
GO Biological Processes	19	GO:0010755	regulation of plasminogen activation	19_GO:0008152 metabolic process	-3.3	18	7	20704	18	189	3	1.6	0.91	13806|21825|64138	Eno1|Thbs1|Ctsz	-1.6	MyList
GO Biological Processes	19	GO:0002507	tolerance induction	19_GO:0002376 immune system process	-3.3	18	7	20704	18	189	3	1.6	0.91	14728|16365|17096	Lilrb4a|Acod1|Lyn	-1.6	MyList
GO Biological Processes	19	GO:0045765	regulation of angiogenesis	19_GO:0032502 developmental process	-3.3	3.6	4.3	20704	308	189	10	5.3	1.6	12226|12273|15368|16175|16176|16598|16854|18081|18746|21825	Btg1|C5ar1|Hmox1|Il1a|Il1b|Klf2|Lgals3|Ninj1|Pkm|Thbs1	-1.6	MyList
GO Biological Processes	19	GO:0043254	regulation of protein-containing complex assembly	19_GO:0050789 regulation of biological process	-3.3	3.1	4.2	20704	425	189	12	6.3	1.8	11867|12484|12631|12721|16854|18643|18826|19240|19241|22121|22323|56193	Arpc1b|Cd24a|Cfl1|Coro1a|Lgals3|Pfn1|Lcp1|Tmsb10|Tmsb4x|Rpl13a|Vasp|Plek	-1.6	MyList
GO Biological Processes	19	GO:0071902	positive regulation of protein serine/threonine kinase activity	19_GO:0048518 positive regulation of biological process	-3.2	4.3	4.5	20704	204	189	8	4.2	1.5	12484|16176|16181|17118|17319|18712|21825|24136	Cd24a|Il1b|Il1rn|Marcks|Mif|Pim1|Thbs1|Zeb2	-1.6	MyList
GO Biological Processes	19	GO:0062012	regulation of small molecule metabolic process	19_GO:0008152 metabolic process	-3.2	3.3	4.2	20704	368	189	11	5.8	1.7	12257|13806|15937|16149|16176|16592|26570|56193|56312|59046|98496	Tspo|Eno1|Ier3|Cd74|Il1b|Fabp5|Slc7a11|Plek|Nupr1|Arpp19|Pid1	-1.6	MyList
GO Biological Processes	19	GO:0032368	regulation of lipid transport	19_GO:0051179 localization	-3.2	4.9	4.7	20704	157	189	7	3.7	1.4	12257|12306|16175|16176|17319|18035|21825	Tspo|Anxa2|Il1a|Il1b|Mif|Nfkbia|Thbs1	-1.6	MyList
GO Biological Processes	19	GO:0000302	response to reactive oxygen species	19_GO:0050896 response to stimulus	-3.2	4.9	4.7	20704	157	189	7	3.7	1.4	12631|14775|15368|16819|18477|20656|54683	Cfl1|Gpx1|Hmox1|Lcn2|Prdx1|Sod2|Prdx5	-1.6	MyList
GO Biological Processes	19	GO:1901342	regulation of vasculature development	19_GO:0032502 developmental process	-3.2	3.5	4.3	20704	312	189	10	5.3	1.6	12226|12273|15368|16175|16176|16598|16854|18081|18746|21825	Btg1|C5ar1|Hmox1|Il1a|Il1b|Klf2|Lgals3|Ninj1|Pkm|Thbs1	-1.6	MyList
GO Biological Processes	19	GO:0030336	negative regulation of cell migration	19_GO:0040011 locomotion	-3.2	3.5	4.3	20704	312	189	10	5.3	1.6	11857|12512|16149|16181|17319|19252|21825|66141|68713|69550	Arhgdib|Cd63|Cd74|Il1rn|Mif|Dusp1|Thbs1|Ifitm3|Ifitm1|Bst2	-1.6	MyList
GO Biological Processes	19	GO:1903578	regulation of ATP metabolic process	19_GO:0008152 metabolic process	-3.2	7.3	5.2	20704	75	189	5	2.6	1.2	12257|13806|15937|56312|98496	Tspo|Eno1|Ier3|Nupr1|Pid1	-1.6	MyList
GO Biological Processes	19	GO:0019883	antigen processing and presentation of endogenous antigen	19_GO:0002376 immune system process	-3.2	10	5.8	20704	43	189	4	2.1	1	12010|14964|14972|21356	B2m|H2-D1|H2-K1|Tapbp	-1.6	MyList
GO Biological Processes	19	GO:0002831	regulation of response to biotic stimulus	19_GO:0050896 response to stimulus	-3.2	3.2	4.2	20704	371	189	11	5.8	1.7	11846|12484|13057|16149|16176|16365|17319|20085|20375|22177|54123	Arg1|Cd24a|Cyba|Cd74|Il1b|Acod1|Mif|Rps19|Spi1|Tyrobp|Irf7	-1.6	MyList
GO Biological Processes	19	GO:0002708	positive regulation of lymphocyte mediated immunity	19_GO:0002376 immune system process	-3.2	4.8	4.6	20704	160	189	7	3.7	1.4	12010|12484|14127|14964|14972|15481|16176	B2m|Cd24a|Fcer1g|H2-D1|H2-K1|Hspa8|Il1b	-1.6	MyList
GO Biological Processes	19	GO:0001776	leukocyte homeostasis	19_GO:0002376 immune system process	-3.2	5.7	4.8	20704	116	189	6	3.2	1.3	12484|12721|14127|14728|17096|78591	Cd24a|Coro1a|Fcer1g|Lilrb4a|Lyn|Mir142hg	-1.6	MyList
GO Biological Processes	19	GO:0080164	regulation of nitric oxide metabolic process	19_GO:0008152 metabolic process	-3.2	7.1	5.2	20704	77	189	5	2.6	1.2	12257|16176|16598|20656|56455	Tspo|Il1b|Klf2|Sod2|Dynll1	-1.6	MyList
GO Biological Processes	19	GO:0044070	regulation of anion transport	19_GO:0051179 localization	-3.1	5.6	4.8	20704	117	189	6	3.2	1.3	11846|12608|16175|16176|16181|17319	Arg1|Cebpb|Il1a|Il1b|Il1rn|Mif	-1.5	MyList
GO Biological Processes	19	GO:0002704	negative regulation of leukocyte mediated immunity	19_GO:0002376 immune system process	-3.1	7	5.1	20704	78	189	5	2.6	1.2	11846|14728|15368|20375|69550	Arg1|Lilrb4a|Hmox1|Spi1|Bst2	-1.5	MyList
GO Biological Processes	19	GO:0042130	negative regulation of T cell proliferation	19_GO:0002376 immune system process	-3.1	7	5.1	20704	78	189	5	2.6	1.2	11846|12484|12505|12608|14728	Arg1|Cd24a|Cd44|Cebpb|Lilrb4a	-1.5	MyList
GO Biological Processes	19	GO:0097192	extrinsic apoptotic signaling pathway in absence of ligand	19_GO:0023052 signaling	-3.1	9.7	5.6	20704	45	189	4	2.1	1	12045|16175|16176|16819	Bcl2a1b|Il1a|Il1b|Lcn2	-1.5	MyList
GO Biological Processes	19	GO:0038034	signal transduction in absence of ligand	19_GO:0023052 signaling	-3.1	9.7	5.6	20704	45	189	4	2.1	1	12045|16175|16176|16819	Bcl2a1b|Il1a|Il1b|Lcn2	-1.5	MyList
GO Biological Processes	19	GO:0061620	glycolytic process through glucose-6-phosphate	19_GO:0008152 metabolic process	-3.1	16	6.6	20704	20	189	3	1.6	0.91	11674|13806|18746	Aldoa|Eno1|Pkm	-1.5	MyList
GO Biological Processes	19	GO:0050918	positive chemotaxis	19_GO:0040011 locomotion	-3.1	16	6.6	20704	20	189	3	1.6	0.91	12721|14289|16854	Coro1a|Fpr2|Lgals3	-1.5	MyList
GO Biological Processes	19	GO:0032305	positive regulation of icosanoid secretion	19_GO:0051179 localization	-3.1	16	6.6	20704	20	189	3	1.6	0.91	16175|16176|17319	Il1a|Il1b|Mif	-1.5	MyList
KEGG Pathway	24	mmu04621	NOD-like receptor signaling pathway - Mus musculus (house mouse)		-3.1	4.1	4.4	20704	213	189	8	4.2	1.5	13030|13057|16176|18035|20310|22166|54123|56486	Ctsb|Cyba|Il1b|Nfkbia|Cxcl2|Txn1|Irf7|Gabarap	-1.5	MyList
GO Biological Processes	19	GO:0045669	positive regulation of osteoblast differentiation	19_GO:0032502 developmental process	-3.1	6.9	5.1	20704	79	189	5	2.6	1.2	12608|16478|66141|68713|114584	Cebpb|Jund|Ifitm3|Ifitm1|Clic1	-1.5	MyList
GO Biological Processes	19	GO:1903201	regulation of oxidative stress-induced cell death	19_GO:0050896 response to stimulus	-3.1	6.9	5.1	20704	79	189	5	2.6	1.2	14775|19156|20656|22166|26570	Gpx1|Psap|Sod2|Txn1|Slc7a11	-1.5	MyList
GO Biological Processes	19	GO:0030097	hemopoiesis	19_GO:0002376 immune system process	-3.1	2.4	3.8	20704	776	189	17	9	2.1	12010|12484|12608|13629|14127|16149|16477|16598|16852|17096|17474|19156|20085|20375|20656|22177|56619	B2m|Cd24a|Cebpb|Eef2|Fcer1g|Cd74|Junb|Klf2|Lgals1|Lyn|Clec4d|Psap|Rps19|Spi1|Sod2|Tyrobp|Clec4e	-1.5	MyList
GO Biological Processes	19	GO:0071396	cellular response to lipid	19_GO:0050896 response to stimulus	-3.1	2.7	3.9	20704	572	189	14	7.4	1.9	12010|12475|12608|14728|16175|16176|16365|17096|18035|18712|20310|20375|56722|98496	B2m|Cd14|Cebpb|Lilrb4a|Il1a|Il1b|Acod1|Lyn|Nfkbia|Pim1|Cxcl2|Spi1|Litaf|Pid1	-1.5	MyList
GO Biological Processes	19	GO:0022409	positive regulation of cell-cell adhesion	19_GO:0048518 positive regulation of biological process	-3.1	3.4	4.1	20704	324	189	10	5.3	1.6	11461|12010|12484|12505|12721|14728|16149|16175|16176|16852	Actb|B2m|Cd24a|Cd44|Coro1a|Lilrb4a|Cd74|Il1a|Il1b|Lgals1	-1.5	MyList
GO Biological Processes	19	GO:0062197	cellular response to chemical stress	19_GO:0050896 response to stimulus	-3.1	3.7	4.2	20704	270	189	9	4.8	1.5	12631|14775|14782|15368|16819|18477|20656|26570|54683	Cfl1|Gpx1|Gsr|Hmox1|Lcn2|Prdx1|Sod2|Slc7a11|Prdx5	-1.5	MyList
GO Biological Processes	19	GO:1901796	regulation of signal transduction by p53 class mediator	19_GO:0023052 signaling	-3.1	6.8	5	20704	81	189	5	2.6	1.2	12505|16149|17319|22187|67281	Cd44|Cd74|Mif|Ubb|Rpl37	-1.5	MyList
KEGG Pathway	24	mmu04662	B cell receptor signaling pathway - Mus musculus (house mouse)		-3.1	6.8	5	20704	81	189	5	2.6	1.2	14728|17096|18035|19354|68713	Lilrb4a|Lyn|Nfkbia|Rac2|Ifitm1	-1.5	MyList
GO Biological Processes	19	GO:0001913	T cell mediated cytotoxicity	19_GO:0002376 immune system process	-3.1	16	6.4	20704	21	189	3	1.6	0.91	12010|14964|14972	B2m|H2-D1|H2-K1	-1.5	MyList
GO Biological Processes	19	GO:0030889	negative regulation of B cell proliferation	19_GO:0002376 immune system process	-3.1	16	6.4	20704	21	189	3	1.6	0.91	12484|17096|22177	Cd24a|Lyn|Tyrobp	-1.5	MyList
GO Biological Processes	19	GO:0051051	negative regulation of transport	19_GO:0051179 localization	-3.1	2.8	3.9	20704	512	189	13	6.9	1.8	12257|12721|15368|16149|16176|16181|16592|16854|20375|21825|22166|53378|98496	Tspo|Coro1a|Hmox1|Cd74|Il1b|Il1rn|Fabp5|Lgals3|Spi1|Thbs1|Txn1|Sdcbp|Pid1	-1.5	MyList
GO Biological Processes	19	GO:1902903	regulation of supramolecular fiber organization	19_GO:0050789 regulation of biological process	-3	3.1	4	20704	389	189	11	5.8	1.7	11465|11867|12631|12721|15481|18643|19240|19241|22323|56193|63986	Actg1|Arpc1b|Cfl1|Coro1a|Hspa8|Pfn1|Tmsb10|Tmsb4x|Vasp|Plek|Gmfg	-1.4	MyList
GO Biological Processes	19	GO:0006096	glycolytic process	19_GO:0008152 metabolic process	-3	9.1	5.4	20704	48	189	4	2.1	1	11674|13806|15937|18746	Aldoa|Eno1|Ier3|Pkm	-1.4	MyList
GO Biological Processes	19	GO:0002701	negative regulation of production of molecular mediator of immune response	19_GO:0002376 immune system process	-3	9.1	5.4	20704	48	189	4	2.1	1	11846|14728|15368|69550	Arg1|Lilrb4a|Hmox1|Bst2	-1.4	MyList
GO Biological Processes	19	GO:0048145	regulation of fibroblast proliferation	19_GO:0050789 regulation of biological process	-3	5.3	4.6	20704	124	189	6	3.2	1.3	12306|14319|16149|17319|20656|56312	Anxa2|Fth1|Cd74|Mif|Sod2|Nupr1	-1.4	MyList
GO Biological Processes	19	GO:1905954	positive regulation of lipid localization	19_GO:0051179 localization	-3	5.3	4.6	20704	124	189	6	3.2	1.3	12306|13660|16175|16176|17319|18035	Anxa2|Ehd1|Il1a|Il1b|Mif|Nfkbia	-1.4	MyList
GO Biological Processes	19	GO:0002521	leukocyte differentiation	19_GO:0002376 immune system process	-3	2.9	3.9	20704	454	189	12	6.3	1.8	12010|12484|14127|16149|16477|16852|17096|17474|19156|20375|22177|56619	B2m|Cd24a|Fcer1g|Cd74|Junb|Lgals1|Lyn|Clec4d|Psap|Spi1|Tyrobp|Clec4e	-1.4	MyList
GO Biological Processes	19	GO:0061615	glycolytic process through fructose-6-phosphate	19_GO:0008152 metabolic process	-3	15	6.3	20704	22	189	3	1.6	0.91	11674|13806|18746	Aldoa|Eno1|Pkm	-1.4	MyList
GO Biological Processes	19	GO:1902254	negative regulation of intrinsic apoptotic signaling pathway by p53 class mediator	19_GO:0023052 signaling	-3	15	6.3	20704	22	189	3	1.6	0.91	12505|16149|17319	Cd44|Cd74|Mif	-1.4	MyList
GO Biological Processes	19	GO:0034143	regulation of toll-like receptor 4 signaling pathway	19_GO:0002376 immune system process	-3	15	6.3	20704	22	189	3	1.6	0.91	16365|17096|18081	Acod1|Lyn|Ninj1	-1.4	MyList
GO Biological Processes	19	GO:0034101	erythrocyte homeostasis	19_GO:0002376 immune system process	-3	5.3	4.6	20704	125	189	6	3.2	1.3	15368|16598|17096|18477|20085|20375	Hmox1|Klf2|Lyn|Prdx1|Rps19|Spi1	-1.4	MyList
GO Biological Processes	19	GO:0010543	regulation of platelet activation	19_GO:0032501 multicellular organismal process	-3	8.9	5.3	20704	49	189	4	2.1	1	12527|14127|17096|56193	Cd9|Fcer1g|Lyn|Plek	-1.4	MyList
GO Biological Processes	19	GO:0048066	developmental pigmentation	19_GO:0043473 pigmentation	-3	8.9	5.3	20704	49	189	4	2.1	1	12512|20656|24136|76633	Cd63|Sod2|Zeb2|Lrmda	-1.4	MyList
GO Biological Processes	19	GO:0006757	ATP generation from ADP	19_GO:0008152 metabolic process	-3	8.9	5.3	20704	49	189	4	2.1	1	11674|13806|15937|18746	Aldoa|Eno1|Ier3|Pkm	-1.4	MyList
GO Biological Processes	19	GO:1905521	regulation of macrophage migration	19_GO:0040011 locomotion	-3	8.9	5.3	20704	49	189	4	2.1	1	12273|12527|17319|21825	C5ar1|Cd9|Mif|Thbs1	-1.4	MyList
GO Biological Processes	19	GO:0002764	immune response-regulating signaling pathway	19_GO:0002376 immune system process	-3	3	3.9	20704	396	189	11	5.8	1.7	12273|12475|14127|14289|14293|14728|17096|17474|18035|22177|56619	C5ar1|Cd14|Fcer1g|Fpr2|Fpr1|Lilrb4a|Lyn|Clec4d|Nfkbia|Tyrobp|Clec4e	-1.4	MyList
GO Biological Processes	19	GO:1902904	negative regulation of supramolecular fiber organization	19_GO:0048519 negative regulation of biological process	-3	4.4	4.4	20704	173	189	7	3.7	1.4	12631|12721|15481|18643|19240|19241|63986	Cfl1|Coro1a|Hspa8|Pfn1|Tmsb10|Tmsb4x|Gmfg	-1.4	MyList
GO Biological Processes	19	GO:0002720	positive regulation of cytokine production involved in immune response	19_GO:0002376 immune system process	-3	6.4	4.8	20704	85	189	5	2.6	1.2	12010|14127|16149|16176|17319	B2m|Fcer1g|Cd74|Il1b|Mif	-1.4	MyList
GO Biological Processes	19	GO:0045670	regulation of osteoclast differentiation	19_GO:0002376 immune system process	-3	6.4	4.8	20704	85	189	5	2.6	1.2	12608|14728|18081|20302|22177	Cebpb|Lilrb4a|Ninj1|Ccl3|Tyrobp	-1.4	MyList
GO Biological Processes	19	GO:0007005	mitochondrion organization	19_GO:0009987 cellular process	-2.9	2.9	3.9	20704	461	189	12	6.3	1.8	12484|12856|15937|17118|17716|17719|17991|20656|56486|66091|98496|100503890	Cd24a|Cox17|Ier3|Marcks|ND1|ND4|Ndufa2|Sod2|Gabarap|Ndufa3|Pid1|Pet100	-1.4	MyList
GO Biological Processes	19	GO:0006007	glucose catabolic process	19_GO:0008152 metabolic process	-2.9	14	6.1	20704	23	189	3	1.6	0.91	11674|13806|18746	Aldoa|Eno1|Pkm	-1.4	MyList
GO Biological Processes	19	GO:1902041	regulation of extrinsic apoptotic signaling pathway via death domain receptors	19_GO:0023052 signaling	-2.9	8.6	5.2	20704	51	189	4	2.1	1	14775|15368|16854|21825	Gpx1|Hmox1|Lgals3|Thbs1	-1.4	MyList
GO Biological Processes	19	GO:0001916	positive regulation of T cell mediated cytotoxicity	19_GO:0002376 immune system process	-2.9	8.6	5.2	20704	51	189	4	2.1	1	12010|14964|14972|15481	B2m|H2-D1|H2-K1|Hspa8	-1.4	MyList
KEGG Pathway	24	mmu05323	Rheumatoid arthritis - Mus musculus (house mouse)		-2.9	6.3	4.8	20704	87	189	5	2.6	1.2	11984|16175|16176|20302|20310	Atp6v0c|Il1a|Il1b|Ccl3|Cxcl2	-1.4	MyList
GO Biological Processes	19	GO:0002286	T cell activation involved in immune response	19_GO:0002376 immune system process	-2.9	6.3	4.8	20704	87	189	5	2.6	1.2	14127|16149|17474|18826|56619	Fcer1g|Cd74|Clec4d|Lcp1|Clec4e	-1.4	MyList
GO Biological Processes	19	GO:0050801	ion homeostasis	19_GO:0065007 biological regulation	-2.9	2.7	3.8	20704	532	189	13	6.9	1.8	11927|11984|12010|14319|14325|15368|16175|16819|17748|17750|20656|26570|66162	Atox1|Atp6v0c|B2m|Fth1|Ftl1|Hmox1|Il1a|Lcn2|Mt1|Mt2|Sod2|Slc7a11|Bola2	-1.3	MyList
GO Biological Processes	19	GO:0043406	positive regulation of MAP kinase activity	19_GO:0023052 signaling	-2.9	5.1	4.5	20704	130	189	6	3.2	1.3	12484|16176|16181|17319|21825|24136	Cd24a|Il1b|Il1rn|Mif|Thbs1|Zeb2	-1.3	MyList
GO Biological Processes	19	GO:0045859	regulation of protein kinase activity	19_GO:0008152 metabolic process	-2.9	2.6	3.7	20704	600	189	14	7.4	1.9	11461|12273|12484|14728|16176|16181|17096|17118|17319|18546|18712|19252|21825|24136	Actb|C5ar1|Cd24a|Lilrb4a|Il1b|Il1rn|Lyn|Marcks|Mif|Pcp4|Pim1|Dusp1|Thbs1|Zeb2	-1.3	MyList
GO Biological Processes	19	GO:0006897	endocytosis	19_GO:0051179 localization	-2.9	2.7	3.8	20704	533	189	13	6.9	1.8	11461|11465|12475|12484|12505|12527|13660|14127|14728|19354|21825|66141|104069	Actb|Actg1|Cd14|Cd24a|Cd44|Cd9|Ehd1|Fcer1g|Lilrb4a|Rac2|Thbs1|Ifitm3|Sncb	-1.3	MyList
GO Biological Processes	19	GO:1902532	negative regulation of intracellular signal transduction	19_GO:0023052 signaling	-2.9	2.7	3.8	20704	533	189	13	6.9	1.8	12505|13806|14728|14775|16149|16176|17096|17319|19252|20375|20656|21825|56722	Cd44|Eno1|Lilrb4a|Gpx1|Cd74|Il1b|Lyn|Mif|Dusp1|Spi1|Sod2|Thbs1|Litaf	-1.3	MyList
KEGG Pathway	24	mmu05416	Viral myocarditis - Mus musculus (house mouse)		-2.9	6.2	4.7	20704	88	189	5	2.6	1.2	11461|11465|14964|14972|19354	Actb|Actg1|H2-D1|H2-K1|Rac2	-1.3	MyList
GO Biological Processes	19	GO:0051881	regulation of mitochondrial membrane potential	19_GO:0065007 biological regulation	-2.9	6.2	4.7	20704	88	189	5	2.6	1.2	12257|20656|22187|98496|114584	Tspo|Sod2|Ubb|Pid1|Clic1	-1.3	MyList
GO Biological Processes	19	GO:0032930	positive regulation of superoxide anion generation	19_GO:0048518 positive regulation of biological process	-2.9	14	6	20704	24	189	3	1.6	0.91	13057|14289|22177	Cyba|Fpr2|Tyrobp	-1.3	MyList
GO Biological Processes	19	GO:1903428	positive regulation of reactive oxygen species biosynthetic process	19_GO:0048518 positive regulation of biological process	-2.9	14	6	20704	24	189	3	1.6	0.91	13057|16819|20656	Cyba|Lcn2|Sod2	-1.3	MyList
GO Biological Processes	19	GO:1900542	regulation of purine nucleotide metabolic process	19_GO:0008152 metabolic process	-2.9	6.2	4.7	20704	89	189	5	2.6	1.2	12257|13806|15937|56312|98496	Tspo|Eno1|Ier3|Nupr1|Pid1	-1.3	MyList
GO Biological Processes	19	GO:1901216	positive regulation of neuron death	19_GO:0048518 positive regulation of biological process	-2.9	4.9	4.4	20704	133	189	6	3.2	1.3	16176|16819|20302|22177|56312|64138	Il1b|Lcn2|Ccl3|Tyrobp|Nupr1|Ctsz	-1.3	MyList
GO Biological Processes	19	GO:1900407	regulation of cellular response to oxidative stress	19_GO:0050896 response to stimulus	-2.9	6.1	4.6	20704	90	189	5	2.6	1.2	14775|19156|20656|22166|26570	Gpx1|Psap|Sod2|Txn1|Slc7a11	-1.3	MyList
GO Biological Processes	19	GO:0032303	regulation of icosanoid secretion	19_GO:0051179 localization	-2.8	13	5.8	20704	25	189	3	1.6	0.91	16175|16176|17319	Il1a|Il1b|Mif	-1.3	MyList
GO Biological Processes	19	GO:0000027	ribosomal large subunit assembly	19_GO:0009987 cellular process	-2.8	13	5.8	20704	25	189	3	1.6	0.91	67671|110954|268449	Rpl38|Rpl10|Rpl23a	-1.3	MyList
GO Biological Processes	19	GO:0034114	regulation of heterotypic cell-cell adhesion	19_GO:0050789 regulation of biological process	-2.8	13	5.8	20704	25	189	3	1.6	0.91	12505|16176|16181	Cd44|Il1b|Il1rn	-1.3	MyList
GO Biological Processes	19	GO:2000193	positive regulation of fatty acid transport	19_GO:0051179 localization	-2.8	13	5.8	20704	25	189	3	1.6	0.91	16175|16176|17319	Il1a|Il1b|Mif	-1.3	MyList
GO Biological Processes	19	GO:0008535	respiratory chain complex IV assembly	19_GO:0009987 cellular process	-2.8	13	5.8	20704	25	189	3	1.6	0.91	12856|17710|100503890	Cox17|COX3|Pet100	-1.3	MyList
KEGG Pathway	24	mmu05135	Yersinia infection - Mus musculus (house mouse)		-2.8	4.9	4.3	20704	135	189	6	3.2	1.3	11461|11465|11867|16176|18035|19354	Actb|Actg1|Arpc1b|Il1b|Nfkbia|Rac2	-1.3	MyList
GO Biological Processes	19	GO:0009132	nucleoside diphosphate metabolic process	19_GO:0008152 metabolic process	-2.8	6	4.6	20704	92	189	5	2.6	1.2	11674|13806|15937|18103|18746	Aldoa|Eno1|Ier3|Nme2|Pkm	-1.3	MyList
GO Biological Processes	19	GO:1903530	regulation of secretion by cell	19_GO:0051179 localization	-2.8	2.4	3.6	20704	685	189	15	7.9	2	12257|12306|14127|15368|16175|16176|16181|16854|17096|17319|18546|19354|20375|53378|56455	Tspo|Anxa2|Fcer1g|Hmox1|Il1a|Il1b|Il1rn|Lgals3|Lyn|Mif|Pcp4|Rac2|Spi1|Sdcbp|Dynll1	-1.3	MyList
GO Biological Processes	19	GO:0010575	positive regulation of vascular endothelial growth factor production	19_GO:0048518 positive regulation of biological process	-2.8	13	5.7	20704	26	189	3	1.6	0.91	12273|16175|16176	C5ar1|Il1a|Il1b	-1.2	MyList
GO Biological Processes	19	GO:0034142	toll-like receptor 4 signaling pathway	19_GO:0002376 immune system process	-2.8	13	5.7	20704	26	189	3	1.6	0.91	12475|17096|18035	Cd14|Lyn|Nfkbia	-1.2	MyList
GO Biological Processes	19	GO:0010829	negative regulation of glucose transmembrane transport	19_GO:0051179 localization	-2.8	13	5.7	20704	26	189	3	1.6	0.91	16176|16592|98496	Il1b|Fabp5|Pid1	-1.2	MyList
GO Biological Processes	19	GO:0071276	cellular response to cadmium ion	19_GO:0050896 response to stimulus	-2.8	13	5.7	20704	26	189	3	1.6	0.91	15368|17748|17750	Hmox1|Mt1|Mt2	-1.2	MyList
GO Biological Processes	19	GO:1902230	negative regulation of intrinsic apoptotic signaling pathway in response to DNA damage	19_GO:0023052 signaling	-2.8	13	5.7	20704	26	189	3	1.6	0.91	12505|16149|17319	Cd44|Cd74|Mif	-1.2	MyList
GO Biological Processes	19	GO:0045862	positive regulation of proteolysis	19_GO:0048518 positive regulation of biological process	-2.8	3.1	3.8	20704	357	189	10	5.3	1.6	12631|13033|13806|15481|16176|17096|20201|20202|56312|56486	Cfl1|Ctsd|Eno1|Hspa8|Il1b|Lyn|S100a8|S100a9|Nupr1|Gabarap	-1.2	MyList
GO Biological Processes	19	GO:0097435	supramolecular fiber organization	19_GO:0009987 cellular process	-2.8	2.6	3.6	20704	551	189	13	6.9	1.8	11465|11867|12010|12306|12631|12721|17118|17357|18826|19241|19354|22323|27361	Actg1|Arpc1b|B2m|Anxa2|Cfl1|Coro1a|Marcks|Marcksl1|Lcp1|Tmsb4x|Rac2|Vasp|Msrb1	-1.2	MyList
GO Biological Processes	19	GO:0055065	metal ion homeostasis	19_GO:0065007 biological regulation	-2.7	2.9	3.7	20704	422	189	11	5.8	1.7	11927|12010|14319|14325|15368|16175|16819|17748|17750|20656|66162	Atox1|B2m|Fth1|Ftl1|Hmox1|Il1a|Lcn2|Mt1|Mt2|Sod2|Bola2	-1.2	MyList
GO Biological Processes	19	GO:0006140	regulation of nucleotide metabolic process	19_GO:0008152 metabolic process	-2.7	5.8	4.5	20704	95	189	5	2.6	1.2	12257|13806|15937|56312|98496	Tspo|Eno1|Ier3|Nupr1|Pid1	-1.2	MyList
GO Biological Processes	19	GO:0051341	regulation of oxidoreductase activity	19_GO:0065007 biological regulation	-2.7	5.8	4.5	20704	95	189	5	2.6	1.2	12856|13057|16175|16176|54683	Cox17|Cyba|Il1a|Il1b|Prdx5	-1.2	MyList
GO Biological Processes	19	GO:0045069	regulation of viral genome replication	19_GO:0016032 viral process	-2.7	5.8	4.5	20704	95	189	5	2.6	1.2	20568|66141|68713|69550|80876	Slpi|Ifitm3|Ifitm1|Bst2|Ifitm2	-1.2	MyList
GO Biological Processes	19	GO:0042542	response to hydrogen peroxide	19_GO:0050896 response to stimulus	-2.7	5.8	4.5	20704	95	189	5	2.6	1.2	12631|14775|15368|16819|20656	Cfl1|Gpx1|Hmox1|Lcn2|Sod2	-1.2	MyList
GO Biological Processes	19	GO:0046031	ADP metabolic process	19_GO:0008152 metabolic process	-2.7	7.7	4.9	20704	57	189	4	2.1	1	11674|13806|15937|18746	Aldoa|Eno1|Ier3|Pkm	-1.2	MyList
GO Biological Processes	19	GO:0042246	tissue regeneration	19_GO:0040007 growth	-2.7	7.7	4.9	20704	57	189	4	2.1	1	12527|14775|18081|18746	Cd9|Gpx1|Ninj1|Pkm	-1.2	MyList
GO Biological Processes	19	GO:0070098	chemokine-mediated signaling pathway	19_GO:0023052 signaling	-2.7	7.7	4.9	20704	57	189	4	2.1	1	20302|20303|20305|20310	Ccl3|Ccl4|Ccl6|Cxcl2	-1.2	MyList
GO Biological Processes	19	GO:0010639	negative regulation of organelle organization	19_GO:0048519 negative regulation of biological process	-2.7	3	3.7	20704	361	189	10	5.3	1.6	12257|12631|12721|14775|15937|18643|19240|19241|56312|63986	Tspo|Cfl1|Coro1a|Gpx1|Ier3|Pfn1|Tmsb10|Tmsb4x|Nupr1|Gmfg	-1.2	MyList
GO Biological Processes	19	GO:0042744	hydrogen peroxide catabolic process	19_GO:0008152 metabolic process	-2.7	12	5.6	20704	27	189	3	1.6	0.91	14775|18477|54683	Gpx1|Prdx1|Prdx5	-1.2	MyList
GO Biological Processes	19	GO:0071354	cellular response to interleukin-6	19_GO:0050896 response to stimulus	-2.7	12	5.6	20704	27	189	3	1.6	0.91	12631|20375|98496	Cfl1|Spi1|Pid1	-1.2	MyList
GO Biological Processes	19	GO:0060143	positive regulation of syncytium formation by plasma membrane fusion	19_GO:0032502 developmental process	-2.7	12	5.6	20704	27	189	3	1.6	0.91	12508|13660|22177	Cd53|Ehd1|Tyrobp	-1.2	MyList
GO Biological Processes	19	GO:0060252	positive regulation of glial cell proliferation	19_GO:0032502 developmental process	-2.7	12	5.6	20704	27	189	3	1.6	0.91	12257|16176|17096	Tspo|Il1b|Lyn	-1.2	MyList
GO Biological Processes	19	GO:0031100	animal organ regeneration	19_GO:0032502 developmental process	-2.7	12	5.6	20704	27	189	3	1.6	0.91	12608|15368|18746	Cebpb|Hmox1|Pkm	-1.2	MyList
GO Biological Processes	19	GO:0001914	regulation of T cell mediated cytotoxicity	19_GO:0002376 immune system process	-2.7	7.6	4.8	20704	58	189	4	2.1	1	12010|14964|14972|15481	B2m|H2-D1|H2-K1|Hspa8	-1.2	MyList
GO Biological Processes	19	GO:0032981	mitochondrial respiratory chain complex I assembly	19_GO:0009987 cellular process	-2.7	7.6	4.8	20704	58	189	4	2.1	1	17716|17719|17991|66091	ND1|ND4|Ndufa2|Ndufa3	-1.2	MyList
GO Biological Processes	19	GO:0140238	presynaptic endocytosis	19_GO:0051179 localization	-2.7	7.6	4.8	20704	58	189	4	2.1	1	11461|11465|12484|104069	Actb|Actg1|Cd24a|Sncb	-1.2	MyList
GO Biological Processes	19	GO:0048488	synaptic vesicle endocytosis	19_GO:0051179 localization	-2.7	7.6	4.8	20704	58	189	4	2.1	1	11461|11465|12484|104069	Actb|Actg1|Cd24a|Sncb	-1.2	MyList
GO Biological Processes	19	GO:0010257	NADH dehydrogenase complex assembly	19_GO:0009987 cellular process	-2.7	7.6	4.8	20704	58	189	4	2.1	1	17716|17719|17991|66091	ND1|ND4|Ndufa2|Ndufa3	-1.2	MyList
GO Biological Processes	19	GO:1901222	regulation of NIK/NF-kappaB signaling	19_GO:0023052 signaling	-2.7	5.6	4.4	20704	98	189	5	2.6	1.2	12475|16176|18477|20375|56722	Cd14|Il1b|Prdx1|Spi1|Litaf	-1.2	MyList
GO Biological Processes	19	GO:1902600	proton transmembrane transport	19_GO:0051179 localization	-2.7	7.4	4.7	20704	59	189	4	2.1	1	11984|17708|17711|17719	Atp6v0c|COX1|CYTB|ND4	-1.2	MyList
GO Biological Processes	19	GO:1903793	positive regulation of anion transport	19_GO:0051179 localization	-2.7	7.4	4.7	20704	59	189	4	2.1	1	12608|16175|16176|17319	Cebpb|Il1a|Il1b|Mif	-1.2	MyList
GO Biological Processes	19	GO:0002903	negative regulation of B cell apoptotic process	19_GO:0048519 negative regulation of biological process	-2.7	12	5.5	20704	28	189	3	1.6	0.91	12505|16149|17319	Cd44|Cd74|Mif	-1.2	MyList
GO Biological Processes	19	GO:0032928	regulation of superoxide anion generation	19_GO:0008152 metabolic process	-2.7	12	5.5	20704	28	189	3	1.6	0.91	13057|14289|22177	Cyba|Fpr2|Tyrobp	-1.2	MyList
GO Biological Processes	19	GO:0046688	response to copper ion	19_GO:0050896 response to stimulus	-2.7	12	5.5	20704	28	189	3	1.6	0.91	16175|17748|17750	Il1a|Mt1|Mt2	-1.2	MyList
GO Biological Processes	19	GO:0006575	cellular modified amino acid metabolic process	19_GO:0008152 metabolic process	-2.7	4	4	20704	194	189	7	3.7	1.4	13030|14775|14782|20656|26570|114584|625249	Ctsb|Gpx1|Gsr|Sod2|Slc7a11|Clic1|Gpx4	-1.2	MyList
GO Biological Processes	19	GO:0002768	immune response-regulating cell surface receptor signaling pathway	19_GO:0002376 immune system process	-2.7	3.2	3.7	20704	307	189	9	4.8	1.5	12273|14127|14289|14293|14728|17096|17474|22177|56619	C5ar1|Fcer1g|Fpr2|Fpr1|Lilrb4a|Lyn|Clec4d|Tyrobp|Clec4e	-1.2	MyList
GO Biological Processes	19	GO:0043549	regulation of kinase activity	19_GO:0008152 metabolic process	-2.7	2.3	3.4	20704	706	189	15	7.9	2	11461|12273|12484|14728|16149|16176|16181|17096|17118|17319|18546|18712|19252|21825|24136	Actb|C5ar1|Cd24a|Lilrb4a|Cd74|Il1b|Il1rn|Lyn|Marcks|Mif|Pcp4|Pim1|Dusp1|Thbs1|Zeb2	-1.2	MyList
GO Biological Processes	19	GO:1902882	regulation of response to oxidative stress	19_GO:0050896 response to stimulus	-2.7	5.5	4.3	20704	99	189	5	2.6	1.2	14775|19156|20656|22166|26570	Gpx1|Psap|Sod2|Txn1|Slc7a11	-1.2	MyList
GO Biological Processes	19	GO:0062207	regulation of pattern recognition receptor signaling pathway	19_GO:0002376 immune system process	-2.7	5.5	4.3	20704	99	189	5	2.6	1.2	13057|16365|17096|18081|54123	Cyba|Acod1|Lyn|Ninj1|Irf7	-1.2	MyList
GO Biological Processes	19	GO:0032891	negative regulation of organic acid transport	19_GO:0051179 localization	-2.6	11	5.3	20704	29	189	3	1.6	0.91	16176|16181|21825	Il1b|Il1rn|Thbs1	-1.1	MyList
GO Biological Processes	19	GO:2000765	regulation of cytoplasmic translation	19_GO:0008152 metabolic process	-2.6	11	5.3	20704	29	189	3	1.6	0.91	13629|18746|22121	Eef2|Pkm|Rpl13a	-1.1	MyList
GO Biological Processes	19	GO:0070741	response to interleukin-6	19_GO:0050896 response to stimulus	-2.6	11	5.3	20704	29	189	3	1.6	0.91	12631|20375|98496	Cfl1|Spi1|Pid1	-1.1	MyList
GO Biological Processes	19	GO:0050728	negative regulation of inflammatory response	19_GO:0048519 negative regulation of biological process	-2.6	4.5	4.1	20704	147	189	6	3.2	1.3	12484|12505|14775|15937|16365|20085	Cd24a|Cd44|Gpx1|Ier3|Acod1|Rps19	-1.1	MyList
GO Biological Processes	19	GO:0009135	purine nucleoside diphosphate metabolic process	19_GO:0008152 metabolic process	-2.6	7.2	4.6	20704	61	189	4	2.1	1	11674|13806|15937|18746	Aldoa|Eno1|Ier3|Pkm	-1.1	MyList
GO Biological Processes	19	GO:0009179	purine ribonucleoside diphosphate metabolic process	19_GO:0008152 metabolic process	-2.6	7.2	4.6	20704	61	189	4	2.1	1	11674|13806|15937|18746	Aldoa|Eno1|Ier3|Pkm	-1.1	MyList
GO Biological Processes	19	GO:0032370	positive regulation of lipid transport	19_GO:0051179 localization	-2.6	5.4	4.3	20704	101	189	5	2.6	1.2	12306|16175|16176|17319|18035	Anxa2|Il1a|Il1b|Mif|Nfkbia	-1.1	MyList
GO Biological Processes	19	GO:1903131	mononuclear cell differentiation	19_GO:0002376 immune system process	-2.6	2.9	3.6	20704	375	189	10	5.3	1.6	12010|12484|14127|16149|16852|17096|17474|19156|20375|56619	B2m|Cd24a|Fcer1g|Cd74|Lgals1|Lyn|Clec4d|Psap|Spi1|Clec4e	-1.1	MyList
GO Biological Processes	19	GO:0055080	cation homeostasis	19_GO:0065007 biological regulation	-2.6	2.6	3.5	20704	507	189	12	6.3	1.8	11927|11984|12010|14319|14325|15368|16175|16819|17748|17750|20656|66162	Atox1|Atp6v0c|B2m|Fth1|Ftl1|Hmox1|Il1a|Lcn2|Mt1|Mt2|Sod2|Bola2	-1.1	MyList
GO Biological Processes	19	GO:0050671	positive regulation of lymphocyte proliferation	19_GO:0002376 immune system process	-2.6	4.4	4	20704	149	189	6	3.2	1.3	12484|12721|16149|16175|16176|17319	Cd24a|Coro1a|Cd74|Il1a|Il1b|Mif	-1.1	MyList
GO Biological Processes	19	GO:0030217	T cell differentiation	19_GO:0002376 immune system process	-2.6	3.8	3.8	20704	201	189	7	3.7	1.4	12010|14127|16149|17474|19156|20375|56619	B2m|Fcer1g|Cd74|Clec4d|Psap|Spi1|Clec4e	-1.1	MyList
GO Biological Processes	19	GO:0090025	regulation of monocyte chemotaxis	19_GO:0040011 locomotion	-2.6	11	5.2	20704	30	189	3	1.6	0.91	17096|18081|19252	Lyn|Ninj1|Dusp1	-1.1	MyList
GO Biological Processes	19	GO:0062014	negative regulation of small molecule metabolic process	19_GO:0048519 negative regulation of biological process	-2.6	5.3	4.2	20704	103	189	5	2.6	1.2	12257|15937|56193|56312|98496	Tspo|Ier3|Plek|Nupr1|Pid1	-1.1	MyList
KEGG Pathway	24	mmu05332	Graft-versus-host disease - Mus musculus (house mouse)		-2.6	7	4.5	20704	63	189	4	2.1	1	14964|14972|16175|16176	H2-D1|H2-K1|Il1a|Il1b	-1.1	MyList
GO Biological Processes	19	GO:0050921	positive regulation of chemotaxis	19_GO:0040011 locomotion	-2.6	4.4	4	20704	151	189	6	3.2	1.3	12273|16149|16176|19354|20375|21825	C5ar1|Cd74|Il1b|Rac2|Spi1|Thbs1	-1.1	MyList
GO Biological Processes	19	GO:0034654	nucleobase-containing compound biosynthetic process	19_GO:0008152 metabolic process	-2.6	2.2	3.3	20704	796	189	16	8.5	2	11674|11958|12306|12608|16477|16478|17716|17719|17991|18103|18746|27425|66091|66491|67673|102631912	Aldoa|Atp5k|Anxa2|Cebpb|Junb|Jund|ND1|ND4|Ndufa2|Nme2|Pkm|Atp5l|Ndufa3|Polr2l|Elob|Ndufb1	-1.1	MyList
GO Biological Processes	19	GO:0032946	positive regulation of mononuclear cell proliferation	19_GO:0048518 positive regulation of biological process	-2.6	4.3	3.9	20704	152	189	6	3.2	1.3	12484|12721|16149|16175|16176|17319	Cd24a|Coro1a|Cd74|Il1a|Il1b|Mif	-1.1	MyList
GO Biological Processes	19	GO:0032271	regulation of protein polymerization	19_GO:0050789 regulation of biological process	-2.5	3.7	3.8	20704	206	189	7	3.7	1.4	11867|12631|12721|18643|19240|19241|22323	Arpc1b|Cfl1|Coro1a|Pfn1|Tmsb10|Tmsb4x|Vasp	-1	MyList
KEGG Pathway	24	mmu05146	Amoebiasis - Mus musculus (house mouse)		-2.5	5.1	4.1	20704	107	189	5	2.6	1.2	11846|12475|16176|18477|20310	Arg1|Cd14|Il1b|Prdx1|Cxcl2	-1	MyList
GO Biological Processes	19	GO:0098771	inorganic ion homeostasis	19_GO:0065007 biological regulation	-2.5	2.5	3.4	20704	520	189	12	6.3	1.8	11927|11984|12010|14319|14325|15368|16175|16819|17748|17750|20656|66162	Atox1|Atp6v0c|B2m|Fth1|Ftl1|Hmox1|Il1a|Lcn2|Mt1|Mt2|Sod2|Bola2	-1	MyList
GO Biological Processes	19	GO:0010574	regulation of vascular endothelial growth factor production	19_GO:0032501 multicellular organismal process	-2.5	10	5	20704	32	189	3	1.6	0.91	12273|16175|16176	C5ar1|Il1a|Il1b	-1	MyList
GO Biological Processes	19	GO:1903846	positive regulation of cellular response to transforming growth factor beta stimulus	19_GO:0048518 positive regulation of biological process	-2.5	10	5	20704	32	189	3	1.6	0.91	21825|24136|53378	Thbs1|Zeb2|Sdcbp	-1	MyList
GO Biological Processes	19	GO:0030511	positive regulation of transforming growth factor beta receptor signaling pathway	19_GO:0023052 signaling	-2.5	10	5	20704	32	189	3	1.6	0.91	21825|24136|53378	Thbs1|Zeb2|Sdcbp	-1	MyList
KEGG Pathway	24	mmu04613	Neutrophil extracellular trap formation - Mus musculus (house mouse)		-2.5	3.7	3.7	20704	208	189	7	3.7	1.4	11461|11465|12273|13057|14289|14293|19354	Actb|Actg1|C5ar1|Cyba|Fpr2|Fpr1|Rac2	-1	MyList
GO Biological Processes	19	GO:0098609	cell-cell adhesion	19_GO:0009987 cellular process	-2.5	2.7	3.4	20704	454	189	11	5.8	1.7	12484|12505|16176|16852|18081|19354|20201|20202|21825|26570|56193	Cd24a|Cd44|Il1b|Lgals1|Ninj1|Rac2|S100a8|S100a9|Thbs1|Slc7a11|Plek	-1	MyList
GO Biological Processes	19	GO:2001235	positive regulation of apoptotic signaling pathway	19_GO:0023052 signaling	-2.5	4.2	3.9	20704	156	189	6	3.2	1.3	14373|20201|20202|21825|22187|56312	G0s2|S100a8|S100a9|Thbs1|Ubb|Nupr1	-1	MyList
GO Biological Processes	19	GO:0072593	reactive oxygen species metabolic process	19_GO:0008152 metabolic process	-2.5	5.1	4.1	20704	108	189	5	2.6	1.2	13057|14775|18477|20656|54683	Cyba|Gpx1|Prdx1|Sod2|Prdx5	-1	MyList
GO Biological Processes	19	GO:0032755	positive regulation of interleukin-6 production	19_GO:0048518 positive regulation of biological process	-2.5	5.1	4.1	20704	108	189	5	2.6	1.2	13057|14127|16149|16176|22177	Cyba|Fcer1g|Cd74|Il1b|Tyrobp	-1	MyList
GO Biological Processes	19	GO:0006959	humoral immune response	19_GO:0002376 immune system process	-2.5	2.8	3.5	20704	390	189	10	5.3	1.6	12010|14109|16854|20085|20202|20310|20568|66107|67248|100034251	B2m|Fau|Lgals3|Rps19|S100a9|Cxcl2|Slpi|Wfdc21|Rpl39|Wfdc17	-1	MyList
GO Biological Processes	19	GO:0036465	synaptic vesicle recycling	19_GO:0051179 localization	-2.5	6.5	4.4	20704	67	189	4	2.1	1	11461|11465|12484|104069	Actb|Actg1|Cd24a|Sncb	-1	MyList
GO Biological Processes	19	GO:1901797	negative regulation of signal transduction by p53 class mediator	19_GO:0023052 signaling	-2.5	10	4.9	20704	33	189	3	1.6	0.91	12505|16149|17319	Cd44|Cd74|Mif	-1	MyList
GO Biological Processes	19	GO:0009611	response to wounding	19_GO:0050896 response to stimulus	-2.5	2.8	3.4	20704	393	189	10	5.3	1.6	12505|14728|14775|15368|16175|18826|20656|22177|26570|56193	Cd44|Lilrb4a|Gpx1|Hmox1|Il1a|Lcp1|Sod2|Tyrobp|Slc7a11|Plek	-0.99	MyList
GO Biological Processes	19	GO:0032642	regulation of chemokine production	19_GO:0032501 multicellular organismal process	-2.5	5	4	20704	110	189	5	2.6	1.2	12484|14728|16149|16176|17319	Cd24a|Lilrb4a|Cd74|Il1b|Mif	-0.99	MyList
GO Biological Processes	19	GO:0008360	regulation of cell shape	19_GO:0032502 developmental process	-2.5	4.1	3.8	20704	159	189	6	3.2	1.3	11674|12631|12721|16988|19354|20302	Aldoa|Cfl1|Coro1a|Lst1|Rac2|Ccl3	-0.99	MyList
GO Biological Processes	19	GO:0042326	negative regulation of phosphorylation	19_GO:0048519 negative regulation of biological process	-2.5	2.8	3.4	20704	394	189	10	5.3	1.6	11461|14728|15937|16176|17096|18546|19252|56312|56455|98496	Actb|Lilrb4a|Ier3|Il1b|Lyn|Pcp4|Dusp1|Nupr1|Dynll1|Pid1	-0.99	MyList
GO Biological Processes	19	GO:0048708	astrocyte differentiation	19_GO:0032502 developmental process	-2.5	6.4	4.3	20704	68	189	4	2.1	1	12273|16176|20201|20202	C5ar1|Il1b|S100a8|S100a9	-0.98	MyList
GO Biological Processes	19	GO:0030098	lymphocyte differentiation	19_GO:0002376 immune system process	-2.5	3	3.5	20704	331	189	9	4.8	1.5	12010|12484|14127|16149|16852|17474|19156|20375|56619	B2m|Cd24a|Fcer1g|Cd74|Lgals1|Clec4d|Psap|Spi1|Clec4e	-0.98	MyList
GO Biological Processes	19	GO:0006875	cellular metal ion homeostasis	19_GO:0065007 biological regulation	-2.5	3	3.5	20704	331	189	9	4.8	1.5	11927|14319|14325|15368|16175|16819|17748|17750|66162	Atox1|Fth1|Ftl1|Hmox1|Il1a|Lcn2|Mt1|Mt2|Bola2	-0.98	MyList
GO Biological Processes	19	GO:0034614	cellular response to reactive oxygen species	19_GO:0050896 response to stimulus	-2.5	4.9	4	20704	111	189	5	2.6	1.2	12631|16819|18477|20656|54683	Cfl1|Lcn2|Prdx1|Sod2|Prdx5	-0.98	MyList
KEGG Pathway	24	mmu04015	Rap1 signaling pathway - Mus musculus (house mouse)		-2.4	3.6	3.6	20704	214	189	7	3.7	1.4	11461|11465|14293|18643|19354|21825|22323	Actb|Actg1|Fpr1|Pfn1|Rac2|Thbs1|Vasp	-0.97	MyList
GO Biological Processes	19	GO:2000108	positive regulation of leukocyte apoptotic process	19_GO:0048518 positive regulation of biological process	-2.4	9.7	4.9	20704	34	189	3	1.6	0.91	12484|12505|17096	Cd24a|Cd44|Lyn	-0.97	MyList
GO Biological Processes	19	GO:0090322	regulation of superoxide metabolic process	19_GO:0008152 metabolic process	-2.4	9.7	4.9	20704	34	189	3	1.6	0.91	13057|14289|22177	Cyba|Fpr2|Tyrobp	-0.97	MyList
GO Biological Processes	19	GO:0010758	regulation of macrophage chemotaxis	19_GO:0040011 locomotion	-2.4	9.7	4.9	20704	34	189	3	1.6	0.91	12273|17319|21825	C5ar1|Mif|Thbs1	-0.97	MyList
GO Biological Processes	19	GO:0072676	lymphocyte migration	19_GO:0002376 immune system process	-2.4	6.4	4.3	20704	69	189	4	2.1	1	12721|20302|20303|20305	Coro1a|Ccl3|Ccl4|Ccl6	-0.97	MyList
KEGG Pathway	24	mmu04625	C-type lectin receptor signaling pathway - Mus musculus (house mouse)		-2.4	4.9	4	20704	112	189	5	2.6	1.2	14127|16176|17474|18035|56619	Fcer1g|Il1b|Clec4d|Nfkbia|Clec4e	-0.97	MyList
GO Biological Processes	19	GO:0051251	positive regulation of lymphocyte activation	19_GO:0002376 immune system process	-2.4	2.6	3.3	20704	465	189	11	5.8	1.7	11461|12010|12484|12721|14728|16149|16175|16176|16852|17319|22177	Actb|B2m|Cd24a|Coro1a|Lilrb4a|Cd74|Il1a|Il1b|Lgals1|Mif|Tyrobp	-0.96	MyList
GO Biological Processes	19	GO:1902106	negative regulation of leukocyte differentiation	19_GO:0002376 immune system process	-2.4	4.8	3.9	20704	113	189	5	2.6	1.2	12505|14728|16149|17096|18103	Cd44|Lilrb4a|Cd74|Lyn|Nme2	-0.95	MyList
KEGG Pathway	24	mmu04668	TNF signaling pathway - Mus musculus (house mouse)		-2.4	4.8	3.9	20704	113	189	5	2.6	1.2	12608|16176|16477|18035|20310	Cebpb|Il1b|Junb|Nfkbia|Cxcl2	-0.95	MyList
KEGG Pathway	24	mmu05221	Acute myeloid leukemia - Mus musculus (house mouse)		-2.4	6.3	4.2	20704	70	189	4	2.1	1	12045|12475|18712|20375	Bcl2a1b|Cd14|Pim1|Spi1	-0.95	MyList
KEGG Pathway	24	mmu04940	Type I diabetes mellitus - Mus musculus (house mouse)		-2.4	6.3	4.2	20704	70	189	4	2.1	1	14964|14972|16175|16176	H2-D1|H2-K1|Il1a|Il1b	-0.95	MyList
GO Biological Processes	19	GO:0045672	positive regulation of osteoclast differentiation	19_GO:0002376 immune system process	-2.4	9.4	4.8	20704	35	189	3	1.6	0.91	18081|20302|22177	Ninj1|Ccl3|Tyrobp	-0.94	MyList
GO Biological Processes	19	GO:0060142	regulation of syncytium formation by plasma membrane fusion	19_GO:0032502 developmental process	-2.4	9.4	4.8	20704	35	189	3	1.6	0.91	12508|13660|22177	Cd53|Ehd1|Tyrobp	-0.94	MyList
GO Biological Processes	19	GO:0019320	hexose catabolic process	19_GO:0008152 metabolic process	-2.4	9.4	4.8	20704	35	189	3	1.6	0.91	11674|13806|18746	Aldoa|Eno1|Pkm	-0.94	MyList
GO Biological Processes	19	GO:0002428	antigen processing and presentation of peptide antigen via MHC class Ib	19_GO:0002376 immune system process	-2.4	9.4	4.8	20704	35	189	3	1.6	0.91	12010|14964|14972	B2m|H2-D1|H2-K1	-0.94	MyList
GO Biological Processes	19	GO:0060284	regulation of cell development	19_GO:0032502 developmental process	-2.4	2.3	3.2	20704	608	189	13	6.9	1.8	12010|12257|12306|12484|16175|16176|17096|17118|18081|20085|22177|24136|67891	B2m|Tspo|Anxa2|Cd24a|Il1a|Il1b|Lyn|Marcks|Ninj1|Rps19|Tyrobp|Zeb2|Rpl4	-0.94	MyList
GO Biological Processes	19	GO:2001236	regulation of extrinsic apoptotic signaling pathway	19_GO:0023052 signaling	-2.4	4	3.7	20704	164	189	6	3.2	1.3	14373|14775|15368|16176|16854|21825	G0s2|Gpx1|Hmox1|Il1b|Lgals3|Thbs1	-0.94	MyList
GO Biological Processes	19	GO:2001244	positive regulation of intrinsic apoptotic signaling pathway	19_GO:0023052 signaling	-2.4	6.2	4.2	20704	71	189	4	2.1	1	20201|20202|22187|56312	S100a8|S100a9|Ubb|Nupr1	-0.93	MyList
GO Biological Processes	19	GO:0030193	regulation of blood coagulation	19_GO:0032501 multicellular organismal process	-2.4	6.2	4.2	20704	71	189	4	2.1	1	12306|12527|20202|21825	Anxa2|Cd9|S100a9|Thbs1	-0.93	MyList
GO Biological Processes	19	GO:0001889	liver development	19_GO:0032502 developmental process	-2.4	4.8	3.9	20704	115	189	5	2.6	1.2	12608|15368|15439|18746|20656	Cebpb|Hmox1|Hp|Pkm|Sod2	-0.93	MyList
KEGG Pathway	24	mmu04810	Regulation of actin cytoskeleton - Mus musculus (house mouse)		-2.4	3.5	3.6	20704	220	189	7	3.7	1.4	11461|11465|11867|12631|18643|19241|19354	Actb|Actg1|Arpc1b|Cfl1|Pfn1|Tmsb4x|Rac2	-0.92	MyList
GO Biological Processes	19	GO:0090407	organophosphate biosynthetic process	19_GO:0008152 metabolic process	-2.4	2.6	3.3	20704	472	189	11	5.8	1.7	11674|11958|16592|17716|17719|17991|18103|18746|27425|66091|102631912	Aldoa|Atp5k|Fabp5|ND1|ND4|Ndufa2|Nme2|Pkm|Atp5l|Ndufa3|Ndufb1	-0.92	MyList
GO Biological Processes	19	GO:0030003	cellular cation homeostasis	19_GO:0065007 biological regulation	-2.4	2.7	3.3	20704	406	189	10	5.3	1.6	11927|11984|14319|14325|15368|16175|16819|17748|17750|66162	Atox1|Atp6v0c|Fth1|Ftl1|Hmox1|Il1a|Lcn2|Mt1|Mt2|Bola2	-0.92	MyList
GO Biological Processes	19	GO:0043516	regulation of DNA damage response, signal transduction by p53 class mediator	19_GO:0023052 signaling	-2.4	9.1	4.7	20704	36	189	3	1.6	0.91	12505|16149|17319	Cd44|Cd74|Mif	-0.92	MyList
GO Biological Processes	19	GO:0061900	glial cell activation	19_GO:0050896 response to stimulus	-2.4	9.1	4.7	20704	36	189	3	1.6	0.91	12273|16176|22177	C5ar1|Il1b|Tyrobp	-0.92	MyList
GO Biological Processes	19	GO:0010043	response to zinc ion	19_GO:0050896 response to stimulus	-2.4	9.1	4.7	20704	36	189	3	1.6	0.91	12925|17748|17750	Crip1|Mt1|Mt2	-0.92	MyList
GO Biological Processes	19	GO:0050931	pigment cell differentiation	19_GO:0043473 pigmentation	-2.4	9.1	4.7	20704	36	189	3	1.6	0.91	12512|20656|76633	Cd63|Sod2|Lrmda	-0.92	MyList
GO Biological Processes	19	GO:1903707	negative regulation of hemopoiesis	19_GO:0002376 immune system process	-2.4	4.7	3.8	20704	117	189	5	2.6	1.2	12505|14728|16149|17096|18103	Cd44|Lilrb4a|Cd74|Lyn|Nme2	-0.9	MyList
GO Biological Processes	19	GO:0006090	pyruvate metabolic process	19_GO:0008152 metabolic process	-2.3	6	4.1	20704	73	189	4	2.1	1	11674|13806|15937|18746	Aldoa|Eno1|Ier3|Pkm	-0.9	MyList
GO Biological Processes	19	GO:0009185	ribonucleoside diphosphate metabolic process	19_GO:0008152 metabolic process	-2.3	6	4.1	20704	73	189	4	2.1	1	11674|13806|15937|18746	Aldoa|Eno1|Ier3|Pkm	-0.9	MyList
GO Biological Processes	19	GO:0002763	positive regulation of myeloid leukocyte differentiation	19_GO:0002376 immune system process	-2.3	6	4.1	20704	73	189	4	2.1	1	16149|18081|20302|22177	Cd74|Ninj1|Ccl3|Tyrobp	-0.9	MyList
GO Biological Processes	19	GO:0042274	ribosomal small subunit biogenesis	19_GO:0009987 cellular process	-2.3	6	4.1	20704	73	189	4	2.1	1	20085|54127|57294|67671	Rps19|Rps28|Rps27|Rpl38	-0.9	MyList
GO Biological Processes	19	GO:1900046	regulation of hemostasis	19_GO:0050789 regulation of biological process	-2.3	6	4.1	20704	73	189	4	2.1	1	12306|12527|20202|21825	Anxa2|Cd9|S100a9|Thbs1	-0.9	MyList
GO Biological Processes	19	GO:0030856	regulation of epithelial cell differentiation	19_GO:0032502 developmental process	-2.3	3.9	3.6	20704	168	189	6	3.2	1.3	12226|12484|12608|16175|16176|24136	Btg1|Cd24a|Cebpb|Il1a|Il1b|Zeb2	-0.9	MyList
GO Biological Processes	19	GO:0061008	hepaticobiliary system development	19_GO:0032502 developmental process	-2.3	4.6	3.8	20704	118	189	5	2.6	1.2	12608|15368|15439|18746|20656	Cebpb|Hmox1|Hp|Pkm|Sod2	-0.89	MyList
KEGG Pathway	24	mmu04670	Leukocyte transendothelial migration - Mus musculus (house mouse)		-2.3	4.6	3.8	20704	118	189	5	2.6	1.2	11461|11465|13057|19354|22323	Actb|Actg1|Cyba|Rac2|Vasp	-0.89	MyList
GO Biological Processes	19	GO:0006801	superoxide metabolic process	19_GO:0008152 metabolic process	-2.3	8.9	4.6	20704	37	189	3	1.6	0.91	13057|18477|20656	Cyba|Prdx1|Sod2	-0.89	MyList
GO Biological Processes	19	GO:0046365	monosaccharide catabolic process	19_GO:0008152 metabolic process	-2.3	8.9	4.6	20704	37	189	3	1.6	0.91	11674|13806|18746	Aldoa|Eno1|Pkm	-0.89	MyList
GO Biological Processes	19	GO:0071248	cellular response to metal ion	19_GO:0050896 response to stimulus	-2.3	3.9	3.6	20704	169	189	6	3.2	1.3	12010|15368|16477|16478|17748|17750	B2m|Hmox1|Junb|Jund|Mt1|Mt2	-0.89	MyList
GO Biological Processes	19	GO:0022618	ribonucleoprotein complex assembly	19_GO:0009987 cellular process	-2.3	3.9	3.6	20704	169	189	6	3.2	1.3	20085|54127|57294|67671|110954|268449	Rps19|Rps28|Rps27|Rpl38|Rpl10|Rpl23a	-0.89	MyList
GO Biological Processes	19	GO:0043433	negative regulation of DNA-binding transcription factor activity	19_GO:0008152 metabolic process	-2.3	3.9	3.6	20704	170	189	6	3.2	1.3	15368|16365|18035|18712|20375|56312	Hmox1|Acod1|Nfkbia|Pim1|Spi1|Nupr1	-0.88	MyList
GO Biological Processes	19	GO:1904062	regulation of cation transmembrane transport	19_GO:0051179 localization	-2.3	2.6	3.2	20704	414	189	10	5.3	1.6	11846|12512|12631|12721|12856|13040|13057|16819|17096|18301	Arg1|Cd63|Cfl1|Coro1a|Cox17|Ctss|Cyba|Lcn2|Lyn|Fxyd5	-0.87	MyList
GO Biological Processes	19	GO:0051494	negative regulation of cytoskeleton organization	19_GO:0048519 negative regulation of biological process	-2.3	3.8	3.6	20704	171	189	6	3.2	1.3	12631|12721|18643|19240|19241|63986	Cfl1|Coro1a|Pfn1|Tmsb10|Tmsb4x|Gmfg	-0.87	MyList
GO Biological Processes	19	GO:0010976	positive regulation of neuron projection development	19_GO:0032502 developmental process	-2.3	3.4	3.5	20704	227	189	7	3.7	1.4	12484|13660|17096|17118|18103|18546|20202	Cd24a|Ehd1|Lyn|Marcks|Nme2|Pcp4|S100a9	-0.87	MyList
GO Biological Processes	19	GO:0050818	regulation of coagulation	19_GO:0032501 multicellular organismal process	-2.3	5.8	4	20704	75	189	4	2.1	1	12306|12527|20202|21825	Anxa2|Cd9|S100a9|Thbs1	-0.87	MyList
GO Biological Processes	19	GO:1990748	cellular detoxification	19_GO:0098754 detoxification	-2.3	8.6	4.5	20704	38	189	3	1.6	0.91	18477|18712|20656	Prdx1|Pim1|Sod2	-0.87	MyList
GO Biological Processes	19	GO:0006734	NADH metabolic process	19_GO:0008152 metabolic process	-2.3	8.6	4.5	20704	38	189	3	1.6	0.91	11674|13806|18746	Aldoa|Eno1|Pkm	-0.87	MyList
GO Biological Processes	19	GO:1902229	regulation of intrinsic apoptotic signaling pathway in response to DNA damage	19_GO:0023052 signaling	-2.3	8.6	4.5	20704	38	189	3	1.6	0.91	12505|16149|17319	Cd44|Cd74|Mif	-0.87	MyList
GO Biological Processes	19	GO:0006898	receptor-mediated endocytosis	19_GO:0051179 localization	-2.3	3.8	3.6	20704	172	189	6	3.2	1.3	12475|12505|12527|14127|14728|66141	Cd14|Cd44|Cd9|Fcer1g|Lilrb4a|Ifitm3	-0.86	MyList
KEGG Pathway	24	mmu04650	Natural killer cell mediated cytotoxicity - Mus musculus (house mouse)		-2.3	4.5	3.7	20704	121	189	5	2.6	1.2	14127|14964|14972|19354|22177	Fcer1g|H2-D1|H2-K1|Rac2|Tyrobp	-0.86	MyList
GO Biological Processes	19	GO:0042254	ribosome biogenesis	19_GO:0009987 cellular process	-2.3	3	3.3	20704	289	189	8	4.2	1.5	20085|54127|57294|66489|67115|67671|110954|268449	Rps19|Rps28|Rps27|Rpl35|Rpl14|Rpl38|Rpl10|Rpl23a	-0.85	MyList
KEGG Pathway	24	mmu05164	Influenza A - Mus musculus (house mouse)		-2.3	3.8	3.5	20704	173	189	6	3.2	1.3	11461|11465|16175|16176|18035|54123	Actb|Actg1|Il1a|Il1b|Nfkbia|Irf7	-0.85	MyList
GO Biological Processes	19	GO:0050830	defense response to Gram-positive bacterium	19_GO:0044419 biological process involved in interspecies interaction between organisms	-2.3	3.8	3.5	20704	174	189	6	3.2	1.3	12010|12273|14109|16176|17105|67248	B2m|C5ar1|Fau|Il1b|Lyz2|Rpl39	-0.84	MyList
GO Biological Processes	19	GO:0043403	skeletal muscle tissue regeneration	19_GO:0040007 growth	-2.3	8.4	4.5	20704	39	189	3	1.6	0.91	12527|14775|18746	Cd9|Gpx1|Pkm	-0.84	MyList
GO Biological Processes	19	GO:0002475	antigen processing and presentation via MHC class Ib	19_GO:0002376 immune system process	-2.3	8.4	4.5	20704	39	189	3	1.6	0.91	12010|14964|14972	B2m|H2-D1|H2-K1	-0.84	MyList
KEGG Pathway	24	mmu05133	Pertussis - Mus musculus (house mouse)		-2.3	5.7	4	20704	77	189	4	2.1	1	12475|12631|16175|16176	Cd14|Cfl1|Il1a|Il1b	-0.84	MyList
GO Biological Processes	19	GO:0090066	regulation of anatomical structure size	19_GO:0065007 biological regulation	-2.2	2.3	3.1	20704	562	189	12	6.3	1.8	11867|12631|12721|14775|16598|18643|19240|19241|20656|22323|56193|67891	Arpc1b|Cfl1|Coro1a|Gpx1|Klf2|Pfn1|Tmsb10|Tmsb4x|Sod2|Vasp|Plek|Rpl4	-0.82	MyList
GO Biological Processes	19	GO:1903670	regulation of sprouting angiogenesis	19_GO:0032502 developmental process	-2.2	8.2	4.4	20704	40	189	3	1.6	0.91	16598|18746|21825	Klf2|Pkm|Thbs1	-0.81	MyList
GO Biological Processes	19	GO:0002861	regulation of inflammatory response to antigenic stimulus	19_GO:0002376 immune system process	-2.2	8.2	4.4	20704	40	189	3	1.6	0.91	12484|14127|14775	Cd24a|Fcer1g|Gpx1	-0.81	MyList
GO Biological Processes	19	GO:0071826	ribonucleoprotein complex subunit organization	19_GO:0009987 cellular process	-2.2	3.7	3.5	20704	177	189	6	3.2	1.3	20085|54127|57294|67671|110954|268449	Rps19|Rps28|Rps27|Rpl38|Rpl10|Rpl23a	-0.81	MyList
GO Biological Processes	19	GO:1903034	regulation of response to wounding	19_GO:0050896 response to stimulus	-2.2	3.7	3.5	20704	177	189	6	3.2	1.3	11465|12306|12484|12527|20202|21825	Actg1|Anxa2|Cd24a|Cd9|S100a9|Thbs1	-0.81	MyList
GO Biological Processes	19	GO:0006873	cellular ion homeostasis	19_GO:0065007 biological regulation	-2.2	2.6	3.2	20704	425	189	10	5.3	1.6	11927|11984|14319|14325|15368|16175|16819|17748|17750|66162	Atox1|Atp6v0c|Fth1|Ftl1|Hmox1|Il1a|Lcn2|Mt1|Mt2|Bola2	-0.81	MyList
KEGG Pathway	24	mmu04611	Platelet activation - Mus musculus (house mouse)		-2.2	4.4	3.6	20704	125	189	5	2.6	1.2	11461|11465|14127|17096|22323	Actb|Actg1|Fcer1g|Lyn|Vasp	-0.81	MyList
GO Biological Processes	19	GO:2000177	regulation of neural precursor cell proliferation	19_GO:0050789 regulation of biological process	-2.2	4.4	3.6	20704	125	189	5	2.6	1.2	12484|14707|16176|17096|64138	Cd24a|Gng5|Il1b|Lyn|Ctsz	-0.81	MyList
GO Biological Processes	19	GO:0030099	myeloid cell differentiation	19_GO:0002376 immune system process	-2.2	3	3.3	20704	295	189	8	4.2	1.5	12608|14127|16477|16598|17096|20085|20375|22177	Cebpb|Fcer1g|Junb|Klf2|Lyn|Rps19|Spi1|Tyrobp	-0.81	MyList
GO Biological Processes	19	GO:1903036	positive regulation of response to wounding	19_GO:0048518 positive regulation of biological process	-2.2	5.5	3.9	20704	79	189	4	2.1	1	11465|12484|20202|21825	Actg1|Cd24a|S100a9|Thbs1	-0.8	MyList
KEGG Pathway	24	mmu01230	Biosynthesis of amino acids - Mus musculus (house mouse)		-2.2	5.5	3.9	20704	79	189	4	2.1	1	11674|11846|13806|18746	Aldoa|Arg1|Eno1|Pkm	-0.8	MyList
GO Biological Processes	19	GO:0010939	regulation of necrotic cell death	19_GO:0050789 regulation of biological process	-2.2	8	4.3	20704	41	189	3	1.6	0.91	12257|14319|56312	Tspo|Fth1|Nupr1	-0.79	MyList
GO Biological Processes	19	GO:2000107	negative regulation of leukocyte apoptotic process	19_GO:0048519 negative regulation of biological process	-2.2	5.5	3.9	20704	80	189	4	2.1	1	12505|14127|16149|17319	Cd44|Fcer1g|Cd74|Mif	-0.79	MyList
GO Biological Processes	19	GO:0009615	response to virus	19_GO:0044419 biological process involved in interspecies interaction between organisms	-2.2	2.9	3.2	20704	299	189	8	4.2	1.5	16365|16819|54123|66141|68713|69550|76933|80876	Acod1|Lcn2|Irf7|Ifitm3|Ifitm1|Bst2|Ifi27l2a|Ifitm2	-0.78	MyList
GO Biological Processes	19	GO:1903532	positive regulation of secretion by cell	19_GO:0051179 localization	-2.2	2.7	3.1	20704	365	189	9	4.8	1.5	12306|14127|16175|16176|16854|17319|18546|53378|56455	Anxa2|Fcer1g|Il1a|Il1b|Lgals3|Mif|Pcp4|Sdcbp|Dynll1	-0.77	MyList
GO Biological Processes	19	GO:1900744	regulation of p38MAPK cascade	19_GO:0023052 signaling	-2.2	7.8	4.2	20704	42	189	3	1.6	0.91	16176|19252|20375	Il1b|Dusp1|Spi1	-0.76	MyList
GO Biological Processes	19	GO:0043277	apoptotic cell clearance	19_GO:0051179 localization	-2.2	7.8	4.2	20704	42	189	3	1.6	0.91	19354|21825|22177	Rac2|Thbs1|Tyrobp	-0.76	MyList
GO Biological Processes	19	GO:0061081	positive regulation of myeloid leukocyte cytokine production involved in immune response	19_GO:0002376 immune system process	-2.2	7.8	4.2	20704	42	189	3	1.6	0.91	14127|16149|17319	Fcer1g|Cd74|Mif	-0.76	MyList
GO Biological Processes	19	GO:0048247	lymphocyte chemotaxis	19_GO:0040011 locomotion	-2.2	7.8	4.2	20704	42	189	3	1.6	0.91	20302|20303|20305	Ccl3|Ccl4|Ccl6	-0.76	MyList
GO Biological Processes	19	GO:0071241	cellular response to inorganic substance	19_GO:0050896 response to stimulus	-2.2	3.2	3.3	20704	240	189	7	3.7	1.4	12010|15368|16477|16478|17748|17750|21825	B2m|Hmox1|Junb|Jund|Mt1|Mt2|Thbs1	-0.76	MyList
GO Biological Processes	19	GO:0045088	regulation of innate immune response	19_GO:0044419 biological process involved in interspecies interaction between organisms	-2.2	3.2	3.3	20704	240	189	7	3.7	1.4	11846|16149|16365|20085|20375|22177|54123	Arg1|Cd74|Acod1|Rps19|Spi1|Tyrobp|Irf7	-0.76	MyList
GO Biological Processes	19	GO:0051260	protein homooligomerization	19_GO:0009987 cellular process	-2.2	3.6	3.4	20704	184	189	6	3.2	1.3	12010|13660|17319|18081|20656|22323	B2m|Ehd1|Mif|Ninj1|Sod2|Vasp	-0.74	MyList
GO Biological Processes	19	GO:0033674	positive regulation of kinase activity	19_GO:0048518 positive regulation of biological process	-2.2	2.5	3.1	20704	437	189	10	5.3	1.6	12484|16149|16176|16181|17096|17118|17319|18712|21825|24136	Cd24a|Cd74|Il1b|Il1rn|Lyn|Marcks|Mif|Pim1|Thbs1|Zeb2	-0.74	MyList
GO Biological Processes	19	GO:0150076	neuroinflammatory response	19_GO:0050896 response to stimulus	-2.2	7.6	4.2	20704	43	189	3	1.6	0.91	12273|16176|22177	C5ar1|Il1b|Tyrobp	-0.74	MyList
GO Biological Processes	19	GO:0031348	negative regulation of defense response	19_GO:0048519 negative regulation of biological process	-2.1	3.1	3.2	20704	244	189	7	3.7	1.4	11846|12484|12505|14775|15937|16365|20085	Arg1|Cd24a|Cd44|Gpx1|Ier3|Acod1|Rps19	-0.73	MyList
GO Biological Processes	19	GO:0140694	non-membrane-bounded organelle assembly	19_GO:0009987 cellular process	-2.1	2.8	3.1	20704	308	189	8	4.2	1.5	11465|20085|22154|54127|57294|67671|110954|268449	Actg1|Rps19|Tubb5|Rps28|Rps27|Rpl38|Rpl10|Rpl23a	-0.71	MyList
GO Biological Processes	19	GO:0048147	negative regulation of fibroblast proliferation	19_GO:0048519 negative regulation of biological process	-2.1	7.5	4.1	20704	44	189	3	1.6	0.91	14319|20656|56312	Fth1|Sod2|Nupr1	-0.71	MyList
GO Biological Processes	19	GO:0051259	protein complex oligomerization	19_GO:0009987 cellular process	-2.1	3.1	3.2	20704	248	189	7	3.7	1.4	12010|13660|16149|17319|18081|20656|22323	B2m|Ehd1|Cd74|Mif|Ninj1|Sod2|Vasp	-0.69	MyList
GO Biological Processes	19	GO:0052547	regulation of peptidase activity	19_GO:0008152 metabolic process	-2.1	2.5	3	20704	445	189	10	5.3	1.6	12505|13014|13030|13033|14775|17096|20201|20202|20568|21825	Cd44|Cstb|Ctsb|Ctsd|Gpx1|Lyn|S100a8|S100a9|Slpi|Thbs1	-0.69	MyList
GO Biological Processes	19	GO:0002292	T cell differentiation involved in immune response	19_GO:0002376 immune system process	-2.1	7.3	4.1	20704	45	189	3	1.6	0.91	14127|17474|56619	Fcer1g|Clec4d|Clec4e	-0.69	MyList
GO Biological Processes	19	GO:0046006	regulation of activated T cell proliferation	19_GO:0002376 immune system process	-2.1	7.3	4.1	20704	45	189	3	1.6	0.91	11846|12484|14728	Arg1|Cd24a|Lilrb4a	-0.69	MyList
GO Biological Processes	19	GO:0097237	cellular response to toxic substance	19_GO:0050896 response to stimulus	-2.1	7.3	4.1	20704	45	189	3	1.6	0.91	18477|18712|20656	Prdx1|Pim1|Sod2	-0.69	MyList
GO Biological Processes	19	GO:0043086	negative regulation of catalytic activity	19_GO:0065007 biological regulation	-2.1	2.1	2.9	20704	666	189	13	6.9	1.8	11461|12505|13014|13030|14728|14775|16176|17096|18546|19252|20568|21825|54683	Actb|Cd44|Cstb|Ctsb|Lilrb4a|Gpx1|Il1b|Lyn|Pcp4|Dusp1|Slpi|Thbs1|Prdx5	-0.67	MyList
GO Biological Processes	19	GO:0001959	regulation of cytokine-mediated signaling pathway	19_GO:0023052 signaling	-2.1	4	3.4	20704	137	189	5	2.6	1.2	11846|12484|16149|16181|54123	Arg1|Cd24a|Cd74|Il1rn|Irf7	-0.66	MyList
GO Biological Processes	19	GO:0061041	regulation of wound healing	19_GO:0050896 response to stimulus	-2.1	4	3.4	20704	137	189	5	2.6	1.2	11465|12306|12527|20202|21825	Actg1|Anxa2|Cd9|S100a9|Thbs1	-0.66	MyList
GO Biological Processes	19	GO:0017157	regulation of exocytosis	19_GO:0051179 localization	-2	3	3.1	20704	254	189	7	3.7	1.4	12306|14127|15368|17096|19354|20375|53378	Anxa2|Fcer1g|Hmox1|Lyn|Rac2|Spi1|Sdcbp	-0.65	MyList
GO Biological Processes	19	GO:0034248	regulation of cellular amide metabolic process	19_GO:0008152 metabolic process	-2	2.4	2.9	20704	453	189	10	5.3	1.6	13629|18746|20202|20918|21825|22121|26570|67671|76846|110954	Eef2|Pkm|S100a9|Eif1|Thbs1|Rpl13a|Slc7a11|Rpl38|Rps9|Rpl10	-0.65	MyList
GO Biological Processes	19	GO:0002449	lymphocyte mediated immunity	19_GO:0002376 immune system process	-2	2.8	3	20704	318	189	8	4.2	1.5	12010|12721|14127|14964|14972|16149|18477|54123	B2m|Coro1a|Fcer1g|H2-D1|H2-K1|Cd74|Prdx1|Irf7	-0.64	MyList
GO Biological Processes	19	GO:0034109	homotypic cell-cell adhesion	19_GO:0009987 cellular process	-2	7	3.9	20704	47	189	3	1.6	0.91	12484|26570|56193	Cd24a|Slc7a11|Plek	-0.64	MyList
GO Biological Processes	19	GO:0002443	leukocyte mediated immunity	19_GO:0002376 immune system process	-2	2.6	3	20704	385	189	9	4.8	1.5	12010|12721|14127|14964|14972|16149|17096|18477|54123	B2m|Coro1a|Fcer1g|H2-D1|H2-K1|Cd74|Lyn|Prdx1|Irf7	-0.64	MyList
GO Biological Processes	19	GO:0034765	regulation of ion transmembrane transport	19_GO:0051179 localization	-2	2.3	2.9	20704	527	189	11	5.8	1.7	11846|12512|12631|12721|12856|13040|13057|16819|17096|18301|114584	Arg1|Cd63|Cfl1|Coro1a|Cox17|Ctss|Cyba|Lcn2|Lyn|Fxyd5|Clic1	-0.63	MyList
GO Biological Processes	19	GO:0035239	tube morphogenesis	19_GO:0032502 developmental process	-2	2	2.8	20704	752	189	14	7.4	1.9	11465|12306|12505|12631|14775|15368|16477|18081|18643|20375|21825|22323|24136|64138	Actg1|Anxa2|Cd44|Cfl1|Gpx1|Hmox1|Junb|Ninj1|Pfn1|Spi1|Thbs1|Vasp|Zeb2|Ctsz	-0.63	MyList
KEGG Pathway	24	mmu04936	Alcoholic liver disease - Mus musculus (house mouse)		-2	3.9	3.3	20704	141	189	5	2.6	1.2	12273|12475|16176|18035|20310	C5ar1|Cd14|Il1b|Nfkbia|Cxcl2	-0.62	MyList
GO Biological Processes	19	GO:0042304	regulation of fatty acid biosynthetic process	19_GO:0008152 metabolic process	-2	6.8	3.9	20704	48	189	3	1.6	0.91	16149|16176|16592	Cd74|Il1b|Fabp5	-0.62	MyList
GO Biological Processes	19	GO:0031400	negative regulation of protein modification process	19_GO:0048519 negative regulation of biological process	-2	2.3	2.9	20704	530	189	11	5.8	1.7	11461|12257|14728|16176|17096|18546|19252|20375|59046|66915|98496	Actb|Tspo|Lilrb4a|Il1b|Lyn|Pcp4|Dusp1|Spi1|Arpp19|Cops9|Pid1	-0.62	MyList
GO Biological Processes	19	GO:0055082	cellular chemical homeostasis	19_GO:0065007 biological regulation	-2	2.3	2.9	20704	530	189	11	5.8	1.7	11927|11984|14319|14325|14775|15368|16175|16819|17748|17750|66162	Atox1|Atp6v0c|Fth1|Ftl1|Gpx1|Hmox1|Il1a|Lcn2|Mt1|Mt2|Bola2	-0.62	MyList
GO Biological Processes	19	GO:0050766	positive regulation of phagocytosis	19_GO:0051179 localization	-2	4.8	3.5	20704	91	189	4	2.1	1	13057|14127|15481|16176	Cyba|Fcer1g|Hspa8|Il1b	-0.62	MyList
GO Biological Processes	19	GO:0002702	positive regulation of production of molecular mediator of immune response	19_GO:0002376 immune system process	-2	3.9	3.3	20704	142	189	5	2.6	1.2	12010|14127|16149|16176|17319	B2m|Fcer1g|Cd74|Il1b|Mif	-0.61	MyList
GO Biological Processes	19	GO:0045089	positive regulation of innate immune response	19_GO:0044419 biological process involved in interspecies interaction between organisms	-2	3.9	3.3	20704	142	189	5	2.6	1.2	16149|20085|20375|22177|54123	Cd74|Rps19|Spi1|Tyrobp|Irf7	-0.61	MyList
