# Supplementary material for: N,N-Dimethyl-3β-hydroxycholenamide attenuates neuronal death and retinal inflammation in retinal ischemia/reperfusion injury by inhibiting Ninjurin 1
Source: J Neuroinflammation. 2023 Apr 7;20:91. doi: 10.1186/s12974-023-02754-5 (PMC10082498; doi:10.1186/s12974-023-02754-5)
Supplement: Supplementary file 12 — Additional file 12. Table S7. Table of GO analysis of upregulated DEGs in DMHCA group compared to RIR group. [file 12974_2023_2754_MOESM12_ESM.csv]

Category	CategoryID	GO	Description	PARENT_GO	LogP	Enrichment	Z-score	#TotalGeneInLibrary	#GeneInGO	#GeneInHitList	#GeneInGOAndHitList	%InGO	STDV %InGO	GeneID	Hits	Log(q-value)	GeneList
GO Biological Processes	19	GO:0007601	visual perception	19_GO:0032501 multicellular organismal process	-13	15	14	20704	161	125	15	12	2.9	11304|11994|12296|19739|19888|19893|20028|20147|22283|50769|63859|77945|110789|218756|245650	Abca4|Pcdh15|Cacnb2|Rgs9|Rp1|Rpgr|Pdc|Rs1|Ush2a|Atp8a2|Impg1|Rpgrip1|Adgrv1|Slc4a7|Gucy2f	-9.2	MyList
GO Biological Processes	19	GO:0050953	sensory perception of light stimulus	19_GO:0032501 multicellular organismal process	-13	15	14	20704	165	125	15	12	2.9	11304|11994|12296|19739|19888|19893|20028|20147|22283|50769|63859|77945|110789|218756|245650	Abca4|Pcdh15|Cacnb2|Rgs9|Rp1|Rpgr|Pdc|Rs1|Ush2a|Atp8a2|Impg1|Rpgrip1|Adgrv1|Slc4a7|Gucy2f	-9.2	MyList
GO Biological Processes	19	GO:0060042	retina morphogenesis in camera-type eye	19_GO:0032502 developmental process	-7.4	16	11	20704	84	125	8	6.4	2.2	15165|19888|19893|20147|21834|50769|77945|218756	Hcn1|Rp1|Rpgr|Rs1|Thrb|Atp8a2|Rpgrip1|Slc4a7	-3.7	MyList
GO Biological Processes	19	GO:0060041	retina development in camera-type eye	19_GO:0032502 developmental process	-6.9	9.3	8.7	20704	178	125	10	8	2.4	15165|19888|19893|20147|21834|50769|77945|216274|218756|244891	Hcn1|Rp1|Rpgr|Rs1|Thrb|Atp8a2|Rpgrip1|Cep290|Slc4a7|Scaper	-3.3	MyList
GO Biological Processes	19	GO:0045494	photoreceptor cell maintenance	19_GO:0032501 multicellular organismal process	-6.5	22	11	20704	45	125	6	4.8	1.9	11304|11994|19888|22283|110789|216274	Abca4|Pcdh15|Rp1|Ush2a|Adgrv1|Cep290	-3	MyList
GO Biological Processes	19	GO:0048593	camera-type eye morphogenesis	19_GO:0032502 developmental process	-6.3	9.5	8.3	20704	157	125	9	7.2	2.3	15165|19888|19893|20147|21417|21834|50769|77945|218756	Hcn1|Rp1|Rpgr|Rs1|Zeb1|Thrb|Atp8a2|Rpgrip1|Slc4a7	-2.9	MyList
GO Biological Processes	19	GO:0003407	neural retina development	19_GO:0032502 developmental process	-6.2	14	9.3	20704	82	125	7	5.6	2.1	15165|19888|20147|21834|50769|77945|218756	Hcn1|Rp1|Rs1|Thrb|Atp8a2|Rpgrip1|Slc4a7	-2.8	MyList
GO Biological Processes	19	GO:0001895	retina homeostasis	19_GO:0032501 multicellular organismal process	-5.9	17	9.7	20704	57	125	6	4.8	1.9	11304|11994|19888|22283|110789|216274	Abca4|Pcdh15|Rp1|Ush2a|Adgrv1|Cep290	-2.6	MyList
GO Biological Processes	19	GO:0048592	eye morphogenesis	19_GO:0032502 developmental process	-5.7	8.1	7.5	20704	184	125	9	7.2	2.3	15165|19888|19893|20147|21417|21834|50769|77945|218756	Hcn1|Rp1|Rpgr|Rs1|Zeb1|Thrb|Atp8a2|Rpgrip1|Slc4a7	-2.5	MyList
GO Biological Processes	19	GO:0001754	eye photoreceptor cell differentiation	19_GO:0032502 developmental process	-5.7	16	9.2	20704	62	125	6	4.8	1.9	15165|19888|19893|21834|77945|218756	Hcn1|Rp1|Rpgr|Thrb|Rpgrip1|Slc4a7	-2.5	MyList
GO Biological Processes	19	GO:0060219	camera-type eye photoreceptor cell differentiation	19_GO:0032502 developmental process	-5.3	20	9.5	20704	42	125	5	4	1.8	15165|19888|21834|77945|218756	Hcn1|Rp1|Thrb|Rpgrip1|Slc4a7	-2.1	MyList
GO Biological Processes	19	GO:0007423	sensory organ development	19_GO:0032502 developmental process	-5.2	3.9	5.8	20704	631	125	15	12	2.9	11994|15165|18516|19888|19893|20147|21417|21834|22283|50769|77945|110789|216274|218756|244891	Pcdh15|Hcn1|Pbx3|Rp1|Rpgr|Rs1|Zeb1|Thrb|Ush2a|Atp8a2|Rpgrip1|Adgrv1|Cep290|Slc4a7|Scaper	-2.1	MyList
GO Biological Processes	19	GO:0001654	eye development	19_GO:0032502 developmental process	-5.1	4.8	6.1	20704	410	125	12	9.6	2.6	15165|18516|19888|19893|20147|21417|21834|50769|77945|216274|218756|244891	Hcn1|Pbx3|Rp1|Rpgr|Rs1|Zeb1|Thrb|Atp8a2|Rpgrip1|Cep290|Slc4a7|Scaper	-2.1	MyList
GO Biological Processes	19	GO:0150063	visual system development	19_GO:0032502 developmental process	-5.1	4.8	6.1	20704	413	125	12	9.6	2.6	15165|18516|19888|19893|20147|21417|21834|50769|77945|216274|218756|244891	Hcn1|Pbx3|Rp1|Rpgr|Rs1|Zeb1|Thrb|Atp8a2|Rpgrip1|Cep290|Slc4a7|Scaper	-2.1	MyList
GO Biological Processes	19	GO:0042462	eye photoreceptor cell development	19_GO:0032502 developmental process	-5.1	18	9	20704	46	125	5	4	1.8	15165|19888|19893|21834|77945	Hcn1|Rp1|Rpgr|Thrb|Rpgrip1	-2.1	MyList
GO Biological Processes	19	GO:0048880	sensory system development	19_GO:0032502 developmental process	-5.1	4.8	6.1	20704	417	125	12	9.6	2.6	15165|18516|19888|19893|20147|21417|21834|50769|77945|216274|218756|244891	Hcn1|Pbx3|Rp1|Rpgr|Rs1|Zeb1|Thrb|Atp8a2|Rpgrip1|Cep290|Slc4a7|Scaper	-2.1	MyList
GO Biological Processes	19	GO:0046530	photoreceptor cell differentiation	19_GO:0032502 developmental process	-5	12	7.9	20704	81	125	6	4.8	1.9	15165|19888|19893|21834|77945|218756	Hcn1|Rp1|Rpgr|Thrb|Rpgrip1|Slc4a7	-2	MyList
GO Biological Processes	19	GO:0043010	camera-type eye development	19_GO:0032502 developmental process	-4.9	5	6	20704	364	125	11	8.8	2.5	15165|19888|19893|20147|21417|21834|50769|77945|216274|218756|244891	Hcn1|Rp1|Rpgr|Rs1|Zeb1|Thrb|Atp8a2|Rpgrip1|Cep290|Slc4a7|Scaper	-2	MyList
GO Biological Processes	19	GO:0050804	modulation of chemical synaptic transmission	19_GO:0023052 signaling	-4.9	3.7	5.5	20704	672	125	15	12	2.9	13653|14823|15165|16500|19418|20979|22249|26875|70441|116838|214111|214162|238988|268755|327814	Egr1|Grm8|Hcn1|Kcnb1|Rasgrf2|Syt1|Unc13b|Pclo|Mir124-2hg|Rims2|Slc24a1|Kmt2a|Erc2|Mir124a-1hg|Ppfia2	-2	MyList
GO Biological Processes	19	GO:0099177	regulation of trans-synaptic signaling	19_GO:0023052 signaling	-4.9	3.7	5.5	20704	673	125	15	12	2.9	13653|14823|15165|16500|19418|20979|22249|26875|70441|116838|214111|214162|238988|268755|327814	Egr1|Grm8|Hcn1|Kcnb1|Rasgrf2|Syt1|Unc13b|Pclo|Mir124-2hg|Rims2|Slc24a1|Kmt2a|Erc2|Mir124a-1hg|Ppfia2	-2	MyList
GO Biological Processes	19	GO:0051640	organelle localization	19_GO:0051179 localization	-4.7	4.1	5.6	20704	528	125	13	10	2.7	13405|16500|16561|20979|22249|26554|26875|56715|103967|116838|216274|319565|327814	Dmd|Kcnb1|Kif1b|Syt1|Unc13b|Cul3|Pclo|Rabgef1|Dnm3|Rims2|Cep290|Syne2|Ppfia2	-1.8	MyList
GO Biological Processes	19	GO:0060271	cilium assembly	19_GO:0009987 cellular process	-4.7	5.3	5.9	20704	314	125	10	8	2.4	11994|19726|19888|19893|73873|74081|77945|216274|242584|319845	Pcdh15|Rfx3|Rp1|Rpgr|Fam161a|Cep350|Rpgrip1|Cep290|Dnai4|Bbs9	-1.8	MyList
GO Biological Processes	19	GO:0090596	sensory organ morphogenesis	19_GO:0032502 developmental process	-4.6	5.2	5.9	20704	317	125	10	8	2.4	11994|15165|19888|19893|20147|21417|21834|50769|77945|218756	Pcdh15|Hcn1|Rp1|Rpgr|Rs1|Zeb1|Thrb|Atp8a2|Rpgrip1|Slc4a7	-1.8	MyList
GO Biological Processes	19	GO:0061669	spontaneous neurotransmitter secretion	19_GO:0051179 localization	-4.6	50	12	20704	10	125	3	2.4	1.4	20979|22249|116838	Syt1|Unc13b|Rims2	-1.8	MyList
GO Biological Processes	19	GO:0032411	positive regulation of transporter activity	19_GO:0051179 localization	-4.6	8.1	6.6	20704	143	125	7	5.6	2.1	12296|13405|15165|19057|19739|214162|238161	Cacnb2|Dmd|Hcn1|Ppp3cc|Rgs9|Kmt2a|Akap6	-1.8	MyList
GO Biological Processes	19	GO:0009416	response to light stimulus	19_GO:0050896 response to stimulus	-4.6	5.1	5.8	20704	322	125	10	8	2.4	19739|19888|19893|20147|20238|50769|72162|214162|225028|245650	Rgs9|Rp1|Rpgr|Rs1|Atxn1|Atp8a2|Dhx36|Kmt2a|Map4k3|Gucy2f	-1.8	MyList
GO Biological Processes	19	GO:0016079	synaptic vesicle exocytosis	19_GO:0051179 localization	-4.5	14	7.8	20704	59	125	5	4	1.8	20979|22249|26875|116838|238988	Syt1|Unc13b|Pclo|Rims2|Erc2	-1.8	MyList
GO Biological Processes	19	GO:0045055	regulated exocytosis	19_GO:0051179 localization	-4.4	7.6	6.4	20704	153	125	7	5.6	2.1	20979|22249|26875|56715|58869|116838|238988	Syt1|Unc13b|Pclo|Rabgef1|Pex5l|Rims2|Erc2	-1.6	MyList
GO Biological Processes	19	GO:0120031	plasma membrane bounded cell projection assembly	19_GO:0009987 cellular process	-4.4	4.4	5.4	20704	415	125	11	8.8	2.5	11994|19726|19888|19893|73873|74081|77945|103967|216274|242584|319845	Pcdh15|Rfx3|Rp1|Rpgr|Fam161a|Cep350|Rpgrip1|Dnm3|Cep290|Dnai4|Bbs9	-1.6	MyList
GO Biological Processes	19	GO:0043270	positive regulation of ion transport	19_GO:0051179 localization	-4.3	4.8	5.6	20704	343	125	10	8	2.4	12296|13405|15165|16500|18779|19057|19739|20979|23797|238161	Cacnb2|Dmd|Hcn1|Kcnb1|Pla2r1|Ppp3cc|Rgs9|Syt1|Akt3|Akap6	-1.6	MyList
GO Biological Processes	19	GO:0098814	spontaneous synaptic transmission	19_GO:0023052 signaling	-4.3	41	11	20704	12	125	3	2.4	1.4	20979|22249|116838	Syt1|Unc13b|Rims2	-1.6	MyList
GO Biological Processes	19	GO:0044782	cilium organization	19_GO:0009987 cellular process	-4.3	4.8	5.5	20704	346	125	10	8	2.4	11994|19726|19888|19893|73873|74081|77945|216274|242584|319845	Pcdh15|Rfx3|Rp1|Rpgr|Fam161a|Cep350|Rpgrip1|Cep290|Dnai4|Bbs9	-1.6	MyList
GO Biological Processes	19	GO:0042461	photoreceptor cell development	19_GO:0032502 developmental process	-4.3	13	7.3	20704	66	125	5	4	1.8	15165|19888|19893|21834|77945	Hcn1|Rp1|Rpgr|Thrb|Rpgrip1	-1.6	MyList
GO Biological Processes	19	GO:0030031	cell projection assembly	19_GO:0009987 cellular process	-4.2	4.3	5.3	20704	427	125	11	8.8	2.5	11994|19726|19888|19893|73873|74081|77945|103967|216274|242584|319845	Pcdh15|Rfx3|Rp1|Rpgr|Fam161a|Cep350|Rpgrip1|Dnm3|Cep290|Dnai4|Bbs9	-1.6	MyList
GO Biological Processes	19	GO:0009314	response to radiation	19_GO:0050896 response to stimulus	-4.2	4.2	5.3	20704	430	125	11	8.8	2.5	13653|19739|19888|19893|20147|20238|50769|72162|214162|225028|245650	Egr1|Rgs9|Rp1|Rpgr|Rs1|Atxn1|Atp8a2|Dhx36|Kmt2a|Map4k3|Gucy2f	-1.6	MyList
GO Biological Processes	19	GO:0031032	actomyosin structure organization	19_GO:0009987 cellular process	-4.1	8.5	6.3	20704	117	125	6	4.8	1.9	13822|26554|218194|225288|228564|269587	Epb41l2|Cul3|Phactr1|Fhod3|Frmd5|Epb41	-1.5	MyList
GO Biological Processes	19	GO:0007268	chemical synaptic transmission	19_GO:0023052 signaling	-4.1	4.5	5.3	20704	368	125	10	8	2.4	12296|14823|16561|20238|20979|22249|23859|26875|116838|238988	Cacnb2|Grm8|Kif1b|Atxn1|Syt1|Unc13b|Dlg2|Pclo|Rims2|Erc2	-1.5	MyList
GO Biological Processes	19	GO:0098916	anterograde trans-synaptic signaling	19_GO:0023052 signaling	-4.1	4.5	5.3	20704	368	125	10	8	2.4	12296|14823|16561|20238|20979|22249|23859|26875|116838|238988	Cacnb2|Grm8|Kif1b|Atxn1|Syt1|Unc13b|Dlg2|Pclo|Rims2|Erc2	-1.5	MyList
GO Biological Processes	19	GO:0060249	anatomical structure homeostasis	19_GO:0065007 biological regulation	-4.1	5	5.4	20704	299	125	9	7.2	2.3	11304|11994|13405|19888|22283|23797|110789|214162|216274	Abca4|Pcdh15|Dmd|Rp1|Ush2a|Akt3|Adgrv1|Kmt2a|Cep290	-1.5	MyList
GO Biological Processes	19	GO:0001894	tissue homeostasis	19_GO:0032501 multicellular organismal process	-4	5.6	5.6	20704	236	125	8	6.4	2.2	11304|11994|19888|22283|23797|110789|214162|216274	Abca4|Pcdh15|Rp1|Ush2a|Akt3|Adgrv1|Kmt2a|Cep290	-1.4	MyList
GO Biological Processes	19	GO:0048167	regulation of synaptic plasticity	19_GO:0023052 signaling	-4	4.4	5.2	20704	378	125	10	8	2.4	13653|16500|19418|22249|70441|116838|214111|214162|238988|268755	Egr1|Kcnb1|Rasgrf2|Unc13b|Mir124-2hg|Rims2|Slc24a1|Kmt2a|Erc2|Mir124a-1hg	-1.4	MyList
GO Biological Processes	19	GO:0140056	organelle localization by membrane tethering	19_GO:0051179 localization	-4	11	6.7	20704	77	125	5	4	1.8	16500|20979|22249|116838|216274	Kcnb1|Syt1|Unc13b|Rims2|Cep290	-1.4	MyList
GO Biological Processes	19	GO:1903423	positive regulation of synaptic vesicle recycling	19_GO:0051179 localization	-3.9	31	9.4	20704	16	125	3	2.4	1.4	19057|26875|103967	Ppp3cc|Pclo|Dnm3	-1.4	MyList
GO Biological Processes	19	GO:0140029	exocytic process	19_GO:0051179 localization	-3.9	10	6.6	20704	79	125	5	4	1.8	16500|22249|26875|116838|238988	Kcnb1|Unc13b|Pclo|Rims2|Erc2	-1.4	MyList
GO Biological Processes	19	GO:0099537	trans-synaptic signaling	19_GO:0023052 signaling	-3.9	4.3	5.1	20704	387	125	10	8	2.4	12296|14823|16561|20238|20979|22249|23859|26875|116838|238988	Cacnb2|Grm8|Kif1b|Atxn1|Syt1|Unc13b|Dlg2|Pclo|Rims2|Erc2	-1.4	MyList
GO Biological Processes	19	GO:0042391	regulation of membrane potential	19_GO:0065007 biological regulation	-3.9	3.9	4.9	20704	469	125	11	8.8	2.5	12296|13405|15165|16500|20238|22249|26875|58869|108058|116838|238161	Cacnb2|Dmd|Hcn1|Kcnb1|Atxn1|Unc13b|Pclo|Pex5l|Camk2d|Rims2|Akap6	-1.3	MyList
GO Biological Processes	19	GO:0032409	regulation of transporter activity	19_GO:0065007 biological regulation	-3.9	4.7	5.2	20704	317	125	9	7.2	2.3	12296|13405|15165|19057|19418|19739|108058|214162|238161	Cacnb2|Dmd|Hcn1|Ppp3cc|Rasgrf2|Rgs9|Camk2d|Kmt2a|Akap6	-1.3	MyList
GO Biological Processes	19	GO:0022406	membrane docking	19_GO:0009987 cellular process	-3.9	10	6.4	20704	82	125	5	4	1.8	16500|20979|22249|116838|216274	Kcnb1|Syt1|Unc13b|Rims2|Cep290	-1.3	MyList
GO Biological Processes	19	GO:0099504	synaptic vesicle cycle	19_GO:0051179 localization	-3.8	7.5	5.9	20704	132	125	6	4.8	1.9	20979|22249|26875|103967|116838|238988	Syt1|Unc13b|Pclo|Dnm3|Rims2|Erc2	-1.3	MyList
GO Biological Processes	19	GO:0006887	exocytosis	19_GO:0051179 localization	-3.8	5.2	5.3	20704	254	125	8	6.4	2.2	16500|20979|22249|26875|56715|58869|116838|238988	Kcnb1|Syt1|Unc13b|Pclo|Rabgef1|Pex5l|Rims2|Erc2	-1.3	MyList
GO Biological Processes	19	GO:0017157	regulation of exocytosis	19_GO:0051179 localization	-3.8	5.2	5.3	20704	254	125	8	6.4	2.2	14823|16500|20979|22249|26875|56715|116838|327814	Grm8|Kcnb1|Syt1|Unc13b|Pclo|Rabgef1|Rims2|Ppfia2	-1.3	MyList
GO Biological Processes	19	GO:0046549	retinal cone cell development	19_GO:0032502 developmental process	-3.8	28	8.8	20704	18	125	3	2.4	1.4	15165|19888|21834	Hcn1|Rp1|Thrb	-1.3	MyList
GO Biological Processes	19	GO:0048791	calcium ion-regulated exocytosis of neurotransmitter	19_GO:0051179 localization	-3.8	28	8.8	20704	18	125	3	2.4	1.4	20979|22249|116838	Syt1|Unc13b|Rims2	-1.3	MyList
GO Biological Processes	19	GO:0032414	positive regulation of ion transmembrane transporter activity	19_GO:0051179 localization	-3.8	7.4	5.8	20704	135	125	6	4.8	1.9	12296|13405|15165|19057|19739|238161	Cacnb2|Dmd|Hcn1|Ppp3cc|Rgs9|Akap6	-1.3	MyList
GO Biological Processes	19	GO:0009582	detection of abiotic stimulus	19_GO:0050896 response to stimulus	-3.8	7.4	5.8	20704	135	125	6	4.8	1.9	11994|14823|20147|50769|110789|245650	Pcdh15|Grm8|Rs1|Atp8a2|Adgrv1|Gucy2f	-1.3	MyList
GO Biological Processes	19	GO:0009581	detection of external stimulus	19_GO:0050896 response to stimulus	-3.7	7.3	5.8	20704	136	125	6	4.8	1.9	11994|14823|20147|50769|110789|245650	Pcdh15|Grm8|Rs1|Atp8a2|Adgrv1|Gucy2f	-1.3	MyList
GO Biological Processes	19	GO:2001257	regulation of cation channel activity	19_GO:0051179 localization	-3.7	5.9	5.4	20704	196	125	7	5.6	2.1	12296|13405|15165|19057|19418|19739|238161	Cacnb2|Dmd|Hcn1|Ppp3cc|Rasgrf2|Rgs9|Akap6	-1.3	MyList
GO Biological Processes	19	GO:0042670	retinal cone cell differentiation	19_GO:0032502 developmental process	-3.7	26	8.5	20704	19	125	3	2.4	1.4	15165|19888|21834	Hcn1|Rp1|Thrb	-1.3	MyList
GO Biological Processes	19	GO:0099643	signal release from synapse	19_GO:0051179 localization	-3.7	9.2	6.1	20704	90	125	5	4	1.8	20979|22249|26875|116838|238988	Syt1|Unc13b|Pclo|Rims2|Erc2	-1.2	MyList
GO Biological Processes	19	GO:0007269	neurotransmitter secretion	19_GO:0051179 localization	-3.7	9.2	6.1	20704	90	125	5	4	1.8	20979|22249|26875|116838|238988	Syt1|Unc13b|Pclo|Rims2|Erc2	-1.2	MyList
GO Biological Processes	19	GO:1903169	regulation of calcium ion transmembrane transport	19_GO:0051179 localization	-3.7	5.8	5.3	20704	201	125	7	5.6	2.1	12296|13405|18760|19057|19739|108058|238161	Cacnb2|Dmd|Prkd1|Ppp3cc|Rgs9|Camk2d|Akap6	-1.2	MyList
GO Biological Processes	19	GO:0016082	synaptic vesicle priming	19_GO:0051179 localization	-3.6	25	8.3	20704	20	125	3	2.4	1.4	22249|116838|238988	Unc13b|Rims2|Erc2	-1.2	MyList
GO Biological Processes	19	GO:0043269	regulation of ion transport	19_GO:0051179 localization	-3.6	3	4.4	20704	771	125	14	11	2.8	12296|13405|15165|16500|18760|18779|19057|19418|19739|20979|23797|108058|238161|269587	Cacnb2|Dmd|Hcn1|Kcnb1|Prkd1|Pla2r1|Ppp3cc|Rasgrf2|Rgs9|Syt1|Akt3|Camk2d|Akap6|Epb41	-1.2	MyList
GO Biological Processes	19	GO:2001259	positive regulation of cation channel activity	19_GO:0051179 localization	-3.6	9	6	20704	92	125	5	4	1.8	12296|15165|19057|19739|238161	Cacnb2|Hcn1|Ppp3cc|Rgs9|Akap6	-1.2	MyList
GO Biological Processes	19	GO:0030029	actin filament-based process	19_GO:0009987 cellular process	-3.6	3.3	4.5	20704	594	125	12	9.6	2.6	11994|12296|13405|13822|26554|56419|108058|218194|225288|228564|269587|319565	Pcdh15|Cacnb2|Dmd|Epb41l2|Cul3|Diaph3|Camk2d|Phactr1|Fhod3|Frmd5|Epb41|Syne2	-1.2	MyList
GO Biological Processes	19	GO:0099003	vesicle-mediated transport in synapse	19_GO:0051179 localization	-3.6	6.8	5.5	20704	146	125	6	4.8	1.9	20979|22249|26875|103967|116838|238988	Syt1|Unc13b|Pclo|Dnm3|Rims2|Erc2	-1.2	MyList
GO Biological Processes	19	GO:0099536	synaptic signaling	19_GO:0023052 signaling	-3.6	3.9	4.7	20704	427	125	10	8	2.4	12296|14823|16561|20238|20979|22249|23859|26875|116838|238988	Cacnb2|Grm8|Kif1b|Atxn1|Syt1|Unc13b|Dlg2|Pclo|Rims2|Erc2	-1.2	MyList
GO Biological Processes	19	GO:0048871	multicellular organismal homeostasis	19_GO:0032501 multicellular organismal process	-3.5	3.8	4.6	20704	431	125	10	8	2.4	11304|11994|13653|19888|22283|23797|73094|110789|214162|216274	Abca4|Pcdh15|Egr1|Rp1|Ush2a|Akt3|Sgip1|Adgrv1|Kmt2a|Cep290	-1.2	MyList
GO Biological Processes	19	GO:0032412	regulation of ion transmembrane transporter activity	19_GO:0051179 localization	-3.4	4.5	4.7	20704	293	125	8	6.4	2.2	12296|13405|15165|19057|19418|19739|108058|238161	Cacnb2|Dmd|Hcn1|Ppp3cc|Rasgrf2|Rgs9|Camk2d|Akap6	-1	MyList
GO Biological Processes	19	GO:0051924	regulation of calcium ion transport	19_GO:0051179 localization	-3.4	4.5	4.7	20704	296	125	8	6.4	2.2	12296|13405|18760|19057|19739|108058|238161|269587	Cacnb2|Dmd|Prkd1|Ppp3cc|Rgs9|Camk2d|Akap6|Epb41	-1	MyList
GO Biological Processes	19	GO:0010976	positive regulation of neuron projection development	19_GO:0032502 developmental process	-3.3	5.1	4.8	20704	227	125	7	5.6	2.1	13405|18760|50769|50791|72162|227541|320840	Dmd|Prkd1|Atp8a2|Magi2|Dhx36|Camk1d|Negr1	-0.99	MyList
GO Biological Processes	19	GO:1905515	non-motile cilium assembly	19_GO:0009987 cellular process	-3.3	11	6	20704	61	125	4	3.2	1.6	11994|74081|77945|216274	Pcdh15|Cep350|Rpgrip1|Cep290	-0.96	MyList
GO Biological Processes	19	GO:0048278	vesicle docking	19_GO:0051179 localization	-3.3	11	6	20704	61	125	4	3.2	1.6	16500|20979|22249|116838	Kcnb1|Syt1|Unc13b|Rims2	-0.96	MyList
GO Biological Processes	19	GO:0022898	regulation of transmembrane transporter activity	19_GO:0051179 localization	-3.3	4.4	4.6	20704	303	125	8	6.4	2.2	12296|13405|15165|19057|19418|19739|108058|238161	Cacnb2|Dmd|Hcn1|Ppp3cc|Rasgrf2|Rgs9|Camk2d|Akap6	-0.96	MyList
GO Biological Processes	19	GO:0010975	regulation of neuron projection development	19_GO:0032502 developmental process	-3.3	3.3	4.2	20704	556	125	11	8.8	2.5	13405|17756|18760|50769|50791|72162|103967|227541|235106|320840|327814	Dmd|Map2|Prkd1|Atp8a2|Magi2|Dhx36|Dnm3|Camk1d|Ntm|Negr1|Ppfia2	-0.93	MyList
KEGG Pathway	24	mmu04744	Phototransduction - Mus musculus (house mouse)		-3.2	18	7.1	20704	27	125	3	2.4	1.4	19739|214111|245650	Rgs9|Slc24a1|Gucy2f	-0.93	MyList
GO Biological Processes	19	GO:0071482	cellular response to light stimulus	19_GO:0050896 response to stimulus	-3.2	7.5	5.3	20704	111	125	5	4	1.8	19739|19888|19893|20147|72162	Rgs9|Rp1|Rpgr|Rs1|Dhx36	-0.93	MyList
GO Biological Processes	19	GO:0120035	regulation of plasma membrane bounded cell projection organization	19_GO:0050789 regulation of biological process	-3.2	2.9	4.1	20704	747	125	13	10	2.7	13405|17756|18760|19888|50769|50791|72162|103967|227541|235106|319565|320840|327814	Dmd|Map2|Prkd1|Rp1|Atp8a2|Magi2|Dhx36|Dnm3|Camk1d|Ntm|Syne2|Negr1|Ppfia2	-0.92	MyList
GO Biological Processes	19	GO:0050954	sensory perception of mechanical stimulus	19_GO:0032501 multicellular organismal process	-3.2	4.3	4.5	20704	310	125	8	6.4	2.2	11994|14823|21834|22283|70441|110789|268755|269629	Pcdh15|Grm8|Thrb|Ush2a|Mir124-2hg|Adgrv1|Mir124a-1hg|Lhfpl3	-0.92	MyList
GO Biological Processes	19	GO:0044057	regulation of system process	19_GO:0032501 multicellular organismal process	-3.2	3	4.1	20704	656	125	12	9.6	2.6	12296|13405|15165|18516|21834|22249|26875|58869|108058|116838|238161|269587	Cacnb2|Dmd|Hcn1|Pbx3|Thrb|Unc13b|Pclo|Pex5l|Camk2d|Rims2|Akap6|Epb41	-0.91	MyList
GO Biological Processes	19	GO:0050808	synapse organization	19_GO:0009987 cellular process	-3.2	4.2	4.5	20704	315	125	8	6.4	2.2	12296|22249|26875|50791|103967|238988|268566|327814	Cacnb2|Unc13b|Pclo|Magi2|Dnm3|Erc2|Gphn|Ppfia2	-0.89	MyList
GO Biological Processes	19	GO:0071478	cellular response to radiation	19_GO:0050896 response to stimulus	-3.2	5.7	4.8	20704	175	125	6	4.8	1.9	13653|19739|19888|19893|20147|72162	Egr1|Rgs9|Rp1|Rpgr|Rs1|Dhx36	-0.88	MyList
GO Biological Processes	19	GO:0009749	response to glucose	19_GO:0050896 response to stimulus	-3.2	7.1	5.2	20704	116	125	5	4	1.8	13653|16500|18640|22249|56490	Egr1|Kcnb1|Pfkfb2|Unc13b|Zbtb20	-0.88	MyList
GO Biological Processes	19	GO:0031344	regulation of cell projection organization	19_GO:0050789 regulation of biological process	-3.1	2.8	4	20704	763	125	13	10	2.7	13405|17756|18760|19888|50769|50791|72162|103967|227541|235106|319565|320840|327814	Dmd|Map2|Prkd1|Rp1|Atp8a2|Magi2|Dhx36|Dnm3|Camk1d|Ntm|Syne2|Negr1|Ppfia2	-0.87	MyList
GO Biological Processes	19	GO:0009746	response to hexose	19_GO:0050896 response to stimulus	-3.1	7	5.1	20704	119	125	5	4	1.8	13653|16500|18640|22249|56490	Egr1|Kcnb1|Pfkfb2|Unc13b|Zbtb20	-0.84	MyList
GO Biological Processes	19	GO:0070925	organelle assembly	19_GO:0009987 cellular process	-3.1	2.8	4	20704	770	125	13	10	2.7	11994|19726|19888|19893|73873|74081|77945|80877|216274|225288|226562|242584|319845	Pcdh15|Rfx3|Rp1|Rpgr|Fam161a|Cep350|Rpgrip1|Lrba|Cep290|Fhod3|Prrc2c|Dnai4|Bbs9	-0.84	MyList
GO Biological Processes	19	GO:1903421	regulation of synaptic vesicle recycling	19_GO:0051179 localization	-3.1	16	6.5	20704	31	125	3	2.4	1.4	19057|26875|103967	Ppp3cc|Pclo|Dnm3	-0.81	MyList
GO Biological Processes	19	GO:0001505	regulation of neurotransmitter levels	19_GO:0065007 biological regulation	-3.1	4.6	4.5	20704	252	125	7	5.6	2.1	14823|20979|22249|26875|116838|238988|327814	Grm8|Syt1|Unc13b|Pclo|Rims2|Erc2|Ppfia2	-0.81	MyList
GO Biological Processes	19	GO:0034284	response to monosaccharide	19_GO:0050896 response to stimulus	-3.1	6.8	5	20704	122	125	5	4	1.8	13653|16500|18640|22249|56490	Egr1|Kcnb1|Pfkfb2|Unc13b|Zbtb20	-0.81	MyList
GO Biological Processes	19	GO:1904062	regulation of cation transmembrane transport	19_GO:0051179 localization	-3	3.6	4.2	20704	414	125	9	7.2	2.3	12296|13405|15165|18760|19057|19418|19739|108058|238161	Cacnb2|Dmd|Hcn1|Prkd1|Ppp3cc|Rasgrf2|Rgs9|Camk2d|Akap6	-0.79	MyList
GO Biological Processes	19	GO:0009584	detection of visible light	19_GO:0050896 response to stimulus	-3	16	6.4	20704	32	125	3	2.4	1.4	20147|50769|245650	Rs1|Atp8a2|Gucy2f	-0.79	MyList
GO Biological Processes	19	GO:1903305	regulation of regulated secretory pathway	19_GO:0051179 localization	-3	5.3	4.6	20704	187	125	6	4.8	1.9	14823|16500|20979|56715|116838|327814	Grm8|Kcnb1|Syt1|Rabgef1|Rims2|Ppfia2	-0.78	MyList
GO Biological Processes	19	GO:1904064	positive regulation of cation transmembrane transport	19_GO:0051179 localization	-3	5.2	4.5	20704	191	125	6	4.8	1.9	12296|13405|15165|19057|19739|238161	Cacnb2|Dmd|Hcn1|Ppp3cc|Rgs9|Akap6	-0.74	MyList
GO Biological Processes	19	GO:0034765	regulation of ion transmembrane transport	19_GO:0051179 localization	-2.9	3.1	3.9	20704	527	125	10	8	2.4	12296|13405|15165|16500|18760|19057|19418|19739|108058|238161	Cacnb2|Dmd|Hcn1|Kcnb1|Prkd1|Ppp3cc|Rasgrf2|Rgs9|Camk2d|Akap6	-0.64	MyList
GO Biological Processes	19	GO:0006836	neurotransmitter transport	19_GO:0051179 localization	-2.8	6.1	4.6	20704	136	125	5	4	1.8	20979|22249|26875|116838|238988	Syt1|Unc13b|Pclo|Rims2|Erc2	-0.63	MyList
GO Biological Processes	19	GO:0009743	response to carbohydrate	19_GO:0050896 response to stimulus	-2.8	6.1	4.6	20704	136	125	5	4	1.8	13653|16500|18640|22249|56490	Egr1|Kcnb1|Pfkfb2|Unc13b|Zbtb20	-0.63	MyList
GO Biological Processes	19	GO:0060627	regulation of vesicle-mediated transport	19_GO:0051179 localization	-2.8	2.9	3.8	20704	624	125	11	8.8	2.5	14823|16500|19057|20979|22249|26875|50791|56715|116838|227541|327814	Grm8|Kcnb1|Ppp3cc|Syt1|Unc13b|Pclo|Magi2|Rabgef1|Rims2|Camk1d|Ppfia2	-0.63	MyList
GO Biological Processes	19	GO:0031346	positive regulation of cell projection organization	19_GO:0048518 positive regulation of biological process	-2.8	3.4	3.9	20704	441	125	9	7.2	2.3	13405|18760|19888|50769|50791|72162|103967|227541|320840	Dmd|Prkd1|Rp1|Atp8a2|Magi2|Dhx36|Dnm3|Camk1d|Negr1	-0.63	MyList
GO Biological Processes	19	GO:0051279	regulation of release of sequestered calcium ion into cytosol	19_GO:0051179 localization	-2.8	8.1	5	20704	82	125	4	3.2	1.6	13405|18760|108058|238161	Dmd|Prkd1|Camk2d|Akap6	-0.61	MyList
GO Biological Processes	19	GO:0030866	cortical actin cytoskeleton organization	19_GO:0009987 cellular process	-2.8	13	5.8	20704	38	125	3	2.4	1.4	13822|225288|269587	Epb41l2|Fhod3|Epb41	-0.61	MyList
GO Biological Processes	19	GO:0007605	sensory perception of sound	19_GO:0032501 multicellular organismal process	-2.8	4.1	4.1	20704	280	125	7	5.6	2.1	11994|21834|22283|70441|110789|268755|269629	Pcdh15|Thrb|Ush2a|Mir124-2hg|Adgrv1|Mir124a-1hg|Lhfpl3	-0.61	MyList
GO Biological Processes	19	GO:0051606	detection of stimulus	19_GO:0050896 response to stimulus	-2.8	4.1	4.1	20704	281	125	7	5.6	2.1	11994|14823|20147|20979|50769|110789|245650	Pcdh15|Grm8|Rs1|Syt1|Atp8a2|Adgrv1|Gucy2f	-0.61	MyList
GO Biological Processes	19	GO:0060113	inner ear receptor cell differentiation	19_GO:0032502 developmental process	-2.8	8	5	20704	83	125	4	3.2	1.6	11994|22283|110789|218756	Pcdh15|Ush2a|Adgrv1|Slc4a7	-0.61	MyList
GO Biological Processes	19	GO:2000300	regulation of synaptic vesicle exocytosis	19_GO:0051179 localization	-2.8	7.9	4.9	20704	84	125	4	3.2	1.6	14823|20979|116838|327814	Grm8|Syt1|Rims2|Ppfia2	-0.59	MyList
GO Biological Processes	19	GO:0010959	regulation of metal ion transport	19_GO:0051179 localization	-2.7	3.3	3.8	20704	458	125	9	7.2	2.3	12296|13405|18760|19057|19739|23797|108058|238161|269587	Cacnb2|Dmd|Prkd1|Ppp3cc|Rgs9|Akt3|Camk2d|Akap6|Epb41	-0.55	MyList
GO Biological Processes	19	GO:0034767	positive regulation of ion transmembrane transport	19_GO:0051179 localization	-2.7	4.7	4.2	20704	213	125	6	4.8	1.9	12296|13405|15165|19057|19739|238161	Cacnb2|Dmd|Hcn1|Ppp3cc|Rgs9|Akap6	-0.55	MyList
GO Biological Processes	19	GO:0048639	positive regulation of developmental growth	19_GO:0040007 growth	-2.7	4.6	4.1	20704	218	125	6	4.8	1.9	20979|50769|56449|73094|116838|238161	Syt1|Atp8a2|Ybx3|Sgip1|Rims2|Akap6	-0.51	MyList
GO Biological Processes	19	GO:0048839	inner ear development	19_GO:0032502 developmental process	-2.7	4.6	4.1	20704	218	125	6	4.8	1.9	11994|21417|22283|50769|110789|218756	Pcdh15|Zeb1|Ush2a|Atp8a2|Adgrv1|Slc4a7	-0.51	MyList
GO Biological Processes	19	GO:0042490	mechanoreceptor differentiation	19_GO:0032502 developmental process	-2.7	7.4	4.7	20704	90	125	4	3.2	1.6	11994|22283|110789|218756	Pcdh15|Ush2a|Adgrv1|Slc4a7	-0.5	MyList
GO Biological Processes	19	GO:0006904	vesicle docking involved in exocytosis	19_GO:0051179 localization	-2.7	12	5.4	20704	43	125	3	2.4	1.4	16500|22249|116838	Kcnb1|Unc13b|Rims2	-0.5	MyList
GO Biological Processes	19	GO:0051046	regulation of secretion	19_GO:0051179 localization	-2.6	2.6	3.5	20704	771	125	12	9.6	2.6	14823|16500|18640|18779|19726|20979|22249|26875|56715|58869|116838|327814	Grm8|Kcnb1|Pfkfb2|Pla2r1|Rfx3|Syt1|Unc13b|Pclo|Rabgef1|Pex5l|Rims2|Ppfia2	-0.45	MyList
GO Biological Processes	19	GO:0050974	detection of mechanical stimulus involved in sensory perception	19_GO:0032501 multicellular organismal process	-2.5	11	5.1	20704	47	125	3	2.4	1.4	11994|14823|110789	Pcdh15|Grm8|Adgrv1	-0.39	MyList
GO Biological Processes	19	GO:1903530	regulation of secretion by cell	19_GO:0051179 localization	-2.5	2.7	3.4	20704	685	125	11	8.8	2.5	14823|16500|18640|19726|20979|22249|26875|56715|58869|116838|327814	Grm8|Kcnb1|Pfkfb2|Rfx3|Syt1|Unc13b|Pclo|Rabgef1|Pex5l|Rims2|Ppfia2	-0.39	MyList
GO Biological Processes	19	GO:1901385	regulation of voltage-gated calcium channel activity	19_GO:0051179 localization	-2.5	10	5.1	20704	48	125	3	2.4	1.4	12296|13405|19057	Cacnb2|Dmd|Ppp3cc	-0.38	MyList
GO Biological Processes	19	GO:1901019	regulation of calcium ion transmembrane transporter activity	19_GO:0051179 localization	-2.5	6.7	4.4	20704	99	125	4	3.2	1.6	12296|13405|19057|238161	Cacnb2|Dmd|Ppp3cc|Akap6	-0.38	MyList
GO Biological Processes	19	GO:0048638	regulation of developmental growth	19_GO:0040007 growth	-2.5	3.3	3.6	20704	402	125	8	6.4	2.2	17756|20979|50769|56449|73094|109241|116838|238161	Map2|Syt1|Atp8a2|Ybx3|Sgip1|Mbd5|Rims2|Akap6	-0.38	MyList
GO Biological Processes	19	GO:0017156	calcium-ion regulated exocytosis	19_GO:0051179 localization	-2.5	10	5	20704	49	125	3	2.4	1.4	20979|22249|116838	Syt1|Unc13b|Rims2	-0.36	MyList
GO Biological Processes	19	GO:0007528	neuromuscular junction development	19_GO:0009987 cellular process	-2.5	10	5	20704	49	125	3	2.4	1.4	12296|22249|268566	Cacnb2|Unc13b|Gphn	-0.36	MyList
GO Biological Processes	19	GO:0051650	establishment of vesicle localization	19_GO:0051179 localization	-2.5	5	4	20704	165	125	5	4	1.8	16561|26554|26875|103967|327814	Kif1b|Cul3|Pclo|Dnm3|Ppfia2	-0.36	MyList
GO Biological Processes	19	GO:1901021	positive regulation of calcium ion transmembrane transporter activity	19_GO:0051179 localization	-2.5	9.9	4.9	20704	50	125	3	2.4	1.4	12296|19057|238161	Cacnb2|Ppp3cc|Akap6	-0.35	MyList
GO Biological Processes	19	GO:0104004	cellular response to environmental stimulus	19_GO:0050896 response to stimulus	-2.4	3.6	3.6	20704	326	125	7	5.6	2.1	13653|19739|19888|19893|20147|56449|72162	Egr1|Rgs9|Rp1|Rpgr|Rs1|Ybx3|Dhx36	-0.32	MyList
GO Biological Processes	19	GO:0071214	cellular response to abiotic stimulus	19_GO:0050896 response to stimulus	-2.4	3.6	3.6	20704	326	125	7	5.6	2.1	13653|19739|19888|19893|20147|56449|72162	Egr1|Rgs9|Rp1|Rpgr|Rs1|Ybx3|Dhx36	-0.32	MyList
GO Biological Processes	19	GO:0031503	protein-containing complex localization	19_GO:0051179 localization	-2.4	4.9	4	20704	170	125	5	4	1.8	19893|23859|103967|238161|268566	Rpgr|Dlg2|Dnm3|Akap6|Gphn	-0.32	MyList
GO Biological Processes	19	GO:0006941	striated muscle contraction	19_GO:0032501 multicellular organismal process	-2.4	6.2	4.2	20704	107	125	4	3.2	1.6	12296|13405|50769|108058	Cacnb2|Dmd|Atp8a2|Camk2d	-0.29	MyList
GO Biological Processes	19	GO:0043583	ear development	19_GO:0032502 developmental process	-2.4	4	3.7	20704	251	125	6	4.8	1.9	11994|21417|22283|50769|110789|218756	Pcdh15|Zeb1|Ush2a|Atp8a2|Adgrv1|Slc4a7	-0.27	MyList
GO Biological Processes	19	GO:0009583	detection of light stimulus	19_GO:0050896 response to stimulus	-2.4	9.2	4.7	20704	54	125	3	2.4	1.4	20147|50769|245650	Rs1|Atp8a2|Gucy2f	-0.27	MyList
GO Biological Processes	19	GO:0009612	response to mechanical stimulus	19_GO:0050896 response to stimulus	-2.4	4.7	3.8	20704	177	125	5	4	1.8	11994|13405|14823|50769|110789	Pcdh15|Dmd|Grm8|Atp8a2|Adgrv1	-0.26	MyList
GO Biological Processes	19	GO:0051648	vesicle localization	19_GO:0051179 localization	-2.4	4.7	3.8	20704	177	125	5	4	1.8	16561|26554|26875|103967|327814	Kif1b|Cul3|Pclo|Dnm3|Ppfia2	-0.26	MyList
GO Biological Processes	19	GO:0042491	inner ear auditory receptor cell differentiation	19_GO:0032502 developmental process	-2.3	8.9	4.6	20704	56	125	3	2.4	1.4	11994|22283|218756	Pcdh15|Ush2a|Slc4a7	-0.24	MyList
GO Biological Processes	19	GO:0061001	regulation of dendritic spine morphogenesis	19_GO:0032502 developmental process	-2.3	8.9	4.6	20704	56	125	3	2.4	1.4	72162|103967|327814	Dhx36|Dnm3|Ppfia2	-0.24	MyList
GO Biological Processes	19	GO:0034762	regulation of transmembrane transport	19_GO:0051179 localization	-2.3	2.6	3.3	20704	627	125	10	8	2.4	12296|13405|15165|16500|18760|19057|19418|19739|108058|238161	Cacnb2|Dmd|Hcn1|Kcnb1|Prkd1|Ppp3cc|Rasgrf2|Rgs9|Camk2d|Akap6	-0.24	MyList
GO Biological Processes	19	GO:0050906	detection of stimulus involved in sensory perception	19_GO:0032501 multicellular organismal process	-2.3	4.6	3.8	20704	180	125	5	4	1.8	11994|14823|50769|110789|245650	Pcdh15|Grm8|Atp8a2|Adgrv1|Gucy2f	-0.24	MyList
GO Biological Processes	19	GO:0007626	locomotory behavior	19_GO:0032501 multicellular organismal process	-2.3	3.9	3.6	20704	258	125	6	4.8	1.9	11994|13653|18516|20238|241656|320840	Pcdh15|Egr1|Pbx3|Atxn1|Pak5|Negr1	-0.24	MyList
GO Biological Processes	19	GO:0043536	positive regulation of blood vessel endothelial cell migration	19_GO:0040011 locomotion	-2.3	8.7	4.5	20704	57	125	3	2.4	1.4	18760|23797|79221	Prkd1|Akt3|Hdac9	-0.23	MyList
GO Biological Processes	19	GO:0032940	secretion by cell	19_GO:0051179 localization	-2.3	3	3.4	20704	436	125	8	6.4	2.2	16500|20979|22249|26875|56715|58869|116838|238988	Kcnb1|Syt1|Unc13b|Pclo|Rabgef1|Pex5l|Rims2|Erc2	-0.23	MyList
GO Biological Processes	19	GO:0016441	post-transcriptional gene silencing	19_GO:0048519 negative regulation of biological process	-2.3	5.8	4	20704	114	125	4	3.2	1.6	14007|70441|213988|268755	Celf2|Mir124-2hg|Tnrc6b|Mir124a-1hg	-0.23	MyList
GO Biological Processes	19	GO:0030036	actin cytoskeleton organization	19_GO:0009987 cellular process	-2.3	2.8	3.2	20704	540	125	9	7.2	2.3	11994|13405|13822|26554|56419|218194|225288|228564|269587	Pcdh15|Dmd|Epb41l2|Cul3|Diaph3|Phactr1|Fhod3|Frmd5|Epb41	-0.2	MyList
GO Biological Processes	19	GO:0043113	receptor clustering	19_GO:0051179 localization	-2.2	8.1	4.4	20704	61	125	3	2.4	1.4	23859|50791|268566	Dlg2|Magi2|Gphn	-0.16	MyList
KEGG Pathway	24	mmu04919	Thyroid hormone signaling pathway - Mus musculus (house mouse)		-2.2	5.5	3.9	20704	120	125	4	3.2	1.6	17977|18640|21834|23797	Ncoa1|Pfkfb2|Thrb|Akt3	-0.16	MyList
GO Biological Processes	19	GO:0099072	regulation of postsynaptic membrane neurotransmitter receptor levels	19_GO:0065007 biological regulation	-2.2	8	4.3	20704	62	125	3	2.4	1.4	23859|103967|268566	Dlg2|Dnm3|Gphn	-0.15	MyList
GO Biological Processes	19	GO:0050982	detection of mechanical stimulus	19_GO:0050896 response to stimulus	-2.2	8	4.3	20704	62	125	3	2.4	1.4	11994|14823|110789	Pcdh15|Grm8|Adgrv1	-0.15	MyList
GO Biological Processes	19	GO:0034764	positive regulation of transmembrane transport	19_GO:0051179 localization	-2.2	3.6	3.4	20704	273	125	6	4.8	1.9	12296|13405|15165|19057|19739|238161	Cacnb2|Dmd|Hcn1|Ppp3cc|Rgs9|Akap6	-0.15	MyList
GO Biological Processes	19	GO:0046928	regulation of neurotransmitter secretion	19_GO:0051179 localization	-2.2	5.4	3.8	20704	122	125	4	3.2	1.6	14823|20979|116838|327814	Grm8|Syt1|Rims2|Ppfia2	-0.15	MyList
GO Biological Processes	19	GO:0035315	hair cell differentiation	19_GO:0032502 developmental process	-2.2	7.9	4.3	20704	63	125	3	2.4	1.4	11994|22283|218756	Pcdh15|Ush2a|Slc4a7	-0.15	MyList
GO Biological Processes	19	GO:0030865	cortical cytoskeleton organization	19_GO:0009987 cellular process	-2.2	7.9	4.3	20704	63	125	3	2.4	1.4	13822|225288|269587	Epb41l2|Fhod3|Epb41	-0.15	MyList
GO Biological Processes	19	GO:0051282	regulation of sequestering of calcium ion	19_GO:0051179 localization	-2.2	5.4	3.8	20704	123	125	4	3.2	1.6	13405|18760|108058|238161	Dmd|Prkd1|Camk2d|Akap6	-0.14	MyList
GO Biological Processes	19	GO:0008016	regulation of heart contraction	19_GO:0032501 multicellular organismal process	-2.2	4.2	3.5	20704	196	125	5	4	1.8	12296|13405|15165|21834|238161	Cacnb2|Dmd|Hcn1|Thrb|Akap6	-0.14	MyList
GO Biological Processes	19	GO:0060119	inner ear receptor cell development	19_GO:0032502 developmental process	-2.1	7.6	4.2	20704	65	125	3	2.4	1.4	11994|110789|218756	Pcdh15|Adgrv1|Slc4a7	-0.12	MyList
GO Biological Processes	19	GO:0030705	cytoskeleton-dependent intracellular transport	19_GO:0051179 localization	-2.1	4.2	3.5	20704	199	125	5	4	1.8	16561|19893|23859|319565|327814	Kif1b|Rpgr|Dlg2|Syne2|Ppfia2	-0.12	MyList
GO Biological Processes	19	GO:0051592	response to calcium ion	19_GO:0050896 response to stimulus	-2.1	5.1	3.7	20704	129	125	4	3.2	1.6	15165|16500|20979|110789	Hcn1|Kcnb1|Syt1|Adgrv1	-0.084	MyList
GO Biological Processes	19	GO:0098900	regulation of action potential	19_GO:0050789 regulation of biological process	-2.1	7.3	4.1	20704	68	125	3	2.4	1.4	15165|16500|108058	Hcn1|Kcnb1|Camk2d	-0.071	MyList
GO Biological Processes	19	GO:0035418	protein localization to synapse	19_GO:0051179 localization	-2.1	7.2	4	20704	69	125	3	2.4	1.4	23859|26875|268566	Dlg2|Pclo|Gphn	-0.057	MyList
GO Biological Processes	19	GO:0099111	microtubule-based transport	19_GO:0051179 localization	-2.1	4	3.4	20704	208	125	5	4	1.8	16561|19726|19893|23859|319565	Kif1b|Rfx3|Rpgr|Dlg2|Syne2	-0.048	MyList
GO Biological Processes	19	GO:0018209	peptidyl-serine modification	19_GO:0008152 metabolic process	-2.1	4	3.4	20704	209	125	5	4	1.8	18760|23797|108058|227541|268780	Prkd1|Akt3|Camk2d|Camk1d|Egflam	-0.042	MyList
GO Biological Processes	19	GO:0010038	response to metal ion	19_GO:0050896 response to stimulus	-2	3.4	3.2	20704	295	125	6	4.8	1.9	15165|16500|20979|23859|110789|268566	Hcn1|Kcnb1|Syt1|Dlg2|Adgrv1|Gphn	-0.04	MyList
GO Biological Processes	19	GO:0018107	peptidyl-threonine phosphorylation	19_GO:0008152 metabolic process	-2	7	3.9	20704	71	125	3	2.4	1.4	18760|23797|108058	Prkd1|Akt3|Camk2d	-0.04	MyList
GO Biological Processes	19	GO:0071333	cellular response to glucose stimulus	19_GO:0050896 response to stimulus	-2	7	3.9	20704	71	125	3	2.4	1.4	16500|22249|56490	Kcnb1|Unc13b|Zbtb20	-0.04	MyList
KEGG Pathway	24	mmu04728	Dopaminergic synapse - Mus musculus (house mouse)		-2	4.9	3.6	20704	135	125	4	3.2	1.6	19057|23797|72930|108058	Ppp3cc|Akt3|Ppp2r2b|Camk2d	-0.04	MyList
GO Biological Processes	19	GO:0023061	signal release	19_GO:0051179 localization	-2	3.9	3.3	20704	211	125	5	4	1.8	20979|22249|26875|116838|238988	Syt1|Unc13b|Pclo|Rims2|Erc2	-0.04	MyList
GO Biological Processes	19	GO:0140352	export from cell	19_GO:0051179 localization	-2	2.7	3	20704	486	125	8	6.4	2.2	16500|20979|22249|26875|56715|58869|116838|238988	Kcnb1|Syt1|Unc13b|Pclo|Rabgef1|Pex5l|Rims2|Erc2	-0.032	MyList
GO Biological Processes	19	GO:0048168	regulation of neuronal synaptic plasticity	19_GO:0023052 signaling	-2	6.8	3.9	20704	73	125	3	2.4	1.4	13653|22249|214162	Egr1|Unc13b|Kmt2a	-0.018	MyList
GO Biological Processes	19	GO:0071331	cellular response to hexose stimulus	19_GO:0050896 response to stimulus	-2	6.8	3.9	20704	73	125	3	2.4	1.4	16500|22249|56490	Kcnb1|Unc13b|Zbtb20	-0.018	MyList
