# Supplementary material for: N,N-Dimethyl-3β-hydroxycholenamide attenuates neuronal death and retinal inflammation in retinal ischemia/reperfusion injury by inhibiting Ninjurin 1
Source: J Neuroinflammation. 2023 Apr 7;20:91. doi: 10.1186/s12974-023-02754-5 (PMC10082498; doi:10.1186/s12974-023-02754-5)
Supplement: Supplementary file 13 — Additional file 13. Table S8. Table of DEGs of microglia between sham and RIR groups. [file 12974_2023_2754_MOESM13_ESM.csv]

p_val	avg_log2FC	pct.1	pct.2	p_val_adj	cluster	gene
1.28221192517188e-89	2.41631695166725	0.588	0.007	3.2659219946053e-85	blank	Siglech
2.38931848950328e-88	3.09834050848923	0.765	0.021	6.08583312461382e-84	blank	Gpr34
5.58958756877951e-74	3.50073442492502	0.824	0.041	1.42372384964383e-69	blank	Sparc
2.2325804913675e-46	1.9015626843878	0.529	0.025	5.68660576956215e-42	blank	St3gal6
1.45239202275844e-39	1.52300850337722	0.353	0.01	3.69938772116802e-35	blank	Klk8
3.92775390969002e-39	2.02435654469833	0.559	0.036	0.000000000000000000000000000000000100043819833714	blank	Serpine2
3.56111069431733e-38	1.83256612185239	0.5	0.029	0.000000000000000000000000000000000907050504949568	blank	Nav3
1.07156895791527e-37	1.26299388473015	0.235	0.002	0.00000000000000000000000000000000272939329270598	blank	Capn3
4.4638800598154e-37	3.10574466649909	0.676	0.071	0.0000000000000000000000000000000113699489003558	blank	P2ry12
1.06039285965135e-36	1.3589356145507	0.324	0.009	0.0000000000000000000000000000000270092665281795	blank	Cd34
3.24625905891038e-36	1.86480095856388	0.294	0.007	0.0000000000000000000000000000000826854644895063	blank	Crybb1
1.66719560483886e-35	1.56762952167097	0.441	0.024	0.000000000000000000000000000000424651392508506	blank	Slco2b1
4.43800884622711e-35	1.74240158678168	0.412	0.02	0.00000000000000000000000000000113040523322251	blank	Hpgd
0.000000000000000000000000000000000242725162354955	1.63153674160732	0.353	0.014	0.00000000000000000000000000000618245261034305	blank	Lag3
0.00000000000000000000000000000543471733508155	3.93974730690812	0.912	0.232	0.000000000000000000000000138427685241862	blank	Cd81
0.000000000000000000000000000201155061008567	2.10175135922955	0.529	0.052	0.0000000000000000000000051236205589492	blank	Ltc4s
0.00000000000000000000000000849012436993924	1.12734538817628	0.176	0.002	0.000000000000000000000216251957826722	blank	Tmem100
0.0000000000000000000000000236159552436463	1.22914884003442	0.382	0.025	0.000000000000000000000601521996010915	blank	Fscn1
0.0000000000000000000000195903493551912	1.04809229258181	0.353	0.025	0.000000000000000000498985788426075	blank	2010013B24Rik
0.0000000000000000000000296042167135113	2.33024396153489	0.559	0.079	0.000000000000000000754049003909846	blank	Plxdc2
0.0000000000000000000000606220598660109	4.5960340950226	1	0.965	0.00000000000000000154410448684716	blank	Cst3
0.0000000000000000000164191620560205	2.2953387246769	1	0.706	0.000000000000000418212476728898	blank	C1qc
0.000000000000000000205840824253065	2.72651040014255	0.765	0.226	0.00000000000000524297163454982	blank	Trf
0.000000000000000000266303912379787	1.0686066442149	0.235	0.012	0.00000000000000678302695222556	blank	Egr2
0.000000000000000000364278688297527	1.98941308122019	0.971	0.751	0.00000000000000927854246962632	blank	C1qb
0.000000000000000000465192764217823	1.22741293287074	0.441	0.051	0.0000000000000118489248973922	blank	Ighm
0.000000000000000000870915886825305	1.6546734146987	0.5	0.074	0.0000000000000221830985533273	blank	Ppfia4
0.00000000000000000104031687439606	2.41878817921034	0.971	0.682	0.0000000000000264979111077421	blank	C1qa
0.0000000000000000019550066205314	1.20881414565761	0.294	0.023	0.0000000000000497959736315553	blank	Mfng
0.00000000000000000456103128975025	3.04323475230536	0.912	0.566	0.000000000000116174027981229	blank	Hexb
0.00000000000000000693958399957922	2.86866576989858	0.765	0.266	0.000000000000176758144053282	blank	Selplg
0.0000000000000000152653614747357	2.23932592145576	0.912	0.449	0.000000000000388824022122992	blank	Ly86
0.0000000000000000995970418439965	1.12791618953691	0.206	0.011	0.00000000000253683625280843	blank	Sgce
0.000000000000000103163184933066	2.22391212298419	0.647	0.16	0.00000000000262766948343013	blank	Ldhb
0.000000000000000215029351350084	1.20716154179265	0.382	0.048	0.000000000005477012608238	blank	Tagap
0.00000000000000029545021657866	1.38321160934873	0.353	0.041	0.00000000000752541246647504	blank	Arsb
0.00000000000000058389058740484	2.31375888088023	0.647	0.173	0.0000000000148722771517887	blank	Tmem119
0.000000000000000802170104063671	1.63206614416092	0.941	0.956	0.0000000000204320747206058	blank	Eef1a1
0.000000000000000985862991387913	1.73846979850216	1	0.949	0.0000000000251109162536415	blank	Ctss
0.0000000000000019857052002229	1.62719750180132	0.588	0.129	0.0000000000505778971548775	blank	Cmtm6
0.00000000000000427199235163948	1.02263031005291	0.235	0.018	0.000000000108811917188609	blank	Grap
0.00000000000000865502195886318	2.81745060079623	0.588	0.16	0.000000000220452064314204	blank	Cd83
0.0000000000000230959037378959	2.35964756832055	0.824	0.441	0.000000000588275764107947	blank	Cd9
0.0000000000000278752360786516	1.15831674461961	0.441	0.075	0.000000000710010138159335	blank	Phyhd1
0.0000000000000846116050181783	1.36847135207319	0.5	0.106	0.00000000215514219141802	blank	Tanc2
0.000000000000123822924308463	1.29610706936051	0.147	0.007	0.00000000315389370506085	blank	Adamts1
0.0000000000002503601825434	1.95117931713096	0.853	0.429	0.00000000637692420956295	blank	Ckb
0.000000000000380806153597429	1.0054332848719	0.176	0.011	0.00000000969951353828012	blank	Col27a1
0.000000000000390261329343948	2.29701995837676	0.647	0.222	0.0000000099403463197197	blank	Olfml3
0.0000000000018422618334454	1.74578568397327	0.412	0.077	0.0000000469242511596878	blank	Gm38843
0.00000000000268142049455266	1.69907170990852	0.618	0.174	0.0000000682984614167507	blank	Ccl12
0.00000000000296990789396036	1.19312792841046	1	0.99	0.0000000756465239670642	blank	Fau
0.00000000000450043312151978	1.3714784581777	0.471	0.102	0.00000011463053203823	blank	Pde3b
0.00000000000946278563610574	1.14170748500887	0.324	0.05	0.000000241026612937249	blank	Golm1
0.0000000000413760337501632	1.81646724254404	0.471	0.117	0.00000105388895565041	blank	Tnf
0.0000000000545789758782449	1.25569319819735	0.412	0.081	0.00000139018109459478	blank	Cfh
0.0000000000797439531868444	1.46871399585743	0.647	0.226	0.00000203115823162211	blank	Evi2a
0.000000000156194781856897	1.10283789120128	0.324	0.053	0.00000397843728867701	blank	Rdm1
0.000000000275223830130215	3.07556256083664	0.706	0.421	0.0000070102261772467	blank	Jun
0.000000000316411879641561	1.52134881440685	0.824	0.644	0.00000805932698635019	blank	Gnas
0.000000000400713333309743	1.17316214652471	0.265	0.037	0.0000102065693127325	blank	Batf3
0.000000000459257644655037	2.84944104091316	0.5	0.162	0.0000116977514670084	blank	Egr1
0.000000000650441831718203	1.70498737468303	0.588	0.214	0.0000165674038956943	blank	Mef2c
0.00000000109209116590738	1.19868389212382	0.971	0.894	0.0000278166540868268	blank	Ctsd
0.00000000209773458485224	1.51014539575014	0.529	0.156	0.0000534313976107713	blank	Vkorc1
0.00000000391060744975176	1.43742503331786	0.5	0.145	0.0000996070823526272	blank	Ptgs1
0.00000000487178348971385	1.41888818761004	0.824	0.736	0.000124089197266501	blank	Eef2
0.00000000532659293432501	1.20275205808908	0.441	0.114	0.000135673648630192	blank	Papss1
0.00000000582776999376956	1.46249071144175	0.588	0.191	0.000148439129511304	blank	Tmem176b
0.00000000767833746313998	1.22531589502202	0.412	0.106	0.000195574933523638	blank	Nfkbid
0.00000000957425724436487	1.17336965978328	0.441	0.121	0.000243865906271218	blank	Bmyc
0.0000000117651095492051	2.02733732024529	0.735	0.562	0.000299669105327803	blank	Rgs10
0.0000000150492394191305	1.06355833165719	0.441	0.119	0.000383319177244672	blank	Asph
0.000000023621118630519	1.92546988889471	0.706	0.4	0.000601653512637951	blank	Gng10
0.0000000250154505990193	2.2213252590741	0.735	0.438	0.000637168542207622	blank	Ccl4
0.0000000379733471235122	1.74879483219509	0.559	0.222	0.000967219124582979	blank	Cd37
0.0000000425287168485661	1.97779226555836	0.618	0.303	0.00108324894684983	blank	Bin1
0.0000000448433626695882	1.17947101065402	0.471	0.138	0.00114220529055708	blank	Daglb
0.0000000512886030230241	1.68197859289118	0.794	0.809	0.00130637200759945	blank	Ubc
0.000000101081277693495	1.19860368344468	0.559	0.2	0.00257464122413102	blank	Hpgds
0.0000001784236620777	1.62231468909991	0.529	0.222	0.00454462909678109	blank	Cx3cr1
0.000000189195628833874	1.96875919764669	0.706	0.619	0.00481900186202761	blank	Csf1r
0.000000210797232542798	1.12308633985151	0.265	0.052	0.0053692163100976	blank	Pald1
0.000000215601235519953	1.11644134035028	0.324	0.08	0.00549157906992871	blank	Nav2
0.000000244104801941883	1.26686215521284	0.529	0.219	0.00621759341026171	blank	Srgap2
0.00000025184808295119	2.40565984346789	0.588	0.343	0.00641482252084975	blank	Ier5
0.000000317731531171622	1.26699904865661	0.824	0.631	0.00809293983047238	blank	Selenop
0.000000359608325205182	1.0258905602135	0.265	0.054	0.0091595836513012	blank	G530011O06Rik
0.000000524053594074674	1.55652499135106	0.588	0.29	0.013348169094676	blank	Man2b1
0.000000798559538588843	2.07996796542677	0.647	0.456	0.0203401100073964	blank	Ier2
0.000000831537089629	1.24315532545005	0.471	0.163	0.0211800812099403	blank	Sipa1
0.00000174837349575481	1.80729893680673	0.588	0.348	0.0445328213103708	blank	Btg2
0.00000262192385444453	1.4918111476096	0.441	0.172	0.0667830224965567	blank	Zfhx3
0.00000271153569873081	1.21102319563326	0.324	0.092	0.0690655257823725	blank	Csnk1e
0.00000297630386867728	1.26102438455558	0.588	0.305	0.0758094358390791	blank	Lair1
0.00000428802604179122	1.78518492703473	0.559	0.312	0.109220311310464	blank	Rhob
0.00000452532921915505	1.55315573596368	0.676	0.44	0.115264660541098	blank	Anxa3
0.00000477110010464551	1.40934337814534	0.706	0.429	0.121524690765426	blank	Timp2
0.00000482189566156197	2.00470843873691	0.676	0.492	0.122818504395645	blank	Ccl3
0.00000531982233820587	1.19394573156356	0.765	0.484	0.135501194776442	blank	Mrfap1
0.00000652755956727865	1.00553871995108	0.529	0.223	0.166263469738155	blank	Birc3
0.00000763926646865041	2.05531034480525	0.735	0.846	0.194579756222995	blank	Junb
0.00000907973287772848	1.26988864875213	0.235	0.053	0.231269876128622	blank	Gsg1
0.0000102310621779752	1.14977681147207	0.853	0.736	0.260595384735207	blank	Ly6e
0.0000124746954764129	1.03790008836792	0.441	0.156	0.317742968479714	blank	Csf3r
0.000013049131696833	1.62967694763368	0.706	0.65	0.332374433450032	blank	Trem2
0.0000184261677203721	1.44103853209818	0.706	0.629	0.469332918005599	blank	Zfp36
0.0000208697968893213	1.38200877278711	0.618	0.389	0.531574596567902	blank	Itgb5
0.0000236810553337462	1.36678954224407	0.588	0.357	0.603180160405849	blank	Itm2c
0.0000353877915597399	1.75292775489725	0.706	0.779	0.901362438818134	blank	Nfkbia
0.0000363335988884669	1.0601395859159	0.676	0.399	0.925453097288142	blank	Abhd12
0.0000373817705464697	1.016023471678	0.176	0.035	0.952151077589131	blank	Matk
0.0000467250408524593	1.48811824490402	0.5	0.256	1	blank	Abi3
0.0000499470550920977	1.12422564058637	0.441	0.188	1	blank	Commd8
0.0000536590640730948	1.21993375317103	0.412	0.157	1	blank	Tmem176a
0.0000546853071819478	1.35369514849888	0.588	0.379	1	blank	Pnrc1
0.0000618261101206502	1.15807723781166	0.382	0.147	1	blank	Lsp1
0.0000781892601657173	1.05157416562103	0.618	0.377	1	blank	Irf8
0.00010180874600367	1.19080964015973	0.765	0.643	1	blank	Gas5
0.00010456952300199	1.09929080488001	0.559	0.314	1	blank	Sft2d1
0.000106943165801982	1.04359928453038	0.441	0.189	1	blank	Ldlrad4
0.00011653985389291	1.66432892203738	0.176	0.041	1	blank	Cst7
0.000199903158665504	1.22413985390976	0.412	0.193	1	blank	Icam1
0.000227195450841533	1.03665301933834	0.206	0.057	1	blank	Rrad
0.00026401412781188	1.18745623397416	0.206	0.055	1	blank	Otud1
0.000359906198778539	1.34651753310768	0.412	0.217	1	blank	Ppp1r15a
0.00037449228688513	1.06948029340676	0.706	0.654	1	blank	Pabpc1
0.000377042367327319	1.37861039174517	0.529	0.334	1	blank	Nfkbiz
0.000574315841371812	1.24919753760109	0.559	0.413	1	blank	Glul
0.000594708940507009	1.13184685163053	0.588	0.381	1	blank	Pld4
0.000614210996704864	1.15595922683695	0.529	0.307	1	blank	Bin2
0.000947208391864115	1.26641603948758	0.412	0.219	1	blank	Il1a
0.0010938020654346	1.10032124697504	0.176	0.051	1	blank	Pfn2
0.00113764376195041	1.46910935975927	0.5	0.347	1	blank	Mir142hg
0.00124011439212087	1.26738371738323	0.235	0.083	1	blank	Pros1
0.00130741540029706	1.25540596336311	0.588	0.574	1	blank	Laptm5
0.00146222228388298	1.29998834871285	0.324	0.143	1	blank	Lmo2
0.00242336188751892	1.04461258422798	0.559	0.403	1	blank	Lpcat2
0.00254045167074085	1.1853851314836	0.412	0.208	1	blank	Scoc
0.00255329071706424	1.12372415791392	0.353	0.192	1	blank	Pik3r1
0.0034208461733436	1.06338161766096	0.559	0.446	1	blank	Srsf5
0.00431822207159454	1.16858006062723	0.176	0.06	1	blank	Nmd3
0.00517657708400059	1.09089083432309	0.235	0.094	1	blank	Pcp2
0.00528821596066036	1.37484688184001	0.735	0.66	1	blank	Prph2
0.00615406123483605	1.04157048387504	0.265	0.115	1	blank	Gas6
0.00620696702624719	1.03494223458558	0.618	0.553	1	blank	Ywhah
0.00636856017132919	1.02999038877905	0.206	0.078	1	blank	Akap8l
0.00750103708989563	1.00150198677851	0.471	0.317	1	blank	Camk1
0.010213241143291	1.36756929600692	0.294	0.144	1	blank	Slc35b2
0.0102689381436922	1.22644036599743	0.5	0.368	1	blank	Sdf4
0.0107422990153374	1.57832280845784	0.529	0.414	1	blank	Klf2
0.0133329069705169	1.15253045627203	0.559	0.476	1	blank	Eef1b2
0.0191798569413311	1.05720974457856	0.294	0.163	1	blank	Clip1
0.0235505635703604	1.8006248168611	0.559	0.662	1	blank	Plek
0.0334006390026456	1.06631255398664	0.265	0.145	1	blank	Pigyl
0.0335160493472751	1.4879134095648	0.5	0.49	1	blank	Socs3
0.0409879702276985	1.02115043460006	0.647	0.558	1	blank	Cd300c2
0.000000000000000000135100039176814	3.85849840980642	0.941	0.235	0.00000000000000344113309787263	model	Cstb
0.000000000000000000178142677268371	5.31627964892444	0.922	0.088	0.00000000000000453747213270268	model	Wfdc17
0.000000000000000000472788677598161	7.91800347550677	0.899	0	0.0000000000000120424004071028	model	Saa3
0.0000000000000000012243858375748	4.2422569707402	0.899	0.088	0.0000000000000311863316688677	model	Lgals1
0.0000000000000000185146981863129	3.38371666925214	0.883	0.088	0.000000000000471587877503576	model	Ifitm2
0.0000000000000000455409248330747	3.3259085242556	0.965	0.647	0.00000000000115997289642324	model	Lyz2
0.000000000000000212595695652307	3.70658883199401	0.826	0	0.00000000000541502496395991	model	Lgals3
0.000000000000000612216916723421	4.0861657623527	0.812	0	0.0000000000155937770858623	model	Apoc2
0.000000000000000935642083446831	3.32080785666307	0.855	0.176	0.0000000000238317395074742	model	Ifitm3
0.00000000000000332177313795248	1.76418208474244	0.999	0.971	0.0000000000846088835967876	model	Ftl1
0.0000000000000241213036693768	2.98586371094943	0.778	0.029	0.000000000614393725762696	model	Tgfbi
0.0000000000000313522913583862	4.82958398664631	0.759	0	0.000000000798574213189455	model	Fabp5
0.0000000000000314760305690102	2.48897174784015	0.831	0.235	0.000000000801725974623259	model	Txn1
0.0000000000000521956084672499	2.42984145283297	0.803	0.029	0.00000000132947434326932	model	Msrb1
0.0000000000000642008450735203	3.0558795938532	0.749	0	0.00000000163525972486764	model	S100a6
0.0000000000000689001521777746	2.06472302185275	0.928	0.588	0.0000000017549557761201	model	Prdx5
0.0000000000000698698609094143	2.4372351563086	0.796	0.118	0.00000000177965522722369	model	Fxyd5
0.0000000000000858923207934222	2.55567783995776	0.936	0.618	0.00000000218776330292926	model	Prdx1
0.000000000000151743189353444	2.5880033876956	0.736	0	0.00000000386505077602158	model	Ms4a6c
0.000000000000392853891609511	3.41361636087418	0.808	0.118	0.0000000100063814731859	model	Cxcl2
0.000000000000907074450154777	1.73467417560669	0.999	1	0.0000000231040933198923	model	Fth1
0.00000000000153765991388714	2.19308012454978	0.916	0.382	0.0000000391657356666194	model	Mt1
0.00000000000225762218520663	1.60290298430044	0.865	0.353	0.0000000575038946793981	model	Atp5md
0.00000000000281377305245618	1.74886068196644	0.921	0.5	0.0000000716696134191114	model	Mif
0.00000000000399436659030759	2.48872492457521	0.687	0	0.000000101740511421725	model	Pla2g7
0.00000000000494398456691548	4.35967966511663	0.683	0	0.000000125928230903904	model	Arg1
0.00000000000552700785481327	2.41981744268995	0.716	0.059	0.000000140778417069949	model	S100a11
0.00000000000849217230295924	1.84548581892357	0.919	0.412	0.000000216304120728675	model	Cebpb
0.0000000000195333817608215	1.44963777202189	0.929	0.5	0.000000497534766829886	model	Sec61g
0.0000000000227716629463434	2.68511358446715	0.658	0	0.000000580017026906313	model	Fn1
0.0000000000283683321339213	1.49560287378202	0.893	0.412	0.000000722569787783111	model	Ndufb1-ps
0.0000000000333344960083861	1.66980493393578	0.94	0.618	0.000000849062947829603	model	Tmsb10
0.0000000000416957705393531	1.57671909133725	0.887	0.471	0.00000106203297140786	model	Calm1
0.0000000000458636513063697	2.48172044421029	0.718	0.147	0.00000116819306242454	model	Pid1
0.0000000000679868353897257	1.99917873620143	0.693	0.118	0.0000017316926842117	model	Aprt
0.0000000000909632603618101	2.23589088537893	0.771	0.176	0.00000231692520467566	model	Crip1
0.0000000000922376772911852	2.70108912137386	0.635	0	0.00000234938587828378	model	S100a8
0.000000000105072477812993	2.45719909576566	0.632	0	0.00000267630108237475	model	Acp5
0.00000000010761319361332	1.44028174131369	0.874	0.294	0.00000274101565452488	model	Ndufa3
0.000000000112398129211117	1.37363016001589	0.912	0.559	0.00000286289274913636	model	Sdcbp
0.000000000156861208504377	2.21229841897974	0.647	0.029	0.00000399541184181498	model	Plin2
0.000000000365382717544456	1.17651353356961	0.88	0.412	0.00000930666319857484	model	Atp5mpl
0.000000000400356282592055	3.81427498985606	0.609	0	0.0000101974748739022	model	Slpi
0.000000000571655737800198	2.00876362911553	0.646	0.059	0.0000145606432975088	model	Ms4a6d
0.00000000105622847955656	1.69746223396398	0.675	0.147	0.000026903195602785	model	Ndufb7
0.00000000112338301576026	1.55587477132978	0.85	0.353	0.0000286136887944295	model	Ldha
0.00000000144535704573168	2.22399977258293	0.585	0	0.0000368146893118317	model	Cfp
0.00000000153445390687569	5.13862549170098	0.584	0	0.0000390840754620307	model	Pf4
0.00000000170825221726922	1.58514069546372	0.75	0.235	0.0000435108922260643	model	Gm2000
0.00000000259628830454028	1.58078962606757	0.732	0.265	0.0000661300594049454	model	Bola2
0.00000000277777144630334	1.71012903421788	0.656	0.147	0.0000707526165087924	model	Ap3s1
0.00000000322348404436389	1.06346144279105	0.908	0.529	0.0000821053620939927	model	Sem1
0.00000000458734252343719	1.68945092401484	0.717	0.265	0.000116844201414469	model	App
0.00000000471120342176365	2.19908844738512	0.721	0.235	0.000119999062355742	model	Ifi27l2a
0.00000000523786946446444	1.12834888079074	0.936	0.647	0.000133413773129374	model	H3f3a
0.00000000536678451441466	1.80901239062217	0.673	0.118	0.000136697368366656	model	Abca1
0.00000000552485805649561	1.76250093479247	0.628	0.088	0.000140723659557	model	Anxa5
0.00000000555476169712023	2.05108058320446	0.559	0	0.000141485335187349	model	Cd38
0.00000000599278938747846	1.78225486209527	0.574	0.029	0.000152642338488464	model	Ftl1-ps1
0.00000000652426848255739	1.12254089483505	0.871	0.412	0.000166179642519219	model	Atp5k
0.00000000827633544779854	1.36571049288883	0.761	0.206	0.000210806540190877	model	Ndufv3
0.0000000100935054891414	1.45971169626346	0.604	0.029	0.000257091678313921	model	Ms4a7
0.0000000109470665737506	1.72828091908719	0.545	0	0.000278832732700002	model	Sh3bgrl
0.0000000131143899698713	1.16196708697243	0.879	0.412	0.000334036626922592	model	Cox5b
0.0000000182677601830972	1.04412268396644	0.949	0.618	0.000465298119623669	model	Atp6v0c
0.0000000202552189620598	2.14805247329484	0.995	0.941	0.000515920682182624	model	Actb
0.0000000206055880848644	1.30972242668176	0.803	0.353	0.000524844934109582	model	Cox5a
0.0000000221658337032111	1.10442377372616	0.817	0.324	0.000564585950254489	model	Selenow
0.0000000238708065699245	1.31326512858865	0.67	0.176	0.000608013314142547	model	H2afj
0.0000000280058030111013	1.02259058512638	0.906	0.676	0.000713335808495761	model	Gabarap
0.0000000293942570932352	1.67812786947432	0.525	0	0.000748701122421793	model	Dab2
0.0000000302647583130626	3.48987275465455	0.621	0.118	0.000770873658992019	model	Hmox1
0.0000000305747373016246	1.46962029371535	0.819	0.412	0.00077876913380968	model	Ctsc
0.0000000349453600475056	1.2571955216525	0.638	0.118	0.000890093265770015	model	Ndufb2
0.0000000353858960711409	1.51617426834127	0.947	0.824	0.000901314158828029	model	Ctsb
0.0000000394054159380433	1.34398916658483	0.762	0.353	0.0010036953493579	model	Psma7
0.0000000405381861707476	1.87398208889982	0.518	0	0.00103254813995511	model	Msr1
0.0000000475380235810207	4.5098192513558	0.515	0	0.00121084099863218	model	Spp1
0.0000000731532594584133	1.38019350413813	0.611	0.088	0.00186328667166524	model	Vim
0.000000076225640488369	2.54039502772712	0.505	0	0.00194154328887925	model	Thbs1
0.0000000842896648009592	1.48999126091814	0.696	0.235	0.00214694205214523	model	Emp3
0.0000000880187741257902	1.67975663976878	0.538	0.029	0.002241926195758	model	Lilrb4a
0.0000000886634515754749	1.47533978626453	0.808	0.382	0.00225834677507892	model	Zeb2
0.0000000971374454447106	1.670989430067	0.559	0.088	0.00247418787292222	model	Anxa2
0.000000103357239219543	1.15013200811846	0.788	0.412	0.00263261224016097	model	Cox17
0.00000012592476950751	1.42653838618565	0.663	0.235	0.0032074298041258	model	Prelid1
0.000000126141402122793	1.02900641799812	0.842	0.412	0.00321294765346967	model	Atp5j
0.000000150216618335704	1.42862968233213	0.624	0.147	0.0038261674856287	model	Cd47
0.000000173550689063401	1.87169585559689	0.701	0.265	0.00442050960113387	model	Sod2
0.000000203469224163625	1.06084877392407	0.939	0.676	0.00518256460867169	model	Pkm
0.000000211993270820308	1.40083397993059	0.656	0.265	0.00539968060106406	model	Nme1
0.000000213056247883326	1.17260368134799	0.719	0.324	0.00542675568983619	model	Pgam1
0.000000217181458851634	1.04636139048825	0.781	0.412	0.00553182893840997	model	Sec61b
0.000000237301704068905	1.0926233123084	0.838	0.382	0.00604431170433908	model	Eno1
0.000000239419026033691	1.46811078790043	0.541	0.059	0.00609824201210415	model	Mmp14
0.000000280083448094197	1.39339483459812	0.637	0.206	0.0071340055064073	model	Ap2s1
0.000000287553293938808	1.72537480398586	0.569	0.088	0.00732426994991537	model	Prdx6
0.000000298957813508383	1.69102655227071	0.474	0	0.00761475446787201	model	Clec4a1
0.000000304299723110356	1.6330486515934	0.498	0.029	0.00775081824734387	model	S100a10
0.000000329846873792673	1.99426466903547	0.472	0	0.00840152972237318	model	F13a1
0.000000353223099699411	1.39802852782924	0.525	0.059	0.00899694557244369	model	Iqgap1
0.00000035750521664291	1.13271152586667	0.527	0.029	0.00910601537311155	model	Cd44
0.0000003671164293055	1.34351841880111	0.747	0.382	0.00935082257084038	model	Calr
0.00000038423477662311	1.9232171195523	0.577	0.118	0.00978684399536724	model	Rgs1
0.000000401057412890598	1.58265116347557	0.467	0	0.0102153333637364	model	Ecm1
0.000000497256728140535	1.45740406396491	0.649	0.235	0.0126656261224676	model	Cxcl16
0.00000052827433052999	1.01013639741765	0.544	0.059	0.0134556754729294	model	Mrpl54
0.000000568637053644804	1.38176572805876	0.613	0.147	0.0144837543933868	model	Tagln2
0.000000738863685001678	1.09262731454956	0.644	0.206	0.0188195969206777	model	Ninj1
0.000000748984175018329	1.97055578894466	0.452	0	0.0190773759218919	model	Clec4e
0.000000785906088665727	1.03712624205121	0.848	0.471	0.0200178139844047	model	Uqcr11
0.000000948296434936637	1.78936802831858	0.447	0	0.0241540584942711	model	Clec4d
0.000000961307864293959	1.26468119563314	0.663	0.265	0.0244854726114314	model	Capns1
0.00000099383931067121	2.25911038466319	0.446	0	0.0253140810821064	model	Hp
0.00000100324945698796	1.01947189275258	0.663	0.235	0.0255537669189404	model	Ier3ip1
0.00000100654878925434	1.44068006571352	0.551	0.147	0.0256378042110973	model	Ranbp1
0.00000121373510526517	1.42350071130834	0.653	0.235	0.0309150468662092	model	Capg
0.00000128407544654561	1.42747195846739	0.514	0.088	0.0327066856989632	model	Psmb5
0.00000137653215038327	2.14003072600255	0.438	0	0.0350616504024124	model	AA467197
0.00000143225684224314	1.34957060149496	0.571	0.176	0.0364810140287751	model	Psma2
0.00000145403266910337	1.02412773182313	0.637	0.206	0.0370356661147319	model	Bax
0.0000020432062844366	1.55244830781899	0.498	0.088	0.0520425072708846	model	Gsr
0.00000211479307628338	1.1052585122479	0.799	0.471	0.053865894446014	model	Tspo
0.00000229806150413092	1.38153328190828	0.732	0.382	0.0585339245717187	model	Ifi30
0.0000024907786074205	1.48435535334515	0.423	0	0.0634426219096076	model	Aoah
0.00000283746760164645	1.2880207612356	0.497	0.088	0.0722731372815368	model	Polr2l
0.00000333165754015994	1.27750965248189	0.605	0.176	0.0848606492054138	model	Trps1
0.00000340626657792219	1.42419765866893	0.415	0	0.0867610160062561	model	Ms4a6b
0.00000349399350376515	1.2348271226881	0.553	0.147	0.088995508534402	model	Tmem14c
0.00000357166431355493	1.21160097352306	0.631	0.265	0.0909738617305576	model	Psma3
0.00000389012409894975	1.35511471208959	0.412	0	0.0990853509243492	model	Emb
0.00000397114084124619	1.18918069258392	0.541	0.118	0.101148928367382	model	Actr2
0.00000405449458958988	1.27545732169785	0.439	0.029	0.103272031691444	model	Rbms1
0.00000501412007218738	1.1525341836914	0.678	0.265	0.127714652358685	model	Arpc5
0.00000506420957540499	1.47894609508849	0.433	0.029	0.12899048209514	model	Clec4a2
0.0000065038337806102	1.19800710322794	0.585	0.235	0.165659150225923	model	Chmp4b
0.00000784596062189863	1.28028962333086	0.489	0.088	0.19984446300038	model	Psma6
0.00000848850727907383	1.83706475871871	0.448	0.059	0.216210768905289	model	Mt2
0.00000850258022345218	1.15877832053962	0.607	0.265	0.216569220871551	model	Pitpna
0.00000987468279848256	1.26739808504743	0.479	0.088	0.251518045560149	model	Dennd1a
0.0000102250441198886	1.06652494013833	0.549	0.147	0.260442098777682	model	Mbnl2
0.0000105983617885255	1.21598704564696	0.446	0.059	0.269950873115534	model	Rab32
0.0000126700854215247	1.26550531190275	0.516	0.147	0.322719745771656	model	Cd302
0.0000137248741270762	2.1298488326386	0.523	0.147	0.349586268890757	model	Il1b
0.0000145225953397795	1.08515179020788	0.782	0.441	0.369905025899522	model	Bcl2a1b
0.0000146683262186229	1.41947179028735	0.377	0	0.373616937114544	model	Cd24a
0.0000147837656413454	1.56255548044049	0.42	0.029	0.376557294650708	model	Pltp
0.0000159356770072811	1.19812314887654	0.374	0	0.405897629052456	model	4930430E12Rik
0.000017021989818564	1.0026477134582	0.646	0.294	0.433567102668643	model	Serp1
0.0000185923799973868	1.01312102173368	0.769	0.441	0.47356651091344	model	Lrmda
0.0000221270965735211	1.47268127617518	0.365	0	0.563599276824156	model	S100a4
0.0000241833002575117	1.8150727347697	0.519	0.147	0.615972840859081	model	Cadm2
0.0000252699037850526	1.1085702033656	0.425	0.059	0.643649719309075	model	AB124611
0.0000256392383591399	1.36288229925526	0.408	0.029	0.653057040245652	model	Sdc4
0.0000284888400189269	1.21040287016015	0.421	0.059	0.725639244122087	model	Pirb
0.0000304211087324321	1.19540353955102	0.393	0.029	0.774856060523779	model	Ehd1
0.0000373130025903986	1.10763298037422	0.351	0	0.950399488980042	model	Gsn
0.0000373130098959541	1.78989076585701	0.351	0	0.950399675059846	model	S100a9
0.0000385080717696826	1.20217928057393	0.518	0.147	0.980839096045585	model	Cybb
0.0000420162150224304	1.12795244008582	0.347	0	1	model	Lilr4b
0.0000428315365733263	1.18397278583343	0.56	0.235	1	model	Manf
0.0000454591310217905	1.80984904790612	0.345	0	1	model	Clec4n
0.0000481889029864354	1.07067784454584	0.38	0.029	1	model	Dtnbp1
0.0000512850140325327	1.19092103793949	0.465	0.118	1	model	Arid5b
0.0000516468249469439	1.11188976723513	0.376	0.029	1	model	Smpdl3a
0.0000557568801460976	1.10658707075437	0.6	0.353	1	model	Rab1a
0.0000634952457075551	1.05610914819074	0.404	0.059	1	model	Nampt
0.0000656862613334574	1.35257150368289	0.376	0.029	1	model	Slc39a1
0.0000670908289775337	1.13591700330317	0.334	0	1	model	Gda
0.000069724922732749	1.50705967251269	0.333	0	1	model	Lcn2
0.0000714841267848289	1.07070938468567	0.755	0.5	1	model	Tubb5
0.0000796832865696194	1.56913806018905	0.421	0.088	1	model	Slc7a11
0.0000974668264374358	1.03803568512642	0.45	0.118	1	model	Sarnp
0.000105332106175886	1.02213863500065	0.362	0.029	1	model	Lsm14a
0.000110253244357772	1.04738315396897	0.621	0.294	1	model	Cltc
0.000113055479971749	1.06197476843811	0.48	0.176	1	model	Mtpn
0.000123148937095276	1.07471203766184	0.316	0	1	model	Notch2
0.000132689272555299	1.16925042744243	0.313	0	1	model	Mcemp1
0.000137718283399432	1.03456768917602	0.312	0	1	model	Sirpb1c
0.000137718346011824	1.1112942602001	0.312	0	1	model	Cfb
0.000141625809577133	1.10773325347657	0.395	0.059	1	model	Arl6
0.000169476030210278	1.07263189072158	0.5	0.206	1	model	Blvrb
0.00018770792161898	1.11077443453305	0.559	0.294	1	model	Atp2b1
0.000205040044556508	1.12407769827921	0.476	0.176	1	model	Maf
0.000206391927064307	1.60415128919663	0.3	0	1	model	Ccr2
0.000206391927064307	1.02905595616159	0.3	0	1	model	Emp1
0.000216026002050721	1.10848696388697	0.362	0.059	1	model	Clec4a3
0.00024556278947317	1.15578433409404	0.413	0.118	1	model	Glrx
0.000265834306118318	1.34209780051903	0.292	0	1	model	Chil3
0.000275547012185204	1.02661675492885	0.291	0	1	model	Rap2b
0.000306742924724352	1.38305419400333	0.287	0	1	model	Il1rn
0.000330274017079488	1.04227908729706	0.353	0.059	1	model	Bnip3
0.000344924659834084	1.07086796186306	0.455	0.147	1	model	Apobec1
0.000459514689975741	1.12782434670171	0.574	0.324	1	model	Pim1
0.000493305842996785	1.01655079611759	0.307	0.029	1	model	Arg2
0.000503506025501061	1.20864961748685	0.338	0.059	1	model	Cacna1d
0.000538073984553055	1.59407562464507	0.269	0	1	model	Wfdc21
0.000573793706728301	3.43707839397347	0.442	0.147	1	model	Cd74
0.000613468366348726	1.14444209048027	0.302	0.029	1	model	Ass1
0.00066149053026191	1.15467291647736	0.262	0	1	model	Acod1
0.000684502616302278	1.34283790114191	0.261	0	1	model	Timp1
0.000737880375981218	1.34525492640345	0.451	0.147	1	model	Ccl9
0.00110442317132774	1.003806678811	0.416	0.147	1	model	Tgm2
0.00147797455661323	2.07301738496823	0.235	0	1	model	Cxcl3
0.00195438264757836	2.98795170944896	0.302	0.059	1	model	H2-Ab1
0.00290605390976515	1.40317771299396	0.212	0	1	model	Ifitm1
0.0034016199419421	1.08758074509929	0.206	0	1	model	Ly6c2
0.00373631625725077	1.26540477166042	0.202	0	1	model	Plac8
0.00460459197868032	1.34444410009149	0.233	0.029	1	model	Gpnmb
0.00558307765300098	2.53956725507896	0.233	0.029	1	model	H2-Aa
0.00575500901605315	2.51785190164445	0.187	0	1	model	H2-Eb1
0.0094960939321801	1.53185993917074	0.214	0.029	1	model	Ccl7
0.0195038518846248	1.0457336245715	0.514	0.382	1	model	Marcksl1
0.0352331946490698	1.18650366215291	0.117	0	1	model	Nrxn3
0.0431883564840837	1.37481377999877	0.595	0.529	1	model	Ccl6
