# Supplementary material for: N,N-Dimethyl-3β-hydroxycholenamide attenuates neuronal death and retinal inflammation in retinal ischemia/reperfusion injury by inhibiting Ninjurin 1
Source: J Neuroinflammation. 2023 Apr 7;20:91. doi: 10.1186/s12974-023-02754-5 (PMC10082498; doi:10.1186/s12974-023-02754-5)
Supplement: Supplementary file 14 — Additional file 14. Table S9. Table of DEGs of microgliabetween RIR and DMHCA groups. [file 12974_2023_2754_MOESM14_ESM.csv]

p_val	avg_log2FC	pct.1	pct.2	p_val_adj	cluster	gene
0.0000000000000000000000000000000120777713303128	7.86734890669412	0.899	0.048	0.000000000000000000000000000307632913554397	model	Saa3
0.000000000000000000000000000748155324737725	1.39626826277515	1	0.968	0.0000000000000000000000190562642763946	model	Malat1
0.00000000000000000000000000198319697865898	2.53285441207306	0.94	0.603	0.0000000000000000000000505140102434229	model	Tmsb10
0.000000000000000000000000219657508360115	1.32660844579654	0.984	0.921	0.00000000000000000000559489639544049	model	Pfn1
0.000000000000000000000000883335497587769	2.21135082430268	0.941	0.794	0.0000000000000000000224994384590581	model	Cstb
0.00000000000000000000000567773353295886	1.99525205073377	0.999	1	0.000000000000000000144617550817995	model	Fth1
0.0000000000000000000000658417968128112	1.58137545303813	0.929	0.73	0.00000000000000000167705640661911	model	Sec61g
0.000000000000000000000150442266071345	1.94310866749076	0.874	0.603	0.00000000000000000383191495910322	model	Ndufa3
0.000000000000000000000228201418857836	2.40561160896406	0.883	0.54	0.00000000000000000581251833972794	model	Ifitm2
0.000000000000000000000725446108028968	2.8612394626383	0.922	0.603	0.0000000000000000184778378176058	model	Wfdc17
0.0000000000000000000725217301900085	1.77902006483917	0.919	0.667	0.00000000000000184720098966971	model	Cebpb
0.000000000000000000733435977135653	4.25951365606737	0.683	0.095	0.0000000000000186813477736222	model	Arg1
0.000000000000000000764986554476021	1.52613358210818	0.871	0.714	0.0000000000000194849725290587	model	Atp5k
0.00000000000000000202173504042415	1.44750278172297	0.893	0.73	0.0000000000000514956132146435	model	Ndufb1-ps
0.00000000000000000253481162680451	1.48185650424098	0.88	0.651	0.0000000000000645641869463376	model	Atp5mpl
0.0000000000000000082785251673766	1.1681130779163	0.928	0.762	0.000000000000210862314538249	model	Atp5l
0.00000000000000000980613156457827	1.17925123046869	0.946	0.794	0.000000000000249771977081373	model	Atox1
0.0000000000000000124570109735637	2.6445852542674	0.635	0.032	0.000000000000317292526507641	model	S100a8
0.0000000000000000180340059431554	2.0016873276578	0.936	0.889	0.000000000000459344165378112	model	Prdx1
0.0000000000000000759692908850744	2.01025194402596	0.749	0.206	0.00000000000193501380813373	model	S100a6
0.0000000000000000761618444960549	3.80831229328112	0.609	0.016	0.00000000000193991834115901	model	Slpi
0.000000000000000125836629001148	1.19578134970105	0.956	0.825	0.00000000000320518477728824	model	Aldoa
0.000000000000000356249060301633	1.9919385042944	0.778	0.365	0.00000000000907401981494289	model	Tgfbi
0.000000000000000383565169735066	1.03351653827625	0.934	0.794	0.00000000000976978843832188	model	Cox6c
0.000000000000000896334869907091	1.70109867418445	0.803	0.476	0.0000000000228305454714035	model	Msrb1
0.00000000000000126857841764987	1.51491251064286	0.899	0.683	0.0000000000323119608759599	model	Lgals1
0.00000000000000127070592824874	1.19368071658487	0.865	0.73	0.0000000000323661506984237	model	Atp5md
0.00000000000000220645282975396	1.24989985629344	0.921	0.825	0.0000000000562005600266632	model	Mif
0.00000000000000227588985143698	1.27770018480354	0.928	0.825	0.0000000000579691904059512	model	Prdx5
0.0000000000000320717838629659	1.12854635833906	0.939	0.889	0.000000000816900406773606	model	Pkm
0.000000000000055569487031435	1.12886449611913	0.863	0.683	0.00000000141541040417768	model	Cox6a1
0.000000000000112442281894591	1.00794169218474	0.899	0.698	0.00000000286401736213713	model	Dynll1
0.000000000000186145925582764	1.07252634171554	0.999	1	0.00000000474132287051858	model	Ftl1
0.000000000000203026907637326	1.34507189929472	0.788	0.571	0.00000000517129836443034	model	Cox17
0.000000000000338891166101199	2.1058577619498	0.771	0.571	0.00000000863189689176363	model	Crip1
0.000000000000406713662029447	1.83044747982627	0.687	0.333	0.000000010359403685552	model	Pla2g7
0.00000000000057559147797152	1.49640118676907	0.916	0.81	0.0000000146608905354126	model	Mt1
0.00000000000108868666382199	1.70826328348294	0.716	0.381	0.0000000277299380142099	model	S100a11
0.00000000000115518902350048	1.20720040734751	0.805	0.698	0.0000000294238196175808	model	Tmem256
0.00000000000134054785195554	1.89736491761005	0.559	0.111	0.0000000341450943371595	model	Cd38
0.00000000000293632808359148	1.216918973459	0.795	0.635	0.0000000747912126171586	model	Mrpl52
0.00000000000324234718097234	1.86457102207212	0.812	0.619	0.0000000825858250465465	model	Apoc2
0.00000000000361413340146201	1.19271624782633	0.838	0.746	0.0000000920555918686389	model	Eno1
0.00000000000368841908971786	1.89273676463448	0.632	0.222	0.0000000939477226342036	model	Acp5
0.0000000000111139739260093	1.77581418579795	0.718	0.429	0.000000283084029869382	model	Pid1
0.0000000000139369469414565	1.85464320686823	0.585	0.175	0.000000354987975545838	model	Cfp
0.0000000000377766176768602	1.32528146360318	0.732	0.571	0.000000962208228847305	model	Bola2
0.0000000000385318071504166	1.4030229025533	0.855	0.714	0.000000981443659928262	model	Ifitm3
0.0000000000599657912915914	1.09235300131142	0.799	0.698	0.00000152738866998813	model	Snrpg
0.0000000000694837142524838	1.91830005865364	0.658	0.381	0.00000176981968572501	model	Fn1
0.0000000000734446780182201	1.15542016311081	0.827	0.683	0.00000187070939380208	model	Cd53
0.0000000000888990141409731	2.11221523350881	0.701	0.54	0.00000226434678918473	model	Sod2
0.000000000122553176041524	1.16831873079282	0.761	0.619	0.00000312155194695366	model	Ndufv3
0.000000000188713388144086	1.08819552169584	0.752	0.619	0.00000480671870941803	model	Cops9
0.000000000192323548564078	1.63592128379126	0.5	0.111	0.00000489867310547562	model	Gm47283
0.000000000247172281103922	1.02361996024611	0.816	0.667	0.00000629572517199801	model	Lst1
0.000000000249006859420529	1.57781858476858	0.474	0.063	0.0000063424537163003	model	Clec4a1
0.000000000538629353672231	2.23679033441649	0.446	0.048	0.0000137194282673854	model	Hp
0.00000000156928295911599	2.04448533295103	0.438	0.048	0.0000399712062516433	model	AA467197
0.00000000216124187856973	1.17396644866142	0.808	0.397	0.0000550489918890496	model	Cxcl2
0.00000000330314719326671	1.00534885815158	0.977	0.984	0.0000841344621596965	model	Rho
0.00000000603996200228576	1.35858066021459	0.497	0.175	0.000153843872160221	model	Polr2l
0.000000018914144884894	1.75145739096959	0.452	0.111	0.000481762184363136	model	Clec4e
0.0000000238584743106638	1.78989076585701	0.351	0	0.000607699199166916	model	S100a9
0.0000000292450908691387	1.20197045579503	0.663	0.524	0.000744901709527831	model	Arpp19
0.0000000393036705578511	1.44381377026067	0.472	0.111	0.00100110379277903	model	F13a1
0.0000000723993677641055	1.50705967251269	0.333	0	0.00184408429631953	model	Lcn2
0.000000102204366852933	1.1870189864234	0.541	0.286	0.00260324742811105	model	Mmp14
0.00000011405037364286	3.01783254652862	0.621	0.444	0.00290497706705728	model	Hmox1
0.000000138851108725925	3.59882329704199	0.584	0.333	0.00353667659035804	model	Pf4
0.000000187160779406762	1.00830376833264	0.717	0.571	0.00476717221226963	model	App
0.000000199818142148522	1.33054958673246	0.498	0.206	0.005089567898665	model	Gsr
0.000000202664473559474	1.25387536488163	0.639	0.571	0.00516206680603337	model	Pet100
0.000000233309585893835	1.19276138996294	0.421	0.095	0.00594262846230187	model	Slc7a11
0.000000276000702709988	1.21272588256346	0.377	0.048	0.0070300138987261	model	Cd24a
0.000000365769535846162	1.33590942526841	0.416	0.127	0.00931651584753759	model	Tgm2
0.000000368716986669826	1.30697370325894	0.59	0.46	0.00939159036746713	model	Cdk2ap2
0.000000564894160971257	1.44926680747239	0.447	0.159	0.0143884191740989	model	Clec4d
0.00000060459070318479	1.16508690583809	0.313	0.016	0.0153995298008198	model	Mcemp1
0.000000732785962297715	1.07870128717084	0.697	0.603	0.0186647912456851	model	Hif1a
0.000000937490318514705	1.20930916552038	0.498	0.238	0.023878815902888	model	S100a10
0.00000142103191111177	1.65179252528102	0.505	0.222	0.0361951038079279	model	Thbs1
0.00000156199421759277	1.17122975300462	0.644	0.556	0.0397855547163055	model	Ninj1
0.00000162872392262005	1.25782050187489	0.467	0.222	0.0414852270330552	model	Ecm1
0.00000174391657342514	1.12212498157741	0.574	0.429	0.0444192990417117	model	Higd1a
0.00000271319500914761	1.59407562464507	0.269	0	0.0691077900779987	model	Wfdc21
0.00000384869051049866	1.25195103756717	0.423	0.175	0.0980299959929114	model	Aoah
0.00000591699531375142	1.40417375585137	0.518	0.365	0.150711787636563	model	Msr1
0.0000113720430125041	1.33252739130992	0.261	0.016	0.289657307571492	model	Timp1
0.0000146169162029259	1.10160780897228	0.412	0.19	0.372307472604726	model	Emb
0.0000204812809083981	1.4161358026147	0.361	0.127	0.521678706017808	model	Pdpn
0.0000242125446055207	1.0668177404209	0.59	0.54	0.616717723647219	model	Cycs
0.0000291787069812874	1.0607842275842	0.433	0.206	0.74321084552037	model	Clec4a2
0.0000338653270860768	1.00615610996024	0.362	0.127	0.862583746209462	model	Clec4a3
0.0000398184622037076	1.41656808642849	0.345	0.111	1	model	Clec4n
0.0000440386854620431	1.24044620126616	0.292	0.063	1	model	Chil3
0.0000452071268742912	1.15325439776558	0.302	0.079	1	model	Ass1
0.0000534577246554487	1.40317771299396	0.212	0	1	model	Ifitm1
0.0000588086938264013	1.44088868803946	0.448	0.254	1	model	Mt2
0.0000749772081575833	1.76114200046815	0.451	0.286	1	model	Ccl9
0.0000776686975486527	1.00069806370878	0.307	0.095	1	model	Arg2
0.000119840662613443	1.04896505175837	0.559	0.508	1	model	Anxa2
0.000130981341988123	1.04127227188531	0.551	0.508	1	model	Ranbp1
0.00023971374491435	1.23729443221367	0.202	0.016	1	model	Plac8
0.000291936779037685	1.16242404592127	0.424	0.286	1	model	Slc48a1
0.000350668283798619	1.95756389260925	0.235	0.048	1	model	Cxcl3
0.000803866746106291	1.09316579987316	0.3	0.111	1	model	Ccr2
0.00101609295310213	1.26080879643712	0.42	0.302	1	model	Pltp
0.00380160652405204	1.07076011012934	0.514	0.429	1	model	Marcksl1
0.00505155423612585	1.59781045940514	0.595	0.587	1	model	Ccl6
0.00585519255911808	3.60419222798392	0.216	0.079	1	model	Ccl5
0.00967604392022092	1.06528679085574	0.456	0.476	1	model	Eif4ebp1
0.0198797441124118	1.0784405580143	0.233	0.111	1	model	H2-Aa
0.0208790409042479	1.9391955361074	0.442	0.365	1	model	Cd74
0.0272294692914221	1.01124864759368	0.434	0.444	1	model	Fbxl5
7.63739939962186e-154	4.06668380616636	1	0.026	1.94532200107768e-149	rescue	AY036118
5.82455308386578e-122	2.08279631277563	0.81	0.019	1.48357191599145e-117	rescue	Lars2
1.08302296775837e-119	1.25105372145409	0.667	0.006	2.75856780117735e-115	rescue	Gm19951
2.22813305729263e-99	4.89237779067065	1	0.092	5.67527771023005e-95	rescue	Cmss1
6.81748818525821e-93	7.50027941986593	1	0.107	1.73648241566712e-88	rescue	Gm42418
2.94841696663483e-86	1.30530633093207	0.571	0.012	7.50991285571557e-82	rescue	Egr2
3.45114959987534e-85	3.07925876501932	0.921	0.081	8.79042314584247e-81	rescue	Cdk8
2.2220626898964e-79	1.35437460500236	0.492	0.008	5.65981587743513e-75	rescue	Hist1h1e
3.44980731107657e-79	2.24089242343136	0.603	0.021	8.78700420204313e-75	rescue	Gpr34
4.93368218166513e-58	2.66866385808821	0.587	0.041	1.25665818849193e-53	rescue	Sparc
5.09946198901352e-49	1.24059778406276	0.333	0.008	1.29888396322163e-44	rescue	Egr3
8.82703094825415e-48	1.64224634756846	0.508	0.036	2.24833305282981e-43	rescue	Serpine2
1.49760107310049e-46	1.18716283577781	0.413	0.02	3.81453969329426e-42	rescue	Hpgd
6.93566750576157e-44	1.42576520594159	0.54	0.048	1.76658387039253e-39	rescue	Lpl
1.48096187451292e-43	2.00119997975081	0.508	0.043	3.77215799057187e-39	rescue	Igf1
1.9335153242353e-42	2.99208366155198	0.794	0.162	4.92485688235972e-38	rescue	Egr1
2.33774410327312e-42	1.47633081196366	0.413	0.025	5.95446800544696e-38	rescue	Csf1
1.00303720940385e-39	2.12247433582013	0.905	0.208	2.55483607607255e-35	rescue	Gphn
2.17005770003644e-38	1.7381987673779	0.413	0.029	0.000000000000000000000000000000000552735396776282	rescue	Nav3
6.44318546108578e-38	2.59053146881981	0.746	0.16	0.00000000000000000000000000000000164114376879316	rescue	Cd83
1.99580691134824e-37	1.31903229815401	0.603	0.077	0.00000000000000000000000000000000508351978389511	rescue	Ctla2b
4.4476154956328e-37	2.27094788525371	0.587	0.079	0.0000000000000000000000000000000113285214289263	rescue	Plxdc2
2.56576703261262e-36	1.17870422302911	0.54	0.062	0.0000000000000000000000000000000653526520876761	rescue	Gm1673
4.28027419192393e-36	1.17310448346576	0.508	0.052	0.000000000000000000000000000000109022863942494	rescue	Ltc4s
3.39100956262285e-35	2.21662151178794	1	0.941	0.000000000000000000000000000000863724045695667	rescue	Tpt1
0.0000000000000000000000000000000165196416901321	2.00318140966821	0.968	0.455	0.000000000000000000000000000420771793489355	rescue	Camk1d
0.000000000000000000000000000000136001264347441	2.42272376124838	0.968	0.449	0.00000000000000000000000000346408820419367	rescue	Ly86
0.00000000000000000000000000000271488266168579	1.0698010252793	0.524	0.071	0.0000000000000000000000000691507762757987	rescue	P2ry12
0.000000000000000000000000000740063100770383	1.06863082908379	0.206	0.007	0.0000000000000000000000188501472397224	rescue	Adamts1
0.00000000000000000000000000107529410350272	2.50200186613074	0.952	0.566	0.0000000000000000000000273888161103179	rescue	Hexb
0.0000000000000000000000000882864747746525	1.24283452814673	0.984	0.956	0.00000000000000000000224874479898517	rescue	Eef1a1
0.000000000000000000000000108992766992751	1.03686294527086	0.619	0.117	0.00000000000000000000277615476807236	rescue	Blnk
0.000000000000000000000000296630898128127	2.05483068853077	0.778	0.245	0.00000000000000000000755548560622152	rescue	Fcrls
0.00000000000000000000000105633601189727	1.81245473902222	0.921	0.644	0.0000000000000000000269059345590353	rescue	Gnas
0.00000000000000000000000116404215454939	1.96036670364343	0.73	0.232	0.0000000000000000000296493177185275	rescue	Cd81
0.00000000000000000000000163366573611696	1.02129634129666	0.365	0.041	0.000000000000000000041611099964635	rescue	Gem
0.00000000000000000000000182026975595672	1.21737572228067	0.571	0.106	0.0000000000000000000463640909539736	rescue	Nfkbid
0.00000000000000000000000286139753997959	1.84631847002683	0.873	0.476	0.0000000000000000000728826567408201	rescue	Eef1b2
0.0000000000000000000000239724298202925	1.35467777825207	0.667	0.16	0.000000000000000000610601759952669	rescue	Ldhb
0.0000000000000000000000239803396319385	1.83657786358365	0.968	0.682	0.000000000000000000610803230765106	rescue	C1qa
0.0000000000000000000000359912581299498	1.69105976664244	0.603	0.129	0.000000000000000000916733335827952	rescue	Apoc1
0.0000000000000000000000418091313481287	1.2688778029454	0.587	0.128	0.00000000000000000106492038456818	rescue	Mylip
0.000000000000000000000288269423924904	1.19733573872898	0.54	0.102	0.00000000000000000734251049679124	rescue	Pde3b
0.00000000000000000000153768484014257	1.99495677188209	0.952	0.965	0.0000000000000000391663705632715	rescue	Cst3
0.00000000000000000000236076010327106	1.75477720553609	0.302	0.033	0.0000000000000000601309205904172	rescue	Cxcl10
0.00000000000000000000729664233047596	1.82327485411421	0.952	0.706	0.000000000000000185852776799553	rescue	C1qc
0.0000000000000000000133682903480418	1.04367864202049	0.556	0.122	0.000000000000000340503723454973	rescue	Ifi204
0.0000000000000000000336347806629941	1.30389842539769	0.524	0.106	0.000000000000000856711498267122	rescue	Tanc2
0.0000000000000000000433929527557147	1.36903811155396	0.968	0.751	0.00000000000000110526189964081	rescue	C1qb
0.0000000000000000000462164169254878	1.07873857158311	0.524	0.107	0.0000000000000011771783555091	rescue	Serpinb6a
0.0000000000000000000478220670362967	1.50170794952993	0.889	0.562	0.00000000000000121807586948151	rescue	Rgs10
0.000000000000000000104144436361261	1.58591011466966	0.683	0.222	0.00000000000000265266293855769	rescue	Olfml3
0.000000000000000000136205473862668	1.10705792875343	0.492	0.096	0.00000000000000346928962475601	rescue	Stmn1
0.00000000000000000026664117311342	1.95801433876361	0.841	0.441	0.00000000000000679161732037193	rescue	Cd9
0.000000000000000000268262067592508	1.5763931499961	0.921	0.65	0.00000000000000683290312364877	rescue	Trem2
0.000000000000000000333764022907779	2.2228317137878	0.635	0.222	0.00000000000000850130342748404	rescue	Cx3cr1
0.000000000000000000607985703790537	1.47921348023705	0.635	0.181	0.0000000000000154860038612488	rescue	Pmepa1
0.00000000000000000097133478658659	1.39752948518944	0.889	0.757	0.000000000000024740868349147	rescue	Rack1
0.00000000000000000125224788283414	3.03023183056998	0.81	0.438	0.0000000000000318960058236684	rescue	Ccl4
0.00000000000000000126387731044534	1.54222927932165	0.508	0.117	0.0000000000000321922189743534	rescue	Tnf
0.00000000000000000172968253077102	2.02528824573483	0.714	0.296	0.0000000000000440567437412687	rescue	Fosb
0.0000000000000000140850080047387	1.12792687987756	0.698	0.223	0.0000000000003587592388887	rescue	H2-T23
0.0000000000000000456115178692045	1.44949182890541	0.873	0.429	0.00000000000116177097164651	rescue	Ckb
0.0000000000000000601940430041762	2.55986535600424	0.841	0.492	0.00000000000153320246935937	rescue	Ccl3
0.0000000000000000956614080873032	1.13088567378678	0.667	0.208	0.0000000000024365917253917	rescue	Scoc
0.000000000000000151802966445336	1.28265852836548	0.651	0.215	0.00000000000386657335832916	rescue	Ifi207
0.000000000000000240767168104337	1.35537761612111	0.81	0.432	0.00000000000613258053878557	rescue	Ptms
0.000000000000000478377851693696	1.08488965749454	0.968	0.923	0.0000000000121847622604901	rescue	Itm2b
0.00000000000000108175335761726	1.40855492602036	0.603	0.174	0.0000000000275533397718691	rescue	Ccl12
0.00000000000000109983116082382	1.02969262848708	0.683	0.226	0.0000000000280137994973434	rescue	Trf
0.00000000000000114842625273216	1.72612779120512	0.984	0.894	0.0000000000292515650833407	rescue	Ctsd
0.00000000000000292402664475332	1.13836838436071	0.635	0.214	0.0000000000744778826685118	rescue	Mef2c
0.0000000000000033735570474782	2.71281218517043	0.73	0.421	0.0000000000859278715563171	rescue	Jun
0.00000000000000509987958889362	1.19154779908861	0.556	0.178	0.000000000129899033008709	rescue	Nlrp3
0.0000000000000123412557149345	1.15052289518067	0.81	0.574	0.000000000314344124315096	rescue	Laptm5
0.0000000000000185607246812022	2.04952005547932	0.73	0.446	0.000000000472760218354901	rescue	Atf3
0.0000000000000391042775783076	1.01398253357725	0.476	0.115	0.000000000996025054197072	rescue	Gas6
0.0000000000000756320533729751	1.73871653492351	0.635	0.219	0.00000000192642403146305	rescue	Il1a
0.000000000000123629712696896	1.15210278220985	0.619	0.219	0.00000000314897241210263	rescue	Srgap2
0.00000000000017433840837649	2.19634614173594	0.714	0.344	0.00000000444057359975758	rescue	Ccl2
0.0000000000010721299978017	2.00154851242342	0.683	0.348	0.0000000273082231740071	rescue	Btg2
0.00000000000127738539464949	1.29321459045962	0.603	0.222	0.0000000325362833871173	rescue	Nfkb1
0.00000000000172571572393166	2.1328138138016	0.857	0.691	0.0000000439557052042632	rescue	Ctsl
0.00000000000296586109976728	1.03291176462478	0.603	0.217	0.0000000755434480721724	rescue	Ppp1r15a
0.00000000000303936861081037	1.33627230198914	0.746	0.429	0.0000000774157578859509	rescue	Timp2
0.00000000000381399565893631	1.52864017255606	0.651	0.312	0.0000000971462834287667	rescue	Rhob
0.00000000000429011693533695	1.23789815937243	0.619	0.267	0.000000109273568459967	rescue	Mapkapk2
0.00000000000658632707305784	1.41733906695851	0.746	0.548	0.000000167760336877856	rescue	Mcl1
0.00000000000813181600065205	1.26651814271193	0.825	0.488	0.000000207125485352608	rescue	Syngr1
0.0000000000129710834565979	1.03485056701355	0.905	0.614	0.000000330386466723004	rescue	Npm1
0.0000000000209022888970275	1.33582554418773	0.73	0.36	0.000000532402200496188	rescue	Kctd12
0.000000000101755650607499	1.49321832996674	0.683	0.413	0.00000259181817662361	rescue	Klf6
0.000000000248928890815345	1.77077480021599	0.73	0.414	0.00000634046777795766	rescue	Klf2
0.000000000320140000333171	1.2591589626158	0.667	0.343	0.00000815428594848619	rescue	Ier5
0.000000000374995893910844	1.4386217195676	0.746	0.456	0.0000095515204138031	rescue	Ier2
0.00000000046911931136435	1.110596492146	0.571	0.239	0.0000119489379797614	rescue	Tmcc3
0.000000000785513474669943	1.42828131752875	0.619	0.334	0.0000200078137133181	rescue	Nfkbiz
0.000000000833715792058274	1.11223619889463	0.619	0.303	0.0000212355749395163	rescue	Bin1
0.00000000212700142519108	1.11400423350977	0.841	0.639	0.000054176853301042	rescue	Sat1
0.00000000587070646760849	1.13732730758483	0.714	0.468	0.000149532764436456	rescue	Epb41l2
0.0000000160867560520949	1.15394785980704	0.778	0.672	0.00040974576340291	rescue	Jund
0.000000038947504539492	1.07521272475922	0.825	0.809	0.0009920318881254	rescue	Ubc
0.0000000498155358532284	1.21822722792158	0.984	0.908	0.00126885151371758	rescue	Apoe
0.0000000722699183011709	1.32096064528788	0.651	0.382	0.00184078708904912	rescue	Sqstm1
0.000000131798196625958	1.1583042156304	0.302	0.093	0.00335703186625977	rescue	Rcan1
0.000000289532797217792	1.02598958151648	0.619	0.292	0.00737468987793438	rescue	Cited2
0.000000443009870537757	1.0859558498452	0.746	0.542	0.0112839044124672	rescue	Zfp36l1
0.0000083951960125699	1.33193600321133	0.714	0.629	0.213834037636168	rescue	Zfp36
0.00000901979853914316	1.31007844605352	0.619	0.485	0.229743288590515	rescue	Dennd4a
0.0000202633319709257	1.11923468002779	0.73	0.662	0.516127328631449	rescue	Plek
0.0000378540353235718	1.00464229177118	0.317	0.123	0.964180133726697	rescue	Pde6h
0.0134444386514542	1.50052464533681	0.381	0.233	1	rescue	Gpnmb
