# Supplementary material for: N,N-Dimethyl-3β-hydroxycholenamide attenuates neuronal death and retinal inflammation in retinal ischemia/reperfusion injury by inhibiting Ninjurin 1
Source: J Neuroinflammation. 2023 Apr 7;20:91. doi: 10.1186/s12974-023-02754-5 (PMC10082498; doi:10.1186/s12974-023-02754-5)
Supplement: Supplementary file 15 — Additional file 15. Table S10. Table of GO analysis of DEGs of microglia in RIR group compared to sham group. [file 12974_2023_2754_MOESM15_ESM.csv]

Category	CategoryID	GO	Description	PARENT_GO	LogP	Enrichment	Z-score	#TotalGeneInLibrary	#GeneInGO	#GeneInHitList	#GeneInGOAndHitList	%InGO	STDV %InGO	GeneID	Hits	Log(q-value)	GeneList
GO Biological Processes	19	GO:1903706	regulation of hemopoiesis	19_GO:0002376 immune system process	-11	6.6	10	20836	445	150	21	14	2.8	12262|12522|12978|12986|14456|14683|16476|16768|16909|17260|18035|18708|20302|21926|22695|65963|66058|80859|83433|107771|243910	C1qc|Cd83|Csf1r|Csf3r|Gas6|Gnas|Jun|Lag3|Lmo2|Mef2c|Nfkbia|Pik3r1|Ccl3|Tnf|Zfp36|Tmem176b|Tmem176a|Nfkbiz|Trem2|Bmyc|Nfkbid	-7.5	blank
GO Biological Processes	19	GO:0001775	cell activation	19_GO:0032501 multicellular organismal process	-11	4.8	9.2	20836	781	150	27	18	3.1	11745|12259|12493|12520|12522|12628|12978|13051|13653|14683|15894|15900|16019|16476|16768|17260|17305|18708|20345|20720|21926|56193|70839|80859|83433|243910|381319	Anxa3|C1qa|Cd37|Cd81|Cd83|Cfh|Csf1r|Cx3cr1|Egr1|Gnas|Icam1|Irf8|Ighm|Jun|Lag3|Mef2c|Mfng|Pik3r1|Selplg|Serpine2|Tnf|Plek|P2ry12|Nfkbiz|Trem2|Nfkbid|Batf3	-7.5	blank
GO Biological Processes	19	GO:0098883	synapse pruning	19_GO:0009987 cellular process	-9	87	21	20836	8	150	5	3.3	1.5	12259|12260|12262|13051|83433	C1qa|C1qb|C1qc|Cx3cr1|Trem2	-6.1	blank
GO Biological Processes	19	GO:0045637	regulation of myeloid cell differentiation	19_GO:0002376 immune system process	-8.8	8.3	9.6	20836	234	150	14	9.3	2.4	12262|12978|12986|14683|16476|16909|17260|18035|18708|20302|21926|22695|83433|107771	C1qc|Csf1r|Csf3r|Gnas|Jun|Lmo2|Mef2c|Nfkbia|Pik3r1|Ccl3|Tnf|Zfp36|Trem2|Bmyc	-5.9	blank
KEGG Pathway	24	mmu05142	Chagas disease - Mus musculus (house mouse)		-8.4	13	11	20836	103	150	10	6.7	2	12259|12260|12262|14683|16476|18035|18708|20293|20302|21926	C1qa|C1qb|C1qc|Gnas|Jun|Nfkbia|Pik3r1|Ccl12|Ccl3|Tnf	-5.7	blank
GO Biological Processes	19	GO:0045321	leukocyte activation	19_GO:0002376 immune system process	-8.4	4.5	7.9	20836	684	150	22	15	2.9	11745|12259|12493|12520|12522|12978|13051|13653|15894|15900|16019|16476|16768|17260|17305|18708|20345|21926|80859|83433|243910|381319	Anxa3|C1qa|Cd37|Cd81|Cd83|Csf1r|Cx3cr1|Egr1|Icam1|Irf8|Ighm|Jun|Lag3|Mef2c|Mfng|Pik3r1|Selplg|Tnf|Nfkbiz|Trem2|Nfkbid|Batf3	-5.6	blank
GO Biological Processes	19	GO:1902105	regulation of leukocyte differentiation	19_GO:0002376 immune system process	-8.1	6.2	8.4	20836	359	150	16	11	2.5	12262|12522|12978|14456|14683|16476|16768|18708|20302|21926|65963|66058|80859|83433|107771|243910	C1qc|Cd83|Csf1r|Gas6|Gnas|Jun|Lag3|Pik3r1|Ccl3|Tnf|Tmem176b|Tmem176a|Nfkbiz|Trem2|Bmyc|Nfkbid	-5.5	blank
GO Biological Processes	19	GO:0150146	cell junction disassembly	19_GO:0009987 cellular process	-8.1	63	18	20836	11	150	5	3.3	1.5	12259|12260|12262|13051|83433	C1qa|C1qb|C1qc|Cx3cr1|Trem2	-5.4	blank
GO Biological Processes	19	GO:0002521	leukocyte differentiation	19_GO:0032502 developmental process	-7.9	5.2	7.9	20836	481	150	18	12	2.7	12520|12522|12978|13653|15900|16019|16476|16477|17260|17305|18708|21926|22041|65963|80859|83433|243910|381319	Cd81|Cd83|Csf1r|Egr1|Irf8|Ighm|Jun|Junb|Mef2c|Mfng|Pik3r1|Tnf|Trf|Tmem176b|Nfkbiz|Trem2|Nfkbid|Batf3	-5.3	blank
GO Biological Processes	19	GO:0001774	microglial cell activation	19_GO:0002376 immune system process	-6.9	25	12	20836	33	150	6	4	1.6	12259|12978|13051|16476|21926|83433	C1qa|Csf1r|Cx3cr1|Jun|Tnf|Trem2	-4.5	blank
KEGG Pathway	24	mmu04668	TNF signaling pathway - Mus musculus (house mouse)		-6.9	11	9.1	20836	113	150	9	6	1.9	11796|12702|15894|16476|16477|18035|18708|20293|21926	Birc3|Socs3|Icam1|Jun|Junb|Nfkbia|Pik3r1|Ccl12|Tnf	-4.5	blank
GO Biological Processes	19	GO:0051345	positive regulation of hydrolase activity	19_GO:0065007 biological regulation	-6.9	4.4	7	20836	564	150	18	12	2.7	13033|13040|14270|14683|15894|16792|17260|17872|20293|20302|20303|20469|21926|30948|56193|65973|67865|107771	Ctsd|Ctss|Srgap2|Gnas|Icam1|Laptm5|Mef2c|Ppp1r15a|Ccl12|Ccl3|Ccl4|Sipa1|Tnf|Bin1|Plek|Asph|Rgs10|Bmyc	-4.5	blank
GO Biological Processes	19	GO:0002269	leukocyte activation involved in inflammatory response	19_GO:0002376 immune system process	-6.6	23	11	20836	37	150	6	4	1.6	12259|12978|13051|16476|21926|83433	C1qa|Csf1r|Cx3cr1|Jun|Tnf|Trem2	-4.3	blank
GO Biological Processes	19	GO:0002252	immune effector process	19_GO:0002376 immune system process	-6.6	5.1	7.1	20836	408	150	15	10	2.4	11745|12259|12260|12262|12520|12628|12986|15894|15900|16019|16768|17305|21926|80859|83433	Anxa3|C1qa|C1qb|C1qc|Cd81|Cfh|Csf3r|Icam1|Irf8|Ighm|Lag3|Mfng|Tnf|Nfkbiz|Trem2	-4.3	blank
GO Biological Processes	19	GO:0009611	response to wounding	19_GO:0050896 response to stimulus	-6.5	5.1	7.1	20836	411	150	15	10	2.4	12628|14456|14683|16175|16476|19128|20384|20720|22695|27973|56193|70839|80859|83433|259277	Cfh|Gas6|Gnas|Il1a|Jun|Pros1|Srsf5|Serpine2|Zfp36|Vkorc1|Plek|P2ry12|Nfkbiz|Trem2|Klk8	-4.2	blank
GO Biological Processes	19	GO:0002573	myeloid leukocyte differentiation	19_GO:0032502 developmental process	-6.5	8.4	8.1	20836	165	150	10	6.7	2	12520|12978|16476|16477|17260|18708|21926|22041|83433|381319	Cd81|Csf1r|Jun|Junb|Mef2c|Pik3r1|Tnf|Trf|Trem2|Batf3	-4.2	blank
GO Biological Processes	19	GO:0030316	osteoclast differentiation	19_GO:0032502 developmental process	-6.5	15	9.8	20836	63	150	7	4.7	1.7	12520|12978|16477|18708|21926|22041|83433	Cd81|Csf1r|Junb|Pik3r1|Tnf|Trf|Trem2	-4.2	blank
GO Biological Processes	19	GO:0006954	inflammatory response	19_GO:0050896 response to stimulus	-6.4	4.4	6.8	20836	539	150	17	11	2.6	12259|12628|12978|13051|15894|16175|16476|17084|19224|20293|20302|20303|21926|80859|83433|104759|243910	C1qa|Cfh|Csf1r|Cx3cr1|Icam1|Il1a|Jun|Ly86|Ptgs1|Ccl12|Ccl3|Ccl4|Tnf|Nfkbiz|Trem2|Pld4|Nfkbid	-4.2	blank
KEGG Pathway	24	mmu04380	Osteoclast differentiation - Mus musculus (house mouse)		-6.4	9.8	8.5	20836	128	150	9	6	1.9	12702|12978|16175|16476|16477|18035|18708|21926|83433	Socs3|Csf1r|Il1a|Jun|Junb|Nfkbia|Pik3r1|Tnf|Trem2	-4.2	blank
KEGG Pathway	24	mmu04640	Hematopoietic cell lineage - Mus musculus (house mouse)		-6.4	12	9	20836	94	150	8	5.3	1.8	12490|12493|12527|12978|12986|16175|21926|233274	Cd34|Cd37|Cd9|Csf1r|Csf3r|Il1a|Tnf|Siglech	-4.1	blank
GO Biological Processes	19	GO:0045596	negative regulation of cell differentiation	19_GO:0048519 negative regulation of biological process	-6.4	3.7	6.4	20836	748	150	20	13	2.8	11906|12227|12262|12978|16175|16768|16909|18035|18708|21926|22629|22695|52662|65963|66058|70839|83433|107771|231633|243910	Zfhx3|Btg2|C1qc|Csf1r|Il1a|Lag3|Lmo2|Nfkbia|Pik3r1|Tnf|Ywhah|Zfp36|Ldlrad4|Tmem176b|Tmem176a|P2ry12|Trem2|Bmyc|Tmem119|Nfkbid	-4.1	blank
GO Biological Processes	19	GO:0061900	glial cell activation	19_GO:0032501 multicellular organismal process	-6.3	20	11	20836	41	150	6	4	1.6	12259|12978|13051|16476|21926|83433	C1qa|Csf1r|Cx3cr1|Jun|Tnf|Trem2	-4.1	blank
GO Biological Processes	19	GO:0032663	regulation of interleukin-2 production	19_GO:0032501 multicellular organismal process	-6.3	15	9.4	20836	67	150	7	4.7	1.7	12490|12522|16175|16768|16792|22695|260315	Cd34|Cd83|Il1a|Lag3|Laptm5|Zfp36|Nav3	-4.1	blank
GO Biological Processes	19	GO:0030099	myeloid cell differentiation	19_GO:0032502 developmental process	-6.2	5.6	7.1	20836	321	150	13	8.7	2.3	12520|12978|15900|16476|16477|16598|17260|18708|21926|22041|22695|83433|381319	Cd81|Csf1r|Irf8|Jun|Junb|Klf2|Mef2c|Pik3r1|Tnf|Trf|Zfp36|Trem2|Batf3	-4	blank
GO Biological Processes	19	GO:0050865	regulation of cell activation	19_GO:0032501 multicellular organismal process	-6.2	3.8	6.4	20836	699	150	19	13	2.7	12335|12493|12520|12522|12527|12978|13011|14456|16019|16175|16768|16792|17260|20720|21926|56193|80859|83433|243910	Capn3|Cd37|Cd81|Cd83|Cd9|Csf1r|Cst7|Gas6|Ighm|Il1a|Lag3|Laptm5|Mef2c|Serpine2|Tnf|Plek|Nfkbiz|Trem2|Nfkbid	-4	blank
GO Biological Processes	19	GO:0050727	regulation of inflammatory response	19_GO:0050896 response to stimulus	-6.1	5.1	6.9	20836	383	150	14	9.3	2.4	12520|12702|12978|13011|13040|13051|18035|20302|21926|22695|76192|80859|83433|231871	Cd81|Socs3|Csf1r|Cst7|Ctss|Cx3cr1|Nfkbia|Ccl3|Tnf|Zfp36|Abhd12|Nfkbiz|Trem2|Daglb	-3.9	blank
GO Biological Processes	19	GO:0032680	regulation of tumor necrosis factor production	19_GO:0032501 multicellular organismal process	-6	7.5	7.6	20836	185	150	10	6.7	2	12490|12978|13051|14456|16175|18708|20302|20303|22695|83433	Cd34|Csf1r|Cx3cr1|Gas6|Il1a|Pik3r1|Ccl3|Ccl4|Zfp36|Trem2	-3.8	blank
GO Biological Processes	19	GO:0032703	negative regulation of interleukin-2 production	19_GO:0048519 negative regulation of biological process	-6	27	11	20836	26	150	5	3.3	1.5	12490|16768|16792|22695|260315	Cd34|Lag3|Laptm5|Zfp36|Nav3	-3.8	blank
GO Biological Processes	19	GO:1903555	regulation of tumor necrosis factor superfamily cytokine production	19_GO:0032501 multicellular organismal process	-6	7.4	7.5	20836	188	150	10	6.7	2	12490|12978|13051|14456|16175|18708|20302|20303|22695|83433	Cd34|Csf1r|Cx3cr1|Gas6|Il1a|Pik3r1|Ccl3|Ccl4|Zfp36|Trem2	-3.8	blank
GO Biological Processes	19	GO:0071222	cellular response to lipopolysaccharide	19_GO:0044419 biological process involved in interspecies interaction between organisms	-5.9	5.8	7	20836	288	150	12	8	2.2	12628|13051|15900|16175|17084|17260|18035|20293|21926|22695|80859|83433	Cfh|Cx3cr1|Irf8|Il1a|Ly86|Mef2c|Nfkbia|Ccl12|Tnf|Zfp36|Nfkbiz|Trem2	-3.8	blank
GO Biological Processes	19	GO:1905521	regulation of macrophage migration	19_GO:0040011 locomotion	-5.9	17	9.6	20836	49	150	6	4	1.6	12520|12527|12978|13051|70839|83433	Cd81|Cd9|Csf1r|Cx3cr1|P2ry12|Trem2	-3.7	blank
KEGG Pathway	24	mmu05133	Pertussis - Mus musculus (house mouse)		-5.9	13	8.7	20836	77	150	7	4.7	1.7	12259|12260|12262|15900|16175|16476|21926	C1qa|C1qb|C1qc|Irf8|Il1a|Jun|Tnf	-3.7	blank
GO Biological Processes	19	GO:0050900	leukocyte migration	19_GO:0002376 immune system process	-5.9	6.4	7.1	20836	240	150	11	7.3	2.1	12490|12986|13051|14456|15894|18708|20293|20302|20303|20345|21926	Cd34|Csf3r|Cx3cr1|Gas6|Icam1|Pik3r1|Ccl12|Ccl3|Ccl4|Selplg|Tnf	-3.7	blank
GO Biological Processes	19	GO:0002685	regulation of leukocyte migration	19_GO:0040011 locomotion	-5.8	6.3	7.1	20836	242	150	11	7.3	2.1	12520|12527|12978|13051|14456|15894|16175|18708|20293|70839|83433	Cd81|Cd9|Csf1r|Cx3cr1|Gas6|Icam1|Il1a|Pik3r1|Ccl12|P2ry12|Trem2	-3.7	blank
GO Biological Processes	19	GO:0150076	neuroinflammatory response	19_GO:0050896 response to stimulus	-5.8	17	9.4	20836	50	150	6	4	1.6	12259|12978|13051|16476|21926|83433	C1qa|Csf1r|Cx3cr1|Jun|Tnf|Trem2	-3.7	blank
GO Biological Processes	19	GO:0002761	regulation of myeloid leukocyte differentiation	19_GO:0002376 immune system process	-5.8	8.2	7.6	20836	152	150	9	6	1.9	12262|12978|14683|16476|18708|20302|21926|83433|107771	C1qc|Csf1r|Gnas|Jun|Pik3r1|Ccl3|Tnf|Trem2|Bmyc	-3.7	blank
GO Biological Processes	19	GO:0008347	glial cell migration	19_GO:0032502 developmental process	-5.8	16	9.3	20836	51	150	6	4	1.6	12527|14270|15212|20293|20302|70839	Cd9|Srgap2|Hexb|Ccl12|Ccl3|P2ry12	-3.7	blank
GO Biological Processes	19	GO:0071219	cellular response to molecule of bacterial origin	19_GO:0044419 biological process involved in interspecies interaction between organisms	-5.8	5.6	6.8	20836	298	150	12	8	2.2	12628|13051|15900|16175|17084|17260|18035|20293|21926|22695|80859|83433	Cfh|Cx3cr1|Irf8|Il1a|Ly86|Mef2c|Nfkbia|Ccl12|Tnf|Zfp36|Nfkbiz|Trem2	-3.7	blank
GO Biological Processes	19	GO:0008285	negative regulation of cell population proliferation	19_GO:0048519 negative regulation of biological process	-5.7	3.5	6	20836	746	150	19	13	2.7	12227|12493|12527|12978|16175|16476|16792|17260|17872|18708|20293|20692|20720|21858|21926|54486|65973|83433|107771	Btg2|Cd37|Cd9|Csf1r|Il1a|Jun|Laptm5|Mef2c|Ppp1r15a|Pik3r1|Ccl12|Sparc|Serpine2|Timp2|Tnf|Hpgds|Asph|Trem2|Bmyc	-3.7	blank
GO Biological Processes	19	GO:0002449	lymphocyte mediated immunity	19_GO:0002376 immune system process	-5.7	7	7.2	20836	199	150	10	6.7	2	12259|12260|12262|12520|12628|12986|15894|16019|16768|80859	C1qa|C1qb|C1qc|Cd81|Cfh|Csf3r|Icam1|Ighm|Lag3|Nfkbiz	-3.7	blank
GO Biological Processes	19	GO:0045765	regulation of angiogenesis	19_GO:0032502 developmental process	-5.7	5.5	6.7	20836	305	150	12	8	2.2	11504|11745|11852|12490|13051|14645|16175|16598|17872|18576|20692|21926	Adamts1|Anxa3|Rhob|Cd34|Cx3cr1|Glul|Il1a|Klf2|Ppp1r15a|Pde3b|Sparc|Tnf	-3.6	blank
GO Biological Processes	19	GO:0002443	leukocyte mediated immunity	19_GO:0002376 immune system process	-5.6	6	6.9	20836	253	150	11	7.3	2.1	11745|12259|12260|12262|12520|12628|12986|15894|16019|16768|80859	Anxa3|C1qa|C1qb|C1qc|Cd81|Cfh|Csf3r|Icam1|Ighm|Lag3|Nfkbiz	-3.6	blank
GO Biological Processes	19	GO:0016064	immunoglobulin mediated immune response	19_GO:0002376 immune system process	-5.6	9.3	7.8	20836	119	150	8	5.3	1.8	12259|12260|12262|12520|12628|12986|16019|80859	C1qa|C1qb|C1qc|Cd81|Cfh|Csf3r|Ighm|Nfkbiz	-3.6	blank
GO Biological Processes	19	GO:1901342	regulation of vasculature development	19_GO:0032502 developmental process	-5.6	5.4	6.6	20836	309	150	12	8	2.2	11504|11745|11852|12490|13051|14645|16175|16598|17872|18576|20692|21926	Adamts1|Anxa3|Rhob|Cd34|Cx3cr1|Glul|Il1a|Klf2|Ppp1r15a|Pde3b|Sparc|Tnf	-3.5	blank
GO Biological Processes	19	GO:0019724	B cell mediated immunity	19_GO:0002376 immune system process	-5.5	9	7.6	20836	123	150	8	5.3	1.8	12259|12260|12262|12520|12628|12986|16019|80859	C1qa|C1qb|C1qc|Cd81|Cfh|Csf3r|Ighm|Nfkbiz	-3.5	blank
GO Biological Processes	19	GO:1902107	positive regulation of leukocyte differentiation	19_GO:0002376 immune system process	-5.5	6.6	6.9	20836	211	150	10	6.7	2	12522|12978|14456|14683|16476|20302|21926|80859|83433|243910	Cd83|Csf1r|Gas6|Gnas|Jun|Ccl3|Tnf|Nfkbiz|Trem2|Nfkbid	-3.5	blank
GO Biological Processes	19	GO:1903708	positive regulation of hemopoiesis	19_GO:0002376 immune system process	-5.5	6.6	6.9	20836	211	150	10	6.7	2	12522|12978|14456|14683|16476|20302|21926|80859|83433|243910	Cd83|Csf1r|Gas6|Gnas|Jun|Ccl3|Tnf|Nfkbiz|Trem2|Nfkbid	-3.5	blank
GO Biological Processes	19	GO:0007596	blood coagulation	19_GO:0032501 multicellular organismal process	-5.5	9	7.6	20836	124	150	8	5.3	1.8	12628|14456|14683|19128|20720|27973|56193|70839	Cfh|Gas6|Gnas|Pros1|Serpine2|Vkorc1|Plek|P2ry12	-3.5	blank
GO Biological Processes	19	GO:0050817	coagulation	19_GO:0032501 multicellular organismal process	-5.5	9	7.6	20836	124	150	8	5.3	1.8	12628|14456|14683|19128|20720|27973|56193|70839	Cfh|Gas6|Gnas|Pros1|Serpine2|Vkorc1|Plek|P2ry12	-3.5	blank
GO Biological Processes	19	GO:0002460	adaptive immune response based on somatic recombination of immune receptors built from immunoglobulin superfamily domains	19_GO:0002376 immune system process	-5.5	6.5	6.9	20836	213	150	10	6.7	2	12259|12260|12262|12520|12628|12986|15894|16019|17260|80859	C1qa|C1qb|C1qc|Cd81|Cfh|Csf3r|Icam1|Ighm|Mef2c|Nfkbiz	-3.5	blank
GO Biological Processes	19	GO:0007599	hemostasis	19_GO:0065007 biological regulation	-5.4	8.8	7.5	20836	126	150	8	5.3	1.8	12628|14456|14683|19128|20720|27973|56193|70839	Cfh|Gas6|Gnas|Pros1|Serpine2|Vkorc1|Plek|P2ry12	-3.4	blank
GO Biological Processes	19	GO:0019221	cytokine-mediated signaling pathway	19_GO:0023052 signaling	-5.4	5.2	6.4	20836	322	150	12	8	2.2	12978|12986|13051|13653|16175|18035|20293|20302|20303|21926|80859|83433	Csf1r|Csf3r|Cx3cr1|Egr1|Il1a|Nfkbia|Ccl12|Ccl3|Ccl4|Tnf|Nfkbiz|Trem2	-3.4	blank
GO Biological Processes	19	GO:0002687	positive regulation of leukocyte migration	19_GO:0040011 locomotion	-5.4	7.4	7.1	20836	170	150	9	6	1.9	12978|13051|14456|15894|16175|18708|20293|70839|83433	Csf1r|Cx3cr1|Gas6|Icam1|Il1a|Pik3r1|Ccl12|P2ry12|Trem2	-3.4	blank
GO Biological Processes	19	GO:0071216	cellular response to biotic stimulus	19_GO:0050896 response to stimulus	-5.4	5.1	6.4	20836	325	150	12	8	2.2	12628|13051|15900|16175|17084|17260|18035|20293|21926|22695|80859|83433	Cfh|Cx3cr1|Irf8|Il1a|Ly86|Mef2c|Nfkbia|Ccl12|Tnf|Zfp36|Nfkbiz|Trem2	-3.4	blank
GO Biological Processes	19	GO:1903131	mononuclear cell differentiation	19_GO:0032502 developmental process	-5.3	4.6	6.2	20836	390	150	13	8.7	2.3	12522|13653|15900|16019|16476|17260|17305|18708|65963|80859|83433|243910|381319	Cd83|Egr1|Irf8|Ighm|Jun|Mef2c|Mfng|Pik3r1|Tmem176b|Nfkbiz|Trem2|Nfkbid|Batf3	-3.3	blank
GO Biological Processes	19	GO:0045672	positive regulation of osteoclast differentiation	19_GO:0002376 immune system process	-5.2	19	9.2	20836	37	150	5	3.3	1.5	12978|14683|20302|21926|83433	Csf1r|Gnas|Ccl3|Tnf|Trem2	-3.2	blank
GO Biological Processes	19	GO:1904141	positive regulation of microglial cell migration	19_GO:0040011 locomotion	-5.1	69	14	20836	6	150	3	2	1.1	13051|70839|83433	Cx3cr1|P2ry12|Trem2	-3.2	blank
GO Biological Processes	19	GO:0045638	negative regulation of myeloid cell differentiation	19_GO:0002376 immune system process	-5.1	9.8	7.5	20836	99	150	7	4.7	1.7	12262|12978|16909|18035|18708|22695|107771	C1qc|Csf1r|Lmo2|Nfkbia|Pik3r1|Zfp36|Bmyc	-3.2	blank
GO Biological Processes	19	GO:0042116	macrophage activation	19_GO:0002376 immune system process	-5.1	13	8.1	20836	66	150	6	4	1.6	12259|12978|13051|16476|21926|83433	C1qa|Csf1r|Cx3cr1|Jun|Tnf|Trem2	-3.2	blank
KEGG Pathway	24	mmu04933	AGE-RAGE signaling pathway in diabetic complications - Mus musculus (house mouse)		-5.1	9.6	7.4	20836	101	150	7	4.7	1.7	13653|15894|16175|16476|18708|20293|21926	Egr1|Icam1|Il1a|Jun|Pik3r1|Ccl12|Tnf	-3.2	blank
GO Biological Processes	19	GO:0002455	humoral immune response mediated by circulating immunoglobulin	19_GO:0002376 immune system process	-5.1	18	8.9	20836	39	150	5	3.3	1.5	12259|12260|12262|12520|16019	C1qa|C1qb|C1qc|Cd81|Ighm	-3.2	blank
GO Biological Processes	19	GO:0043410	positive regulation of MAPK cascade	19_GO:0023052 signaling	-5.1	3.9	5.7	20836	541	150	15	10	2.4	12520|12978|14456|15894|16019|16175|16476|16792|17260|20293|20302|20303|21858|21926|83433	Cd81|Csf1r|Gas6|Icam1|Ighm|Il1a|Jun|Laptm5|Mef2c|Ccl12|Ccl3|Ccl4|Timp2|Tnf|Trem2	-3.1	blank
GO Biological Processes	19	GO:0010720	positive regulation of cell development	19_GO:0032502 developmental process	-5	3.8	5.7	20836	545	150	15	10	2.4	12522|12978|13051|13654|14456|14683|16476|20302|20720|21926|22041|30948|80859|83433|243910	Cd83|Csf1r|Cx3cr1|Egr2|Gas6|Gnas|Jun|Ccl3|Serpine2|Tnf|Trf|Bin1|Nfkbiz|Trem2|Nfkbid	-3.1	blank
GO Biological Processes	19	GO:0001818	negative regulation of cytokine production	19_GO:0048519 negative regulation of biological process	-5	5.2	6.2	20836	294	150	11	7.3	2.1	12490|12522|13051|14456|16598|16768|16792|21926|22695|83433|260315	Cd34|Cd83|Cx3cr1|Gas6|Klf2|Lag3|Laptm5|Tnf|Zfp36|Trem2|Nav3	-3.1	blank
GO Biological Processes	19	GO:2000147	positive regulation of cell motility	19_GO:0040011 locomotion	-5	3.6	5.5	20836	622	150	16	11	2.5	11504|11745|11852|12978|13051|13653|14456|15894|16175|16476|18708|20293|20692|22041|70839|83433	Adamts1|Anxa3|Rhob|Csf1r|Cx3cr1|Egr1|Gas6|Icam1|Il1a|Jun|Pik3r1|Ccl12|Sparc|Trf|P2ry12|Trem2	-3.1	blank
KEGG Pathway	24	mmu05418	Fluid shear stress and atherosclerosis - Mus musculus (house mouse)		-4.9	7.6	6.8	20836	147	150	8	5.3	1.8	15894|16175|16476|16598|17260|18708|20293|21926	Icam1|Il1a|Jun|Klf2|Mef2c|Pik3r1|Ccl12|Tnf	-3.1	blank
GO Biological Processes	19	GO:0031347	regulation of defense response	19_GO:0050896 response to stimulus	-4.9	3.2	5.4	20836	772	150	18	12	2.7	12493|12520|12628|12702|12978|13011|13040|13051|16768|17260|18035|20302|21926|22695|76192|80859|83433|231871	Cd37|Cd81|Cfh|Socs3|Csf1r|Cst7|Ctss|Cx3cr1|Lag3|Mef2c|Nfkbia|Ccl3|Tnf|Zfp36|Abhd12|Nfkbiz|Trem2|Daglb	-3.1	blank
GO Biological Processes	19	GO:0031663	lipopolysaccharide-mediated signaling pathway	19_GO:0044419 biological process involved in interspecies interaction between organisms	-4.9	17	8.6	20836	42	150	5	3.3	1.5	17084|18035|20293|21926|83433	Ly86|Nfkbia|Ccl12|Tnf|Trem2	-3	blank
GO Biological Processes	19	GO:1904139	regulation of microglial cell migration	19_GO:0040011 locomotion	-4.9	60	13	20836	7	150	3	2	1.1	13051|70839|83433	Cx3cr1|P2ry12|Trem2	-3	blank
GO Biological Processes	19	GO:0002250	adaptive immune response	19_GO:0002376 immune system process	-4.9	4.6	5.9	20836	365	150	12	8	2.2	12259|12260|12262|12520|12628|12986|13051|15894|16019|16768|17260|80859	C1qa|C1qb|C1qc|Cd81|Cfh|Csf3r|Cx3cr1|Icam1|Ighm|Lag3|Mef2c|Nfkbiz	-3	blank
GO Biological Processes	19	GO:0043068	positive regulation of programmed cell death	19_GO:0048518 positive regulation of biological process	-4.9	3.5	5.5	20836	634	150	16	11	2.5	11852|13033|13040|13653|15446|16476|16792|17260|17872|20293|20302|21926|30948|64294|107771|243910	Rhob|Ctsd|Ctss|Egr1|Hpgd|Jun|Laptm5|Mef2c|Ppp1r15a|Ccl12|Ccl3|Tnf|Bin1|Itm2c|Bmyc|Nfkbid	-3	blank
GO Biological Processes	19	GO:0010942	positive regulation of cell death	19_GO:0048518 positive regulation of biological process	-4.8	3.3	5.4	20836	708	150	17	11	2.6	11852|12259|13033|13040|13653|15446|16476|16792|17260|17872|20293|20302|21926|30948|64294|107771|243910	Rhob|C1qa|Ctsd|Ctss|Egr1|Hpgd|Jun|Laptm5|Mef2c|Ppp1r15a|Ccl12|Ccl3|Tnf|Bin1|Itm2c|Bmyc|Nfkbid	-3	blank
GO Biological Processes	19	GO:0050867	positive regulation of cell activation	19_GO:0048518 positive regulation of biological process	-4.8	4.2	5.7	20836	430	150	13	8.7	2.3	12335|12520|12522|12978|14456|16019|16175|17260|21926|56193|80859|83433|243910	Capn3|Cd81|Cd83|Csf1r|Gas6|Ighm|Il1a|Mef2c|Tnf|Plek|Nfkbiz|Trem2|Nfkbid	-3	blank
GO Biological Processes	19	GO:0050729	positive regulation of inflammatory response	19_GO:0048518 positive regulation of biological process	-4.8	7.3	6.6	20836	152	150	8	5.3	1.8	12520|12978|13040|18035|20302|21926|80859|83433	Cd81|Csf1r|Ctss|Nfkbia|Ccl3|Tnf|Nfkbiz|Trem2	-3	blank
GO Biological Processes	19	GO:0040017	positive regulation of locomotion	19_GO:0040011 locomotion	-4.8	3.5	5.4	20836	639	150	16	11	2.5	11504|11745|11852|12978|13051|13653|14456|15894|16175|16476|18708|20293|20692|22041|70839|83433	Adamts1|Anxa3|Rhob|Csf1r|Cx3cr1|Egr1|Gas6|Icam1|Il1a|Jun|Pik3r1|Ccl12|Sparc|Trf|P2ry12|Trem2	-3	blank
GO Biological Processes	19	GO:0002763	positive regulation of myeloid leukocyte differentiation	19_GO:0002376 immune system process	-4.8	11	7.5	20836	74	150	6	4	1.6	12978|14683|16476|20302|21926|83433	Csf1r|Gnas|Jun|Ccl3|Tnf|Trem2	-3	blank
GO Biological Processes	19	GO:0045087	innate immune response	19_GO:0044419 biological process involved in interspecies interaction between organisms	-4.8	3.3	5.3	20836	718	150	17	11	2.6	12259|12260|12262|12628|12978|13051|14109|15900|16019|16768|17084|20293|20302|20303|21926|83433|104759	C1qa|C1qb|C1qc|Cfh|Csf1r|Cx3cr1|Fau|Irf8|Ighm|Lag3|Ly86|Ccl12|Ccl3|Ccl4|Tnf|Trem2|Pld4	-2.9	blank
GO Biological Processes	19	GO:0032496	response to lipopolysaccharide	19_GO:0044419 biological process involved in interspecies interaction between organisms	-4.7	4.4	5.7	20836	375	150	12	8	2.2	12628|13051|15900|16175|17084|17260|18035|20293|21926|22695|80859|83433	Cfh|Cx3cr1|Irf8|Il1a|Ly86|Mef2c|Nfkbia|Ccl12|Tnf|Zfp36|Nfkbiz|Trem2	-2.9	blank
GO Biological Processes	19	GO:0031334	positive regulation of protein-containing complex assembly	19_GO:0048518 positive regulation of biological process	-4.7	6.1	6.2	20836	206	150	9	6	1.9	14086|15894|18645|21926|30948|56193|56430|70839|260315	Fscn1|Icam1|Pfn2|Tnf|Bin1|Plek|Clip1|P2ry12|Nav3	-2.9	blank
GO Biological Processes	19	GO:0002931	response to ischemia	19_GO:0050896 response to stimulus	-4.7	15	8.2	20836	46	150	5	3.3	1.5	12978|13051|13653|17260|83433	Csf1r|Cx3cr1|Egr1|Mef2c|Trem2	-2.9	blank
GO Biological Processes	19	GO:0043615	astrocyte cell migration	19_GO:0032502 developmental process	-4.7	52	12	20836	8	150	3	2	1.1	15212|20293|20302	Hexb|Ccl12|Ccl3	-2.9	blank
GO Biological Processes	19	GO:0010721	negative regulation of cell development	19_GO:0048519 negative regulation of biological process	-4.7	4.8	5.8	20836	318	150	11	7.3	2.1	12227|12262|16175|16768|18708|22629|65963|66058|83433|107771|243910	Btg2|C1qc|Il1a|Lag3|Pik3r1|Ywhah|Tmem176b|Tmem176a|Trem2|Bmyc|Nfkbid	-2.9	blank
GO Biological Processes	19	GO:0006959	humoral immune response	19_GO:0002376 immune system process	-4.7	5.3	6	20836	263	150	10	6.7	2	12259|12260|12262|12520|12628|14109|16019|17260|21926|22041	C1qa|C1qb|C1qc|Cd81|Cfh|Fau|Ighm|Mef2c|Tnf|Trf	-2.9	blank
GO Biological Processes	19	GO:0002274	myeloid leukocyte activation	19_GO:0002376 immune system process	-4.6	6.8	6.3	20836	163	150	8	5.3	1.8	11745|12259|12978|13051|16476|21926|83433|381319	Anxa3|C1qa|Csf1r|Cx3cr1|Jun|Tnf|Trem2|Batf3	-2.8	blank
GO Biological Processes	19	GO:0001819	positive regulation of cytokine production	19_GO:0048518 positive regulation of biological process	-4.6	3.7	5.4	20836	520	150	14	9.3	2.4	12490|12520|12522|12978|13653|15900|16175|16792|18708|20302|20303|21926|83433|140497	Cd34|Cd81|Cd83|Csf1r|Egr1|Irf8|Il1a|Laptm5|Pik3r1|Ccl3|Ccl4|Tnf|Trem2|Cd300c2	-2.8	blank
GO Biological Processes	19	GO:0002683	negative regulation of immune system process	19_GO:0002376 immune system process	-4.6	3.7	5.4	20836	521	150	14	9.3	2.4	12262|12493|13011|13051|16768|16792|18708|20293|21926|65963|66058|83433|107771|243910	C1qc|Cd37|Cst7|Cx3cr1|Lag3|Laptm5|Pik3r1|Ccl12|Tnf|Tmem176b|Tmem176a|Trem2|Bmyc|Nfkbid	-2.8	blank
GO Biological Processes	19	GO:0030335	positive regulation of cell migration	19_GO:0040011 locomotion	-4.6	3.5	5.3	20836	595	150	15	10	2.4	11504|11745|11852|12978|13051|13653|14456|15894|16175|16476|18708|20293|20692|70839|83433	Adamts1|Anxa3|Rhob|Csf1r|Cx3cr1|Egr1|Gas6|Icam1|Il1a|Jun|Pik3r1|Ccl12|Sparc|P2ry12|Trem2	-2.8	blank
GO Biological Processes	19	GO:1902106	negative regulation of leukocyte differentiation	19_GO:0002376 immune system process	-4.6	8	6.6	20836	121	150	7	4.7	1.7	12262|16768|18708|65963|66058|107771|243910	C1qc|Lag3|Pik3r1|Tmem176b|Tmem176a|Bmyc|Nfkbid	-2.8	blank
GO Biological Processes	19	GO:0002237	response to molecule of bacterial origin	19_GO:0044419 biological process involved in interspecies interaction between organisms	-4.5	4.2	5.5	20836	395	150	12	8	2.2	12628|13051|15900|16175|17084|17260|18035|20293|21926|22695|80859|83433	Cfh|Cx3cr1|Irf8|Il1a|Ly86|Mef2c|Nfkbia|Ccl12|Tnf|Zfp36|Nfkbiz|Trem2	-2.8	blank
GO Biological Processes	19	GO:1903707	negative regulation of hemopoiesis	19_GO:0002376 immune system process	-4.5	7.8	6.5	20836	125	150	7	4.7	1.7	12262|16768|18708|65963|66058|107771|243910	C1qc|Lag3|Pik3r1|Tmem176b|Tmem176a|Bmyc|Nfkbid	-2.7	blank
KEGG Pathway	24	mmu05323	Rheumatoid arthritis - Mus musculus (house mouse)		-4.4	9.6	6.8	20836	87	150	6	4	1.6	15894|16175|16476|20293|20302|21926	Icam1|Il1a|Jun|Ccl12|Ccl3|Tnf	-2.7	blank
GO Biological Processes	19	GO:0043065	positive regulation of apoptotic process	19_GO:0048518 positive regulation of biological process	-4.4	3.4	5.1	20836	621	150	15	10	2.4	11852|13033|13040|13653|15446|16476|17260|17872|20293|20302|21926|30948|64294|107771|243910	Rhob|Ctsd|Ctss|Egr1|Hpgd|Jun|Mef2c|Ppp1r15a|Ccl12|Ccl3|Tnf|Bin1|Itm2c|Bmyc|Nfkbid	-2.6	blank
GO Biological Processes	19	GO:1903035	negative regulation of response to wounding	19_GO:0048519 negative regulation of biological process	-4.3	9.4	6.7	20836	89	150	6	4	1.6	12490|12527|19128|20720|21926|259277	Cd34|Cd9|Pros1|Serpine2|Tnf|Klk8	-2.6	blank
GO Biological Processes	19	GO:0014015	positive regulation of gliogenesis	19_GO:0032502 developmental process	-4.3	9.4	6.7	20836	89	150	6	4	1.6	12978|13654|20720|21926|22041|30948	Csf1r|Egr2|Serpine2|Tnf|Trf|Bin1	-2.6	blank
GO Biological Processes	19	GO:0001934	positive regulation of protein phosphorylation	19_GO:0048518 positive regulation of biological process	-4.3	3	4.9	20836	777	150	17	11	2.6	12520|12978|13051|13653|14456|14683|15894|16019|17260|17872|18645|18708|21926|52163|66610|83433|231633	Cd81|Csf1r|Cx3cr1|Egr1|Gas6|Gnas|Icam1|Ighm|Mef2c|Ppp1r15a|Pfn2|Pik3r1|Tnf|Camk1|Abi3|Trem2|Tmem119	-2.6	blank
GO Biological Processes	19	GO:0042063	gliogenesis	19_GO:0032502 developmental process	-4.3	4.8	5.6	20836	288	150	10	6.7	2	12259|12527|12978|13654|14270|15212|20293|20302|70839|83433	C1qa|Cd9|Csf1r|Egr2|Srgap2|Hexb|Ccl12|Ccl3|P2ry12|Trem2	-2.6	blank
GO Biological Processes	19	GO:0070848	response to growth factor	19_GO:0050896 response to stimulus	-4.3	3.8	5.2	20836	481	150	13	8.7	2.3	11906|13627|13653|14456|15446|15936|16419|16476|17260|20692|22695|67888|80859	Zfhx3|Eef1a1|Egr1|Gas6|Hpgd|Ier2|Itgb5|Jun|Mef2c|Sparc|Zfp36|Tmem100|Nfkbiz	-2.6	blank
GO Biological Processes	19	GO:0030162	regulation of proteolysis	19_GO:0008152 metabolic process	-4.3	3	4.9	20836	780	150	17	11	2.6	12335|13010|13011|13033|13040|14456|16792|17872|18708|20720|21858|21926|27373|30948|65973|83433|107771	Capn3|Cst3|Cst7|Ctsd|Ctss|Gas6|Laptm5|Ppp1r15a|Pik3r1|Serpine2|Timp2|Tnf|Csnk1e|Bin1|Asph|Trem2|Bmyc	-2.6	blank
GO Biological Processes	19	GO:0070374	positive regulation of ERK1 and ERK2 cascade	19_GO:0023052 signaling	-4.3	5.3	5.7	20836	235	150	9	6	1.9	12978|14456|15894|16175|16476|20293|20302|20303|83433	Csf1r|Gas6|Icam1|Il1a|Jun|Ccl12|Ccl3|Ccl4|Trem2	-2.6	blank
GO Biological Processes	19	GO:0045670	regulation of osteoclast differentiation	19_GO:0002376 immune system process	-4.2	9	6.6	20836	93	150	6	4	1.6	12978|14683|18708|20302|21926|83433	Csf1r|Gnas|Pik3r1|Ccl3|Tnf|Trem2	-2.5	blank
GO Biological Processes	19	GO:0034351	negative regulation of glial cell apoptotic process	19_GO:0048519 negative regulation of biological process	-4.2	38	10	20836	11	150	3	2	1.1	14456|20293|83433	Gas6|Ccl12|Trem2	-2.5	blank
KEGG Pathway	24	mmu04210	Apoptosis - Mus musculus (house mouse)		-4.2	7.1	6.1	20836	136	150	7	4.7	1.7	11796|13033|13040|16476|18035|18708|21926	Birc3|Ctsd|Ctss|Jun|Nfkbia|Pik3r1|Tnf	-2.5	blank
KEGG Pathway	24	mmu04610	Complement and coagulation cascades - Mus musculus (house mouse)		-4.2	8.9	6.5	20836	94	150	6	4	1.6	12259|12260|12262|12628|19128|20720	C1qa|C1qb|C1qc|Cfh|Pros1|Serpine2	-2.5	blank
GO Biological Processes	19	GO:0014013	regulation of gliogenesis	19_GO:0032502 developmental process	-4.2	7	6.1	20836	138	150	7	4.7	1.7	12978|13654|20720|21926|22041|30948|83433	Csf1r|Egr2|Serpine2|Tnf|Trf|Bin1|Trem2	-2.5	blank
KEGG Pathway	24	mmu04061	Viral protein interaction with cytokine and cytokine receptor - Mus musculus (house mouse)		-4.2	8.8	6.5	20836	95	150	6	4	1.6	12978|13051|20293|20302|20303|21926	Csf1r|Cx3cr1|Ccl12|Ccl3|Ccl4|Tnf	-2.5	blank
GO Biological Processes	19	GO:0002694	regulation of leukocyte activation	19_GO:0002376 immune system process	-4.2	3.2	4.9	20836	643	150	15	10	2.4	12493|12520|12522|12978|13011|14456|16019|16175|16768|16792|17260|21926|80859|83433|243910	Cd37|Cd81|Cd83|Csf1r|Cst7|Gas6|Ighm|Il1a|Lag3|Laptm5|Mef2c|Tnf|Nfkbiz|Trem2|Nfkbid	-2.5	blank
GO Biological Processes	19	GO:1905523	positive regulation of macrophage migration	19_GO:0040011 locomotion	-4.2	18	8	20836	31	150	4	2.7	1.3	12978|13051|70839|83433	Csf1r|Cx3cr1|P2ry12|Trem2	-2.5	blank
GO Biological Processes	19	GO:0022407	regulation of cell-cell adhesion	19_GO:0050789 regulation of biological process	-4.1	3.6	5	20836	503	150	13	8.7	2.3	12493|12520|12522|12527|15894|16175|16768|16792|18708|20720|21926|80859|243910	Cd37|Cd81|Cd83|Cd9|Icam1|Il1a|Lag3|Laptm5|Pik3r1|Serpine2|Tnf|Nfkbiz|Nfkbid	-2.5	blank
GO Biological Processes	19	GO:0032102	negative regulation of response to external stimulus	19_GO:0048519 negative regulation of biological process	-4.1	3.8	5.1	20836	435	150	12	8	2.2	12490|12527|12702|13011|13051|19128|20293|20720|21926|22695|83433|259277	Cd34|Cd9|Socs3|Cst7|Cx3cr1|Pros1|Ccl12|Serpine2|Tnf|Zfp36|Trem2|Klk8	-2.4	blank
GO Biological Processes	19	GO:0052548	regulation of endopeptidase activity	19_GO:0008152 metabolic process	-4.1	4.1	5.2	20836	369	150	11	7.3	2.1	13010|13011|13033|14456|16792|20720|21858|21926|30948|65973|107771	Cst3|Cst7|Ctsd|Gas6|Laptm5|Serpine2|Timp2|Tnf|Bin1|Asph|Bmyc	-2.4	blank
GO Biological Processes	19	GO:0050731	positive regulation of peptidyl-tyrosine phosphorylation	19_GO:0048518 positive regulation of biological process	-4.1	5.8	5.7	20836	192	150	8	5.3	1.8	12520|12978|14456|15894|16019|21926|66610|83433	Cd81|Csf1r|Gas6|Icam1|Ighm|Tnf|Abi3|Trem2	-2.4	blank
KEGG Pathway	24	mmu05171	Coronavirus disease - COVID-19 - Mus musculus (house mouse)		-4.1	5	5.5	20836	248	150	9	6	1.9	12259|12260|12262|14109|16476|18035|18708|20293|21926	C1qa|C1qb|C1qc|Fau|Jun|Nfkbia|Pik3r1|Ccl12|Tnf	-2.4	blank
GO Biological Processes	19	GO:0071396	cellular response to lipid	19_GO:0050896 response to stimulus	-4.1	3.3	4.9	20836	581	150	14	9.3	2.4	12628|13051|14683|15900|16175|17084|17260|18035|20293|21926|22629|22695|80859|83433	Cfh|Cx3cr1|Gnas|Irf8|Il1a|Ly86|Mef2c|Nfkbia|Ccl12|Tnf|Ywhah|Zfp36|Nfkbiz|Trem2	-2.4	blank
GO Biological Processes	19	GO:0010632	regulation of epithelial cell migration	19_GO:0040011 locomotion	-4.1	5	5.4	20836	249	150	9	6	1.9	11745|11852|11881|14645|16476|17260|18645|20692|21926	Anxa3|Rhob|Arsb|Glul|Jun|Mef2c|Pfn2|Sparc|Tnf	-2.4	blank
GO Biological Processes	19	GO:0030168	platelet activation	19_GO:0032501 multicellular organismal process	-4.1	11	6.9	20836	62	150	5	3.3	1.5	12628|14683|20720|56193|70839	Cfh|Gnas|Serpine2|Plek|P2ry12	-2.4	blank
KEGG Pathway	24	mmu04620	Toll-like receptor signaling pathway - Mus musculus (house mouse)		-4.1	8.3	6.3	20836	100	150	6	4	1.6	16476|18035|18708|20302|20303|21926	Jun|Nfkbia|Pik3r1|Ccl3|Ccl4|Tnf	-2.4	blank
GO Biological Processes	19	GO:0043491	protein kinase B signaling	19_GO:0023052 signaling	-4	11	6.8	20836	63	150	5	3.3	1.5	14456|20293|21926|67888|70839	Gas6|Ccl12|Tnf|Tmem100|P2ry12	-2.4	blank
GO Biological Processes	19	GO:0007610	behavior	19_GO:0032501 multicellular organismal process	-4	3	4.7	20836	745	150	16	11	2.5	12227|13051|13653|13654|15212|16476|17159|17260|19224|20363|20720|27373|76192|78286|83433|259277	Btg2|Cx3cr1|Egr1|Egr2|Hexb|Jun|Man2b1|Mef2c|Ptgs1|Selenop|Serpine2|Csnk1e|Abhd12|Nav2|Trem2|Klk8	-2.4	blank
GO Biological Processes	19	GO:0044057	regulation of system process	19_GO:0032501 multicellular organismal process	-4	3.1	4.7	20836	667	150	15	10	2.4	13011|13040|13654|14456|14683|15894|16175|17260|18708|19224|21926|22041|30948|67888|259277	Cst7|Ctss|Egr2|Gas6|Gnas|Icam1|Il1a|Mef2c|Pik3r1|Ptgs1|Tnf|Trf|Bin1|Tmem100|Klk8	-2.4	blank
GO Biological Processes	19	GO:0031641	regulation of myelination	19_GO:0032502 developmental process	-4	11	6.7	20836	64	150	5	3.3	1.5	13011|13654|21926|22041|259277	Cst7|Egr2|Tnf|Trf|Klk8	-2.4	blank
GO Biological Processes	19	GO:0060213	positive regulation of nuclear-transcribed mRNA poly(A) tail shortening	19_GO:0048519 negative regulation of biological process	-4	32	9.5	20836	13	150	3	2	1.1	12227|18458|22695	Btg2|Pabpc1|Zfp36	-2.4	blank
GO Biological Processes	19	GO:0071356	cellular response to tumor necrosis factor	19_GO:0050896 response to stimulus	-4	6.5	5.8	20836	149	150	7	4.7	1.7	11796|18035|20293|20302|20303|21926|22695	Birc3|Nfkbia|Ccl12|Ccl3|Ccl4|Tnf|Zfp36	-2.3	blank
GO Biological Processes	19	GO:0043408	regulation of MAPK cascade	19_GO:0023052 signaling	-4	3	4.7	20836	750	150	16	11	2.5	12520|12978|14456|15894|16019|16175|16476|16792|17260|20293|20302|20303|21858|21926|71520|83433	Cd81|Csf1r|Gas6|Icam1|Ighm|Il1a|Jun|Laptm5|Mef2c|Ccl12|Ccl3|Ccl4|Timp2|Tnf|Grap|Trem2	-2.3	blank
GO Biological Processes	19	GO:0007159	leukocyte cell-cell adhesion	19_GO:0009987 cellular process	-4	11	6.7	20836	65	150	5	3.3	1.5	12628|13051|15894|20345|21926	Cfh|Cx3cr1|Icam1|Selplg|Tnf	-2.3	blank
GO Biological Processes	19	GO:0043547	positive regulation of GTPase activity	19_GO:0065007 biological regulation	-4	4.8	5.3	20836	258	150	9	6	1.9	14270|14683|15894|20293|20302|20303|20469|30948|67865	Srgap2|Gnas|Icam1|Ccl12|Ccl3|Ccl4|Sipa1|Bin1|Rgs10	-2.3	blank
GO Biological Processes	19	GO:0070098	chemokine-mediated signaling pathway	19_GO:0023052 signaling	-3.9	11	6.6	20836	66	150	5	3.3	1.5	13051|20293|20302|20303|83433	Cx3cr1|Ccl12|Ccl3|Ccl4|Trem2	-2.3	blank
GO Biological Processes	19	GO:0070527	platelet aggregation	19_GO:0032501 multicellular organismal process	-3.9	16	7.5	20836	35	150	4	2.7	1.3	12628|14683|56193|70839	Cfh|Gnas|Plek|P2ry12	-2.3	blank
GO Biological Processes	19	GO:0031644	regulation of nervous system process	19_GO:0032501 multicellular organismal process	-3.9	5.4	5.4	20836	204	150	8	5.3	1.8	13011|13040|13654|16175|21926|22041|67888|259277	Cst7|Ctss|Egr2|Il1a|Tnf|Trf|Tmem100|Klk8	-2.3	blank
GO Biological Processes	19	GO:0090594	inflammatory response to wounding	19_GO:0050896 response to stimulus	-3.9	30	9.2	20836	14	150	3	2	1.1	12628|16175|80859	Cfh|Il1a|Nfkbiz	-2.3	blank
GO Biological Processes	19	GO:1903977	positive regulation of glial cell migration	19_GO:0040011 locomotion	-3.9	30	9.2	20836	14	150	3	2	1.1	13051|70839|83433	Cx3cr1|P2ry12|Trem2	-2.3	blank
GO Biological Processes	19	GO:0010959	regulation of metal ion transport	19_GO:0051179 localization	-3.9	3.6	4.8	20836	462	150	12	8	2.2	12335|14683|15894|20293|20720|22041|22629|30948|56437|65973|70839|83433	Capn3|Gnas|Icam1|Ccl12|Serpine2|Trf|Ywhah|Bin1|Rrad|Asph|P2ry12|Trem2	-2.2	blank
GO Biological Processes	19	GO:0001816	cytokine production	19_GO:0032501 multicellular organismal process	-3.9	5.3	5.4	20836	208	150	8	5.3	1.8	12522|14456|15900|16175|16768|18708|21926|80859	Cd83|Gas6|Irf8|Il1a|Lag3|Pik3r1|Tnf|Nfkbiz	-2.2	blank
GO Biological Processes	19	GO:0072676	lymphocyte migration	19_GO:0002376 immune system process	-3.9	10	6.4	20836	69	150	5	3.3	1.5	14456|15894|20293|20302|20303	Gas6|Icam1|Ccl12|Ccl3|Ccl4	-2.2	blank
GO Biological Processes	19	GO:0048710	regulation of astrocyte differentiation	19_GO:0032502 developmental process	-3.8	15	7.3	20836	37	150	4	2.7	1.3	12978|20720|30948|83433	Csf1r|Serpine2|Bin1|Trem2	-2.2	blank
GO Biological Processes	19	GO:0050878	regulation of body fluid levels	19_GO:0065007 biological regulation	-3.8	4.2	5	20836	331	150	10	6.7	2	12490|12527|12628|14456|14683|19128|20720|27973|56193|70839	Cd34|Cd9|Cfh|Gas6|Gnas|Pros1|Serpine2|Vkorc1|Plek|P2ry12	-2.2	blank
GO Biological Processes	19	GO:0120035	regulation of plasma membrane bounded cell projection organization	19_GO:0050789 regulation of biological process	-3.8	2.9	4.5	20836	773	150	16	11	2.5	11504|11881|14086|15894|18645|18708|20720|22629|52163|56430|64294|66610|70839|77097|83433|259277	Adamts1|Arsb|Fscn1|Icam1|Pfn2|Pik3r1|Serpine2|Ywhah|Camk1|Clip1|Itm2c|Abi3|P2ry12|Tanc2|Trem2|Klk8	-2.2	blank
GO Biological Processes	19	GO:0052547	regulation of peptidase activity	19_GO:0008152 metabolic process	-3.8	3.6	4.8	20836	467	150	12	8	2.2	13010|13011|13033|13040|14456|16792|20720|21858|21926|30948|65973|107771	Cst3|Cst7|Ctsd|Ctss|Gas6|Laptm5|Serpine2|Timp2|Tnf|Bin1|Asph|Bmyc	-2.2	blank
KEGG Pathway	24	mmu05140	Leishmaniasis - Mus musculus (house mouse)		-3.8	9.9	6.4	20836	70	150	5	3.3	1.5	13627|16175|16476|18035|21926	Eef1a1|Il1a|Jun|Nfkbia|Tnf	-2.2	blank
GO Biological Processes	19	GO:0050730	regulation of peptidyl-tyrosine phosphorylation	19_GO:0008152 metabolic process	-3.8	4.6	5.1	20836	270	150	9	6	1.9	12520|12702|12978|14456|15894|16019|21926|66610|83433	Cd81|Socs3|Csf1r|Gas6|Icam1|Ighm|Tnf|Abi3|Trem2	-2.2	blank
GO Biological Processes	19	GO:0060211	regulation of nuclear-transcribed mRNA poly(A) tail shortening	19_GO:0048519 negative regulation of biological process	-3.8	28	8.8	20836	15	150	3	2	1.1	12227|18458|22695	Btg2|Pabpc1|Zfp36	-2.2	blank
GO Biological Processes	19	GO:0034350	regulation of glial cell apoptotic process	19_GO:0050789 regulation of biological process	-3.8	28	8.8	20836	15	150	3	2	1.1	14456|20293|83433	Gas6|Ccl12|Trem2	-2.2	blank
GO Biological Processes	19	GO:0048711	positive regulation of astrocyte differentiation	19_GO:0032502 developmental process	-3.8	28	8.8	20836	15	150	3	2	1.1	12978|20720|30948	Csf1r|Serpine2|Bin1	-2.2	blank
GO Biological Processes	19	GO:0061045	negative regulation of wound healing	19_GO:0048519 negative regulation of biological process	-3.8	9.8	6.3	20836	71	150	5	3.3	1.5	12490|12527|19128|20720|21926	Cd34|Cd9|Pros1|Serpine2|Tnf	-2.2	blank
GO Biological Processes	19	GO:0030193	regulation of blood coagulation	19_GO:0032501 multicellular organismal process	-3.8	9.8	6.3	20836	71	150	5	3.3	1.5	12490|12527|19128|20720|27973	Cd34|Cd9|Pros1|Serpine2|Vkorc1	-2.2	blank
KEGG Pathway	24	mmu04625	C-type lectin receptor signaling pathway - Mus musculus (house mouse)		-3.8	7.4	5.8	20836	112	150	6	4	1.6	13654|16476|16985|18035|18708|21926	Egr2|Jun|Lsp1|Nfkbia|Pik3r1|Tnf	-2.2	blank
GO Biological Processes	19	GO:0097028	dendritic cell differentiation	19_GO:0032502 developmental process	-3.8	14	7.1	20836	39	150	4	2.7	1.3	15900|65963|83433|381319	Irf8|Tmem176b|Trem2|Batf3	-2.2	blank
GO Biological Processes	19	GO:0045639	positive regulation of myeloid cell differentiation	19_GO:0002376 immune system process	-3.8	7.3	5.8	20836	114	150	6	4	1.6	12978|14683|16476|20302|21926|83433	Csf1r|Gnas|Jun|Ccl3|Tnf|Trem2	-2.2	blank
GO Biological Processes	19	GO:0031344	regulation of cell projection organization	19_GO:0050789 regulation of biological process	-3.7	2.8	4.4	20836	787	150	16	11	2.5	11504|11881|14086|15894|18645|18708|20720|22629|52163|56430|64294|66610|70839|77097|83433|259277	Adamts1|Arsb|Fscn1|Icam1|Pfn2|Pik3r1|Serpine2|Ywhah|Camk1|Clip1|Itm2c|Abi3|P2ry12|Tanc2|Trem2|Klk8	-2.1	blank
GO Biological Processes	19	GO:1901214	regulation of neuron death	19_GO:0050789 regulation of biological process	-3.7	3.8	4.8	20836	407	150	11	7.3	2.1	12227|12259|12490|13051|13653|16476|17260|20293|20302|21926|83433	Btg2|C1qa|Cd34|Cx3cr1|Egr1|Jun|Mef2c|Ccl12|Ccl3|Tnf|Trem2	-2.1	blank
GO Biological Processes	19	GO:0002253	activation of immune response	19_GO:0002376 immune system process	-3.7	4.1	4.9	20836	340	150	10	6.7	2	12259|12260|12262|12628|16019|17260|18035|21926|80859|243910	C1qa|C1qb|C1qc|Cfh|Ighm|Mef2c|Nfkbia|Tnf|Nfkbiz|Nfkbid	-2.1	blank
GO Biological Processes	19	GO:0045428	regulation of nitric oxide biosynthetic process	19_GO:0008152 metabolic process	-3.7	9.5	6.2	20836	73	150	5	3.3	1.5	12490|13051|15894|16598|21926	Cd34|Cx3cr1|Icam1|Klf2|Tnf	-2.1	blank
GO Biological Processes	19	GO:1900046	regulation of hemostasis	19_GO:0050789 regulation of biological process	-3.7	9.5	6.2	20836	73	150	5	3.3	1.5	12490|12527|19128|20720|27973	Cd34|Cd9|Pros1|Serpine2|Vkorc1	-2.1	blank
GO Biological Processes	19	GO:0042060	wound healing	19_GO:0050896 response to stimulus	-3.7	4.5	5	20836	277	150	9	6	1.9	12628|14456|14683|16175|19128|20720|27973|56193|70839	Cfh|Gas6|Gnas|Il1a|Pros1|Serpine2|Vkorc1|Plek|P2ry12	-2.1	blank
GO Biological Processes	19	GO:0002696	positive regulation of leukocyte activation	19_GO:0002376 immune system process	-3.7	3.7	4.8	20836	408	150	11	7.3	2.1	12520|12522|12978|14456|16019|16175|17260|21926|80859|83433|243910	Cd81|Cd83|Csf1r|Gas6|Ighm|Il1a|Mef2c|Tnf|Nfkbiz|Trem2|Nfkbid	-2.1	blank
GO Biological Processes	19	GO:0050808	synapse organization	19_GO:0009987 cellular process	-3.7	4.1	4.9	20836	342	150	10	6.7	2	12259|12260|12262|13051|14270|18645|20318|68507|83433|259277	C1qa|C1qb|C1qc|Cx3cr1|Srgap2|Pfn2|Sdf4|Ppfia4|Trem2|Klk8	-2.1	blank
GO Biological Processes	19	GO:0032103	positive regulation of response to external stimulus	19_GO:0048518 positive regulation of biological process	-3.7	3.3	4.6	20836	555	150	13	8.7	2.3	12520|12978|13040|13051|14456|16768|17084|18035|20302|21926|70839|80859|83433	Cd81|Csf1r|Ctss|Cx3cr1|Gas6|Lag3|Ly86|Nfkbia|Ccl3|Tnf|P2ry12|Nfkbiz|Trem2	-2.1	blank
GO Biological Processes	19	GO:1904705	regulation of vascular associated smooth muscle cell proliferation	19_GO:0050789 regulation of biological process	-3.7	9.4	6.2	20836	74	150	5	3.3	1.5	11504|15446|16476|17260|21926	Adamts1|Hpgd|Jun|Mef2c|Tnf	-2.1	blank
GO Biological Processes	19	GO:0051222	positive regulation of protein transport	19_GO:0051179 localization	-3.7	4	4.8	20836	343	150	10	6.7	2	12520|14456|14645|14683|16175|18708|21926|52163|65973|83433	Cd81|Gas6|Glul|Gnas|Il1a|Pik3r1|Tnf|Camk1|Asph|Trem2	-2.1	blank
GO Biological Processes	19	GO:0046649	lymphocyte activation	19_GO:0002376 immune system process	-3.7	3.2	4.6	20836	556	150	13	8.7	2.3	12493|12520|12522|13653|15894|15900|16019|16768|17260|17305|18708|80859|243910	Cd37|Cd81|Cd83|Egr1|Icam1|Irf8|Ighm|Lag3|Mef2c|Mfng|Pik3r1|Nfkbiz|Nfkbid	-2.1	blank
GO Biological Processes	19	GO:0034330	cell junction organization	19_GO:0009987 cellular process	-3.7	3.2	4.6	20836	557	150	13	8.7	2.3	12259|12260|12262|12527|12978|13051|14086|14270|18645|20318|68507|83433|259277	C1qa|C1qb|C1qc|Cd9|Csf1r|Cx3cr1|Fscn1|Srgap2|Pfn2|Sdf4|Ppfia4|Trem2|Klk8	-2.1	blank
GO Biological Processes	19	GO:0050818	regulation of coagulation	19_GO:0032501 multicellular organismal process	-3.7	9.3	6.1	20836	75	150	5	3.3	1.5	12490|12527|19128|20720|27973	Cd34|Cd9|Pros1|Serpine2|Vkorc1	-2.1	blank
GO Biological Processes	19	GO:0048247	lymphocyte chemotaxis	19_GO:0040011 locomotion	-3.7	14	6.9	20836	41	150	4	2.7	1.3	14456|20293|20302|20303	Gas6|Ccl12|Ccl3|Ccl4	-2.1	blank
GO Biological Processes	19	GO:1904707	positive regulation of vascular associated smooth muscle cell proliferation	19_GO:0048518 positive regulation of biological process	-3.7	14	6.9	20836	41	150	4	2.7	1.3	11504|15446|16476|21926	Adamts1|Hpgd|Jun|Tnf	-2.1	blank
GO Biological Processes	19	GO:1990869	cellular response to chemokine	19_GO:0050896 response to stimulus	-3.7	9.1	6.1	20836	76	150	5	3.3	1.5	13051|20293|20302|20303|83433	Cx3cr1|Ccl12|Ccl3|Ccl4|Trem2	-2.1	blank
GO Biological Processes	19	GO:1990868	response to chemokine	19_GO:0050896 response to stimulus	-3.7	9.1	6.1	20836	76	150	5	3.3	1.5	13051|20293|20302|20303|83433	Cx3cr1|Ccl12|Ccl3|Ccl4|Trem2	-2.1	blank
GO Biological Processes	19	GO:0050853	B cell receptor signaling pathway	19_GO:0002376 immune system process	-3.6	13	6.8	20836	42	150	4	2.7	1.3	16019|17260|18035|80859	Ighm|Mef2c|Nfkbia|Nfkbiz	-2.1	blank
GO Biological Processes	19	GO:2000516	positive regulation of CD4-positive, alpha-beta T cell activation	19_GO:0002376 immune system process	-3.6	13	6.8	20836	42	150	4	2.7	1.3	12520|12522|80859|243910	Cd81|Cd83|Nfkbiz|Nfkbid	-2.1	blank
GO Biological Processes	19	GO:0043618	regulation of transcription from RNA polymerase II promoter in response to stress	19_GO:0008152 metabolic process	-3.6	13	6.8	20836	42	150	4	2.7	1.3	13653|16476|16598|17872	Egr1|Jun|Klf2|Ppp1r15a	-2.1	blank
GO Biological Processes	19	GO:0046456	icosanoid biosynthetic process	19_GO:0008152 metabolic process	-3.6	13	6.8	20836	42	150	4	2.7	1.3	17001|19224|54486|231871	Ltc4s|Ptgs1|Hpgds|Daglb	-2.1	blank
GO Biological Processes	19	GO:0001568	blood vessel development	19_GO:0032502 developmental process	-3.6	3.2	4.5	20836	566	150	13	8.7	2.3	11852|12628|12702|13653|13654|14645|15446|16476|16477|17260|18576|20293|67888	Rhob|Cfh|Socs3|Egr1|Egr2|Glul|Hpgd|Jun|Junb|Mef2c|Pde3b|Ccl12|Tmem100	-2.1	blank
GO Biological Processes	19	GO:0080164	regulation of nitric oxide metabolic process	19_GO:0008152 metabolic process	-3.6	9	6	20836	77	150	5	3.3	1.5	12490|13051|15894|16598|21926	Cd34|Cx3cr1|Icam1|Klf2|Tnf	-2.1	blank
GO Biological Processes	19	GO:0034612	response to tumor necrosis factor	19_GO:0050896 response to stimulus	-3.6	5.7	5.2	20836	172	150	7	4.7	1.7	11796|18035|20293|20302|20303|21926|22695	Birc3|Nfkbia|Ccl12|Ccl3|Ccl4|Tnf|Zfp36	-2	blank
GO Biological Processes	19	GO:0032652	regulation of interleukin-1 production	19_GO:0032501 multicellular organismal process	-3.6	6.8	5.5	20836	122	150	6	4	1.6	13051|13653|14456|20302|21926|83433	Cx3cr1|Egr1|Gas6|Ccl3|Tnf|Trem2	-2	blank
GO Biological Processes	19	GO:0050866	negative regulation of cell activation	19_GO:0048519 negative regulation of biological process	-3.6	4.9	5	20836	229	150	8	5.3	1.8	12493|12527|13011|16768|16792|20720|83433|243910	Cd37|Cd9|Cst7|Lag3|Laptm5|Serpine2|Trem2|Nfkbid	-2	blank
KEGG Pathway	24	mmu05164	Influenza A - Mus musculus (house mouse)		-3.6	5.6	5.2	20836	173	150	7	4.7	1.7	12702|15894|16175|18035|18708|20293|21926	Socs3|Icam1|Il1a|Nfkbia|Pik3r1|Ccl12|Tnf	-2	blank
GO Biological Processes	19	GO:1904951	positive regulation of establishment of protein localization	19_GO:0051179 localization	-3.6	3.9	4.7	20836	359	150	10	6.7	2	12520|14456|14645|14683|16175|18708|21926|52163|65973|83433	Cd81|Gas6|Glul|Gnas|Il1a|Pik3r1|Tnf|Camk1|Asph|Trem2	-2	blank
GO Biological Processes	19	GO:1903034	regulation of response to wounding	19_GO:0050896 response to stimulus	-3.5	5.5	5.1	20836	176	150	7	4.7	1.7	12490|12527|19128|20720|21926|27973|259277	Cd34|Cd9|Pros1|Serpine2|Tnf|Vkorc1|Klk8	-2	blank
GO Biological Processes	19	GO:0071277	cellular response to calcium ion	19_GO:0050896 response to stimulus	-3.5	8.6	5.8	20836	81	150	5	3.3	1.5	12335|16476|16477|17260|65973	Capn3|Jun|Junb|Mef2c|Asph	-2	blank
GO Biological Processes	19	GO:0043523	regulation of neuron apoptotic process	19_GO:0050789 regulation of biological process	-3.5	4.2	4.8	20836	296	150	9	6	1.9	12227|13051|13653|16476|17260|20293|20302|21926|83433	Btg2|Cx3cr1|Egr1|Jun|Mef2c|Ccl12|Ccl3|Tnf|Trem2	-2	blank
GO Biological Processes	19	GO:0051960	regulation of nervous system development	19_GO:0032502 developmental process	-3.5	3.1	4.4	20836	581	150	13	8.7	2.3	12227|12978|13011|13051|13654|18708|20720|21926|22041|22629|30948|83433|259277	Btg2|Csf1r|Cst7|Cx3cr1|Egr2|Pik3r1|Serpine2|Tnf|Trf|Ywhah|Bin1|Trem2|Klk8	-2	blank
GO Biological Processes	19	GO:0030195	negative regulation of blood coagulation	19_GO:0048519 negative regulation of biological process	-3.5	12	6.5	20836	45	150	4	2.7	1.3	12490|12527|19128|20720	Cd34|Cd9|Pros1|Serpine2	-2	blank
GO Biological Processes	19	GO:0045123	cellular extravasation	19_GO:0002376 immune system process	-3.5	12	6.5	20836	45	150	4	2.7	1.3	13051|15894|20345|21926	Cx3cr1|Icam1|Selplg|Tnf	-2	blank
GO Biological Processes	19	GO:0043254	regulation of protein-containing complex assembly	19_GO:0050789 regulation of biological process	-3.5	3.5	4.5	20836	433	150	11	7.3	2.1	14086|15894|18645|21926|30948|52662|56193|56430|70839|83433|260315	Fscn1|Icam1|Pfn2|Tnf|Bin1|Ldlrad4|Plek|Clip1|P2ry12|Trem2|Nav3	-2	blank
GO Biological Processes	19	GO:0050890	cognition	19_GO:0032501 multicellular organismal process	-3.5	3.8	4.6	20836	364	150	10	6.7	2	12227|13051|13653|14683|16476|17159|17260|19224|83433|259277	Btg2|Cx3cr1|Egr1|Gnas|Jun|Man2b1|Mef2c|Ptgs1|Trem2|Klk8	-2	blank
KEGG Pathway	24	mmu05150	Staphylococcus aureus infection - Mus musculus (house mouse)		-3.5	6.5	5.3	20836	128	150	6	4	1.6	12259|12260|12262|12628|15894|20345	C1qa|C1qb|C1qc|Cfh|Icam1|Selplg	-1.9	blank
GO Biological Processes	19	GO:1900047	negative regulation of hemostasis	19_GO:0048519 negative regulation of biological process	-3.5	12	6.4	20836	46	150	4	2.7	1.3	12490|12527|19128|20720	Cd34|Cd9|Pros1|Serpine2	-1.9	blank
GO Biological Processes	19	GO:0043620	regulation of DNA-templated transcription in response to stress	19_GO:0008152 metabolic process	-3.4	12	6.3	20836	47	150	4	2.7	1.3	13653|16476|16598|17872	Egr1|Jun|Klf2|Ppp1r15a	-1.9	blank
GO Biological Processes	19	GO:0050819	negative regulation of coagulation	19_GO:0048519 negative regulation of biological process	-3.4	12	6.3	20836	47	150	4	2.7	1.3	12490|12527|19128|20720	Cd34|Cd9|Pros1|Serpine2	-1.9	blank
GO Biological Processes	19	GO:0006956	complement activation	19_GO:0002376 immune system process	-3.4	12	6.3	20836	47	150	4	2.7	1.3	12259|12260|12262|12628	C1qa|C1qb|C1qc|Cfh	-1.9	blank
GO Biological Processes	19	GO:0050807	regulation of synapse organization	19_GO:0050789 regulation of biological process	-3.4	4.1	4.6	20836	305	150	9	6	1.9	11852|17260|18708|20692|21926|52163|77097|83433|259277	Rhob|Mef2c|Pik3r1|Sparc|Tnf|Camk1|Tanc2|Trem2|Klk8	-1.9	blank
GO Biological Processes	19	GO:0001937	negative regulation of endothelial cell proliferation	19_GO:0048519 negative regulation of biological process	-3.4	12	6.2	20836	48	150	4	2.7	1.3	17260|20293|20692|21926	Mef2c|Ccl12|Sparc|Tnf	-1.9	blank
GO Biological Processes	19	GO:0045661	regulation of myoblast differentiation	19_GO:0032502 developmental process	-3.4	8.1	5.6	20836	86	150	5	3.3	1.5	11906|12335|17260|18708|21926	Zfhx3|Capn3|Mef2c|Pik3r1|Tnf	-1.9	blank
GO Biological Processes	19	GO:0000165	MAPK cascade	19_GO:0023052 signaling	-3.4	5.2	4.9	20836	186	150	7	4.7	1.7	16019|17260|20293|21926|22041|22695|107771	Ighm|Mef2c|Ccl12|Tnf|Trf|Zfp36|Bmyc	-1.9	blank
GO Biological Processes	19	GO:0006693	prostaglandin metabolic process	19_GO:0008152 metabolic process	-3.4	11	6.2	20836	49	150	4	2.7	1.3	15446|19224|54486|231871	Hpgd|Ptgs1|Hpgds|Daglb	-1.9	blank
GO Biological Processes	19	GO:0006692	prostanoid metabolic process	19_GO:0008152 metabolic process	-3.4	11	6.2	20836	49	150	4	2.7	1.3	15446|19224|54486|231871	Hpgd|Ptgs1|Hpgds|Daglb	-1.9	blank
GO Biological Processes	19	GO:0001944	vasculature development	19_GO:0032502 developmental process	-3.4	3	4.2	20836	603	150	13	8.7	2.3	11852|12628|12702|13653|13654|14645|15446|16476|16477|17260|18576|20293|67888	Rhob|Cfh|Socs3|Egr1|Egr2|Glul|Hpgd|Jun|Junb|Mef2c|Pde3b|Ccl12|Tmem100	-1.9	blank
GO Biological Processes	19	GO:1903037	regulation of leukocyte cell-cell adhesion	19_GO:0050789 regulation of biological process	-3.4	3.7	4.4	20836	380	150	10	6.7	2	12493|12520|12522|15894|16175|16768|16792|21926|80859|243910	Cd37|Cd81|Cd83|Icam1|Il1a|Lag3|Laptm5|Tnf|Nfkbiz|Nfkbid	-1.9	blank
KEGG Pathway	24	mmu04142	Lysosome - Mus musculus (house mouse)		-3.4	6.2	5.1	20836	135	150	6	4	1.6	11881|13033|13040|15212|16792|17159	Arsb|Ctsd|Ctss|Hexb|Laptm5|Man2b1	-1.9	blank
GO Biological Processes	19	GO:0001516	prostaglandin biosynthetic process	19_GO:0008152 metabolic process	-3.4	20	7.4	20836	21	150	3	2	1.1	19224|54486|231871	Ptgs1|Hpgds|Daglb	-1.9	blank
GO Biological Processes	19	GO:0050901	leukocyte tethering or rolling	19_GO:0002376 immune system process	-3.4	20	7.4	20836	21	150	3	2	1.1	13051|20345|21926	Cx3cr1|Selplg|Tnf	-1.9	blank
GO Biological Processes	19	GO:0048245	eosinophil chemotaxis	19_GO:0040011 locomotion	-3.4	20	7.4	20836	21	150	3	2	1.1	20293|20302|20303	Ccl12|Ccl3|Ccl4	-1.9	blank
GO Biological Processes	19	GO:0046457	prostanoid biosynthetic process	19_GO:0008152 metabolic process	-3.4	20	7.4	20836	21	150	3	2	1.1	19224|54486|231871	Ptgs1|Hpgds|Daglb	-1.9	blank
GO Biological Processes	19	GO:0050803	regulation of synapse structure or activity	19_GO:0065007 biological regulation	-3.3	4	4.5	20836	313	150	9	6	1.9	11852|17260|18708|20692|21926|52163|77097|83433|259277	Rhob|Mef2c|Pik3r1|Sparc|Tnf|Camk1|Tanc2|Trem2|Klk8	-1.8	blank
GO Biological Processes	19	GO:0061041	regulation of wound healing	19_GO:0050896 response to stimulus	-3.3	6.1	5.1	20836	136	150	6	4	1.6	12490|12527|19128|20720|21926|27973	Cd34|Cd9|Pros1|Serpine2|Tnf|Vkorc1	-1.8	blank
GO Biological Processes	19	GO:0032273	positive regulation of protein polymerization	19_GO:0048518 positive regulation of biological process	-3.3	7.8	5.5	20836	89	150	5	3.3	1.5	15894|18645|30948|56430|260315	Icam1|Pfn2|Bin1|Clip1|Nav3	-1.8	blank
GO Biological Processes	19	GO:0030336	negative regulation of cell migration	19_GO:0040011 locomotion	-3.3	4	4.5	20836	314	150	9	6	1.9	11852|13051|14270|17260|18645|20293|21926|52662|260315	Rhob|Cx3cr1|Srgap2|Mef2c|Pfn2|Ccl12|Tnf|Ldlrad4|Nav3	-1.8	blank
GO Biological Processes	19	GO:0051249	regulation of lymphocyte activation	19_GO:0002376 immune system process	-3.3	3.1	4.3	20836	530	150	12	8	2.2	12493|12520|12522|12978|14456|16019|16175|16768|16792|17260|80859|243910	Cd37|Cd81|Cd83|Csf1r|Gas6|Ighm|Il1a|Lag3|Laptm5|Mef2c|Nfkbiz|Nfkbid	-1.8	blank
KEGG Pathway	24	mmu05166	Human T-cell leukemia virus 1 infection - Mus musculus (house mouse)		-3.3	4.4	4.7	20836	250	150	8	5.3	1.8	13653|13654|15894|16476|18035|18708|21926|22695	Egr1|Egr2|Icam1|Jun|Nfkbia|Pik3r1|Tnf|Zfp36	-1.8	blank
KEGG Pathway	24	mmu04062	Chemokine signaling pathway - Mus musculus (house mouse)		-3.3	5.1	4.8	20836	192	150	7	4.7	1.7	13051|14700|18035|18708|20293|20302|20303	Cx3cr1|Gng10|Nfkbia|Pik3r1|Ccl12|Ccl3|Ccl4	-1.8	blank
GO Biological Processes	19	GO:0048660	regulation of smooth muscle cell proliferation	19_GO:0050789 regulation of biological process	-3.3	5.1	4.8	20836	192	150	7	4.7	1.7	11504|13653|15446|16476|17260|18708|21926	Adamts1|Egr1|Hpgd|Jun|Mef2c|Pik3r1|Tnf	-1.8	blank
GO Biological Processes	19	GO:2000116	regulation of cysteine-type endopeptidase activity	19_GO:0008152 metabolic process	-3.3	4.4	4.6	20836	252	150	8	5.3	1.8	13010|13011|13033|14456|16792|21926|65973|107771	Cst3|Cst7|Ctsd|Gas6|Laptm5|Tnf|Asph|Bmyc	-1.8	blank
GO Biological Processes	19	GO:0010951	negative regulation of endopeptidase activity	19_GO:0048519 negative regulation of biological process	-3.3	5	4.8	20836	193	150	7	4.7	1.7	13010|13011|14456|20720|21858|21926|30948	Cst3|Cst7|Gas6|Serpine2|Timp2|Tnf|Bin1	-1.8	blank
GO Biological Processes	19	GO:0072677	eosinophil migration	19_GO:0002376 immune system process	-3.3	19	7.2	20836	22	150	3	2	1.1	20293|20302|20303	Ccl12|Ccl3|Ccl4	-1.8	blank
GO Biological Processes	19	GO:0070661	leukocyte proliferation	19_GO:0009987 cellular process	-3.3	5	4.8	20836	194	150	7	4.7	1.7	12493|12978|16019|16477|17260|80859|83433	Cd37|Csf1r|Ighm|Junb|Mef2c|Nfkbiz|Trem2	-1.8	blank
GO Biological Processes	19	GO:0030595	leukocyte chemotaxis	19_GO:0040011 locomotion	-3.3	6	5	20836	140	150	6	4	1.6	12986|13051|14456|20293|20302|20303	Csf3r|Cx3cr1|Gas6|Ccl12|Ccl3|Ccl4	-1.8	blank
KEGG Pathway	24	mmu05163	Human cytomegalovirus infection - Mus musculus (house mouse)		-3.3	4.3	4.6	20836	256	150	8	5.3	1.8	14683|14700|18035|18708|20293|20302|20303|21926	Gnas|Gng10|Nfkbia|Pik3r1|Ccl12|Ccl3|Ccl4|Tnf	-1.8	blank
GO Biological Processes	19	GO:0071363	cellular response to growth factor stimulus	19_GO:0050896 response to stimulus	-3.3	3.3	4.2	20836	465	150	11	7.3	2.1	13627|13653|14456|15446|16419|16476|17260|20692|22695|67888|80859	Eef1a1|Egr1|Gas6|Hpgd|Itgb5|Jun|Mef2c|Sparc|Zfp36|Tmem100|Nfkbiz	-1.8	blank
GO Biological Processes	19	GO:1902895	positive regulation of miRNA transcription	19_GO:0048518 positive regulation of biological process	-3.2	10	5.9	20836	53	150	4	2.7	1.3	13653|16476|21926|107771	Egr1|Jun|Tnf|Bmyc	-1.8	blank
GO Biological Processes	19	GO:0071559	response to transforming growth factor beta	19_GO:0050896 response to stimulus	-3.2	5.9	5	20836	142	150	6	4	1.6	11906|15446|16419|16476|17260|80859	Zfhx3|Hpgd|Itgb5|Jun|Mef2c|Nfkbiz	-1.8	blank
GO Biological Processes	19	GO:0007611	learning or memory	19_GO:0032501 multicellular organismal process	-3.2	3.8	4.4	20836	326	150	9	6	1.9	12227|13051|13653|16476|17159|17260|19224|83433|259277	Btg2|Cx3cr1|Egr1|Jun|Man2b1|Mef2c|Ptgs1|Trem2|Klk8	-1.7	blank
GO Biological Processes	19	GO:2000351	regulation of endothelial cell apoptotic process	19_GO:0050789 regulation of biological process	-3.2	10	5.8	20836	54	150	4	2.7	1.3	14456|15894|20293|21926	Gas6|Icam1|Ccl12|Tnf	-1.7	blank
GO Biological Processes	19	GO:0002920	regulation of humoral immune response	19_GO:0002376 immune system process	-3.2	10	5.8	20836	54	150	4	2.7	1.3	12493|12628|21926|83433	Cd37|Cfh|Tnf|Trem2	-1.7	blank
GO Biological Processes	19	GO:2000146	negative regulation of cell motility	19_GO:0040011 locomotion	-3.2	3.8	4.4	20836	327	150	9	6	1.9	11852|13051|14270|17260|18645|20293|21926|52662|260315	Rhob|Cx3cr1|Srgap2|Mef2c|Pfn2|Ccl12|Tnf|Ldlrad4|Nav3	-1.7	blank
GO Biological Processes	19	GO:0002697	regulation of immune effector process	19_GO:0002376 immune system process	-3.2	3.2	4.2	20836	471	150	11	7.3	2.1	12493|12520|12628|13051|16019|16768|16792|21926|80859|83433|243910	Cd37|Cd81|Cfh|Cx3cr1|Ighm|Lag3|Laptm5|Tnf|Nfkbiz|Trem2|Nfkbid	-1.7	blank
GO Biological Processes	19	GO:0060326	cell chemotaxis	19_GO:0040011 locomotion	-3.2	4.8	4.7	20836	201	150	7	4.7	1.7	12986|13051|14456|20293|20302|20303|668218	Csf3r|Cx3cr1|Gas6|Ccl12|Ccl3|Ccl4|Bin2	-1.7	blank
GO Biological Processes	19	GO:0045685	regulation of glial cell differentiation	19_GO:0032502 developmental process	-3.2	7.2	5.2	20836	96	150	5	3.3	1.5	12978|13654|20720|30948|83433	Csf1r|Egr2|Serpine2|Bin1|Trem2	-1.7	blank
GO Biological Processes	19	GO:0071674	mononuclear cell migration	19_GO:0002376 immune system process	-3.2	7.2	5.2	20836	96	150	5	3.3	1.5	14456|15894|20293|20302|20303	Gas6|Icam1|Ccl12|Ccl3|Ccl4	-1.7	blank
GO Biological Processes	19	GO:0034109	homotypic cell-cell adhesion	19_GO:0009987 cellular process	-3.2	10	5.8	20836	55	150	4	2.7	1.3	12628|14683|56193|70839	Cfh|Gnas|Plek|P2ry12	-1.7	blank
GO Biological Processes	19	GO:0045687	positive regulation of glial cell differentiation	19_GO:0032502 developmental process	-3.2	10	5.8	20836	55	150	4	2.7	1.3	12978|13654|20720|30948	Csf1r|Egr2|Serpine2|Bin1	-1.7	blank
GO Biological Processes	19	GO:0043269	regulation of monoatomic ion transport	19_GO:0051179 localization	-3.2	2.8	4	20836	636	150	13	8.7	2.3	12335|13040|14683|15894|20293|20720|22041|22629|30948|56437|65973|70839|83433	Capn3|Ctss|Gnas|Icam1|Ccl12|Serpine2|Trf|Ywhah|Bin1|Rrad|Asph|P2ry12|Trem2	-1.7	blank
GO Biological Processes	19	GO:0061756	leukocyte adhesion to vascular endothelial cell	19_GO:0009987 cellular process	-3.1	17	6.7	20836	25	150	3	2	1.1	13051|20345|21926	Cx3cr1|Selplg|Tnf	-1.7	blank
GO Biological Processes	19	GO:0070372	regulation of ERK1 and ERK2 cascade	19_GO:0023052 signaling	-3.1	3.7	4.3	20836	336	150	9	6	1.9	12978|14456|15894|16175|16476|20293|20302|20303|83433	Csf1r|Gas6|Icam1|Il1a|Jun|Ccl12|Ccl3|Ccl4|Trem2	-1.7	blank
KEGG Pathway	24	mmu05144	Malaria - Mus musculus (house mouse)		-3.1	9.7	5.6	20836	57	150	4	2.7	1.3	12520|15894|20293|21926	Cd81|Icam1|Ccl12|Tnf	-1.7	blank
KEGG Pathway	24	mmu04923	Regulation of lipolysis in adipocytes - Mus musculus (house mouse)		-3.1	9.7	5.6	20836	57	150	4	2.7	1.3	14683|18576|18708|19224	Gnas|Pde3b|Pik3r1|Ptgs1	-1.7	blank
GO Biological Processes	19	GO:0022411	cellular component disassembly	19_GO:0009987 cellular process	-3.1	4.1	4.4	20836	272	150	8	5.3	1.8	12259|12260|12262|13040|13051|54194|83433|107771	C1qa|C1qb|C1qc|Ctss|Cx3cr1|Akap8l|Trem2|Bmyc	-1.6	blank
GO Biological Processes	19	GO:0006909	phagocytosis	19_GO:0051179 localization	-3.1	5.5	4.7	20836	152	150	6	4	1.6	11745|14456|15900|83433|104759|668218	Anxa3|Gas6|Irf8|Trem2|Pld4|Bin2	-1.6	blank
GO Biological Processes	19	GO:0031349	positive regulation of defense response	19_GO:0048518 positive regulation of biological process	-3.1	3.4	4.1	20836	413	150	10	6.7	2	12520|12978|13040|16768|17260|18035|20302|21926|80859|83433	Cd81|Csf1r|Ctss|Lag3|Mef2c|Nfkbia|Ccl3|Tnf|Nfkbiz|Trem2	-1.6	blank
GO Biological Processes	19	GO:0050778	positive regulation of immune response	19_GO:0002376 immune system process	-3.1	2.8	3.9	20836	648	150	13	8.7	2.3	12259|12260|12262|12520|12628|16019|16768|17260|18035|21926|80859|83433|243910	C1qa|C1qb|C1qc|Cd81|Cfh|Ighm|Lag3|Mef2c|Nfkbia|Tnf|Nfkbiz|Trem2|Nfkbid	-1.6	blank
GO Biological Processes	19	GO:1903975	regulation of glial cell migration	19_GO:0040011 locomotion	-3.1	16	6.5	20836	26	150	3	2	1.1	13051|70839|83433	Cx3cr1|P2ry12|Trem2	-1.6	blank
GO Biological Processes	19	GO:0031643	positive regulation of myelination	19_GO:0032502 developmental process	-3.1	16	6.5	20836	26	150	3	2	1.1	13011|13654|22041	Cst7|Egr2|Trf	-1.6	blank
GO Biological Processes	19	GO:0051251	positive regulation of lymphocyte activation	19_GO:0002376 immune system process	-3.1	3.7	4.2	20836	342	150	9	6	1.9	12520|12522|12978|14456|16019|16175|17260|80859|243910	Cd81|Cd83|Csf1r|Gas6|Ighm|Il1a|Mef2c|Nfkbiz|Nfkbid	-1.6	blank
GO Biological Processes	19	GO:0002366	leukocyte activation involved in immune response	19_GO:0002376 immune system process	-3.1	4.6	4.5	20836	211	150	7	4.7	1.7	11745|15894|15900|17305|21926|80859|83433	Anxa3|Icam1|Irf8|Mfng|Tnf|Nfkbiz|Trem2	-1.6	blank
GO Biological Processes	19	GO:0022408	negative regulation of cell-cell adhesion	19_GO:0048519 negative regulation of biological process	-3.1	4.6	4.5	20836	211	150	7	4.7	1.7	12493|12527|16768|16792|18708|20720|243910	Cd37|Cd9|Lag3|Laptm5|Pik3r1|Serpine2|Nfkbid	-1.6	blank
GO Biological Processes	19	GO:0032651	regulation of interleukin-1 beta production	19_GO:0032501 multicellular organismal process	-3.1	6.8	5	20836	102	150	5	3.3	1.5	13051|13653|20302|21926|83433	Cx3cr1|Egr1|Ccl3|Tnf|Trem2	-1.6	blank
GO Biological Processes	19	GO:2000630	positive regulation of miRNA metabolic process	19_GO:0048518 positive regulation of biological process	-3.1	9.4	5.5	20836	59	150	4	2.7	1.3	13653|16476|21926|107771	Egr1|Jun|Tnf|Bmyc	-1.6	blank
GO Biological Processes	19	GO:0071346	cellular response to type II interferon	19_GO:0044419 biological process involved in interspecies interaction between organisms	-3	6.7	4.9	20836	104	150	5	3.3	1.5	15900|20293|20302|20303|21926	Irf8|Ccl12|Ccl3|Ccl4|Tnf	-1.6	blank
GO Biological Processes	19	GO:0002263	cell activation involved in immune response	19_GO:0002376 immune system process	-3	4.5	4.4	20836	215	150	7	4.7	1.7	11745|15894|15900|17305|21926|80859|83433	Anxa3|Icam1|Irf8|Mfng|Tnf|Nfkbiz|Trem2	-1.6	blank
KEGG Pathway	24	mmu04064	NF-kappa B signaling pathway - Mus musculus (house mouse)		-3	6.6	4.9	20836	105	150	5	3.3	1.5	11796|15894|18035|20303|21926	Birc3|Icam1|Nfkbia|Ccl4|Tnf	-1.6	blank
KEGG Pathway	24	mmu05417	Lipid and atherosclerosis - Mus musculus (house mouse)		-3	4.5	4.4	20836	216	150	7	4.7	1.7	15894|16476|18035|18708|20293|20302|21926	Icam1|Jun|Nfkbia|Pik3r1|Ccl12|Ccl3|Tnf	-1.6	blank
GO Biological Processes	19	GO:0009725	response to hormone	19_GO:0050896 response to stimulus	-3	2.7	3.9	20836	661	150	13	8.7	2.3	11881|13653|13654|14683|16909|17260|18576|18708|20384|21858|21926|22629|22695	Arsb|Egr1|Egr2|Gnas|Lmo2|Mef2c|Pde3b|Pik3r1|Srsf5|Timp2|Tnf|Ywhah|Zfp36	-1.6	blank
GO Biological Processes	19	GO:0043087	regulation of GTPase activity	19_GO:0065007 biological regulation	-3	3.6	4.1	20836	352	150	9	6	1.9	14270|14683|15894|20293|20302|20303|20469|30948|67865	Srgap2|Gnas|Icam1|Ccl12|Ccl3|Ccl4|Sipa1|Bin1|Rgs10	-1.6	blank
GO Biological Processes	19	GO:0016525	negative regulation of angiogenesis	19_GO:0048519 negative regulation of biological process	-3	6.4	4.8	20836	108	150	5	3.3	1.5	11504|16598|18576|20692|21926	Adamts1|Klf2|Pde3b|Sparc|Tnf	-1.5	blank
GO Biological Processes	19	GO:0008217	regulation of blood pressure	19_GO:0032501 multicellular organismal process	-2.9	4.4	4.3	20836	221	150	7	4.7	1.7	12490|14456|14683|18708|19224|21926|78286	Cd34|Gas6|Gnas|Pik3r1|Ptgs1|Tnf|Nav2	-1.5	blank
GO Biological Processes	19	GO:0070663	regulation of leukocyte proliferation	19_GO:0050789 regulation of biological process	-2.9	3.9	4.2	20836	287	150	8	5.3	1.8	12493|12520|12978|16019|16175|16792|17260|20293	Cd37|Cd81|Csf1r|Ighm|Il1a|Laptm5|Mef2c|Ccl12	-1.5	blank
GO Biological Processes	19	GO:1903318	negative regulation of protein maturation	19_GO:0048519 negative regulation of biological process	-2.9	14	6.1	20836	29	150	3	2	1.1	13011|17872|20720	Cst7|Ppp1r15a|Serpine2	-1.5	blank
GO Biological Processes	19	GO:0045822	negative regulation of heart contraction	19_GO:0048519 negative regulation of biological process	-2.9	14	6.1	20836	29	150	3	2	1.1	18708|21926|30948	Pik3r1|Tnf|Bin1	-1.5	blank
GO Biological Processes	19	GO:1900027	regulation of ruffle assembly	19_GO:0050789 regulation of biological process	-2.9	14	6.1	20836	29	150	3	2	1.1	15894|18645|70839	Icam1|Pfn2|P2ry12	-1.5	blank
GO Biological Processes	19	GO:0010955	negative regulation of protein processing	19_GO:0048519 negative regulation of biological process	-2.9	14	6.1	20836	29	150	3	2	1.1	13011|17872|20720	Cst7|Ppp1r15a|Serpine2	-1.5	blank
GO Biological Processes	19	GO:0048871	multicellular organismal homeostasis	19_GO:0042592 homeostatic process	-2.9	2.7	3.8	20836	673	150	13	8.7	2.3	12490|12628|12978|13040|13051|13653|14683|16175|16598|17260|19224|78591|80859	Cd34|Cfh|Csf1r|Ctss|Cx3cr1|Egr1|Gnas|Il1a|Klf2|Mef2c|Ptgs1|Mir142hg|Nfkbiz	-1.5	blank
GO Biological Processes	19	GO:2000181	negative regulation of blood vessel morphogenesis	19_GO:0048519 negative regulation of biological process	-2.9	6.3	4.8	20836	110	150	5	3.3	1.5	11504|16598|18576|20692|21926	Adamts1|Klf2|Pde3b|Sparc|Tnf	-1.5	blank
KEGG Pathway	24	mmu05167	Kaposi sarcoma-associated herpesvirus infection - Mus musculus (house mouse)		-2.9	4.3	4.3	20836	224	150	7	4.7	1.7	14700|15894|16476|18035|18708|22190|22695	Gng10|Icam1|Jun|Nfkbia|Pik3r1|Ubc|Zfp36	-1.5	blank
GO Biological Processes	19	GO:0006935	chemotaxis	19_GO:0040011 locomotion	-2.9	3	3.9	20836	512	150	11	7.3	2.1	12978|12986|13051|13654|14456|16985|17260|20293|20302|20303|668218	Csf1r|Csf3r|Cx3cr1|Egr2|Gas6|Lsp1|Mef2c|Ccl12|Ccl3|Ccl4|Bin2	-1.5	blank
GO Biological Processes	19	GO:0035914	skeletal muscle cell differentiation	19_GO:0032502 developmental process	-2.9	8.5	5.2	20836	65	150	4	2.7	1.3	12227|13653|13654|17260	Btg2|Egr1|Egr2|Mef2c	-1.5	blank
GO Biological Processes	19	GO:1901343	negative regulation of vasculature development	19_GO:0048519 negative regulation of biological process	-2.9	6.3	4.7	20836	111	150	5	3.3	1.5	11504|16598|18576|20692|21926	Adamts1|Klf2|Pde3b|Sparc|Tnf	-1.5	blank
KEGG Pathway	24	mmu05160	Hepatitis C - Mus musculus (house mouse)		-2.9	5.1	4.4	20836	165	150	6	4	1.6	12520|12702|18035|18708|21926|22629	Cd81|Socs3|Nfkbia|Pik3r1|Tnf|Ywhah	-1.5	blank
GO Biological Processes	19	GO:0042330	taxis	19_GO:0040011 locomotion	-2.9	3	3.9	20836	514	150	11	7.3	2.1	12978|12986|13051|13654|14456|16985|17260|20293|20302|20303|668218	Csf1r|Csf3r|Cx3cr1|Egr2|Gas6|Lsp1|Mef2c|Ccl12|Ccl3|Ccl4|Bin2	-1.5	blank
GO Biological Processes	19	GO:0040013	negative regulation of locomotion	19_GO:0040011 locomotion	-2.9	3.5	4	20836	362	150	9	6	1.9	11852|13051|14270|17260|18645|20293|21926|52662|260315	Rhob|Cx3cr1|Srgap2|Mef2c|Pfn2|Ccl12|Tnf|Ldlrad4|Nav3	-1.5	blank
GO Biological Processes	19	GO:0032956	regulation of actin cytoskeleton organization	19_GO:0050789 regulation of biological process	-2.9	3.5	4	20836	362	150	9	6	1.9	12978|14086|15894|16175|17260|18645|18708|30948|56193	Csf1r|Fscn1|Icam1|Il1a|Mef2c|Pfn2|Pik3r1|Bin1|Plek	-1.5	blank
KEGG Pathway	24	mmu04060	Cytokine-cytokine receptor interaction - Mus musculus (house mouse)		-2.9	3.8	4.1	20836	292	150	8	5.3	1.8	12978|12986|13051|16175|20293|20302|20303|21926	Csf1r|Csf3r|Cx3cr1|Il1a|Ccl12|Ccl3|Ccl4|Tnf	-1.5	blank
GO Biological Processes	19	GO:0006636	unsaturated fatty acid biosynthetic process	19_GO:0008152 metabolic process	-2.9	14	6	20836	30	150	3	2	1.1	19224|54486|231871	Ptgs1|Hpgds|Daglb	-1.5	blank
GO Biological Processes	19	GO:0002313	mature B cell differentiation involved in immune response	19_GO:0002376 immune system process	-2.9	14	6	20836	30	150	3	2	1.1	15900|17305|80859	Irf8|Mfng|Nfkbiz	-1.5	blank
GO Biological Processes	19	GO:0008015	blood circulation	19_GO:0032501 multicellular organismal process	-2.9	3.2	3.9	20836	438	150	10	6.7	2	12490|14456|14683|15894|16598|18708|19224|20303|21926|78286	Cd34|Gas6|Gnas|Icam1|Klf2|Pik3r1|Ptgs1|Ccl4|Tnf|Nav2	-1.5	blank
GO Biological Processes	19	GO:1903829	positive regulation of protein localization	19_GO:0051179 localization	-2.9	2.9	3.8	20836	519	150	11	7.3	2.1	12520|14456|14645|14683|16175|18708|21926|52163|65973|83433|97112	Cd81|Gas6|Glul|Gnas|Il1a|Pik3r1|Tnf|Camk1|Asph|Trem2|Nmd3	-1.5	blank
GO Biological Processes	19	GO:0048661	positive regulation of smooth muscle cell proliferation	19_GO:0048518 positive regulation of biological process	-2.8	6.1	4.6	20836	114	150	5	3.3	1.5	11504|13653|15446|16476|21926	Adamts1|Egr1|Hpgd|Jun|Tnf	-1.5	blank
GO Biological Processes	19	GO:0032760	positive regulation of tumor necrosis factor production	19_GO:0048518 positive regulation of biological process	-2.8	6.1	4.6	20836	114	150	5	3.3	1.5	12978|16175|18708|20302|20303	Csf1r|Il1a|Pik3r1|Ccl3|Ccl4	-1.5	blank
GO Biological Processes	19	GO:0006958	complement activation, classical pathway	19_GO:0002376 immune system process	-2.8	13	5.9	20836	31	150	3	2	1.1	12259|12260|12262	C1qa|C1qb|C1qc	-1.5	blank
GO Biological Processes	19	GO:1903523	negative regulation of blood circulation	19_GO:0048519 negative regulation of biological process	-2.8	13	5.9	20836	31	150	3	2	1.1	18708|21926|30948	Pik3r1|Tnf|Bin1	-1.5	blank
GO Biological Processes	19	GO:0150077	regulation of neuroinflammatory response	19_GO:0050896 response to stimulus	-2.8	13	5.9	20836	31	150	3	2	1.1	12978|13011|83433	Csf1r|Cst7|Trem2	-1.5	blank
GO Biological Processes	19	GO:0045861	negative regulation of proteolysis	19_GO:0048519 negative regulation of biological process	-2.8	3.4	4	20836	368	150	9	6	1.9	13010|13011|14456|17872|18708|20720|21858|21926|30948	Cst3|Cst7|Gas6|Ppp1r15a|Pik3r1|Serpine2|Timp2|Tnf|Bin1	-1.5	blank
GO Biological Processes	19	GO:0014070	response to organic cyclic compound	19_GO:0050896 response to stimulus	-2.8	2.5	3.6	20836	775	150	14	9.3	2.4	12522|13653|14683|17260|18035|18708|20293|21926|22629|22695|27973|65973|70839|80859	Cd83|Egr1|Gnas|Mef2c|Nfkbia|Pik3r1|Ccl12|Tnf|Ywhah|Zfp36|Vkorc1|Asph|P2ry12|Nfkbiz	-1.5	blank
GO Biological Processes	19	GO:0032675	regulation of interleukin-6 production	19_GO:0032501 multicellular organismal process	-2.8	4.9	4.4	20836	170	150	6	4	1.6	14456|16175|16598|16792|21926|83433	Gas6|Il1a|Klf2|Laptm5|Tnf|Trem2	-1.5	blank
GO Biological Processes	19	GO:0060350	endochondral bone morphogenesis	19_GO:0032502 developmental process	-2.8	8.2	5	20836	68	150	4	2.7	1.3	14683|17260|231633|373864	Gnas|Mef2c|Tmem119|Col27a1	-1.5	blank
GO Biological Processes	19	GO:1903557	positive regulation of tumor necrosis factor superfamily cytokine production	19_GO:0048518 positive regulation of biological process	-2.8	6	4.6	20836	116	150	5	3.3	1.5	12978|16175|18708|20302|20303	Csf1r|Il1a|Pik3r1|Ccl3|Ccl4	-1.4	blank
GO Biological Processes	19	GO:0043372	positive regulation of CD4-positive, alpha-beta T cell differentiation	19_GO:0002376 immune system process	-2.8	13	5.8	20836	32	150	3	2	1.1	12522|80859|243910	Cd83|Nfkbiz|Nfkbid	-1.4	blank
GO Biological Processes	19	GO:1904035	regulation of epithelial cell apoptotic process	19_GO:0050789 regulation of biological process	-2.8	5.9	4.6	20836	117	150	5	3.3	1.5	14456|15894|20293|21926|22695	Gas6|Icam1|Ccl12|Tnf|Zfp36	-1.4	blank
GO Biological Processes	19	GO:0070201	regulation of establishment of protein localization	19_GO:0051179 localization	-2.8	2.7	3.7	20836	615	150	12	8	2.2	12520|13033|14456|14645|14683|16175|18576|18708|21926|52163|65973|83433	Cd81|Ctsd|Gas6|Glul|Gnas|Il1a|Pde3b|Pik3r1|Tnf|Camk1|Asph|Trem2	-1.4	blank
GO Biological Processes	19	GO:0071248	cellular response to metal ion	19_GO:0050896 response to stimulus	-2.8	4.8	4.3	20836	175	150	6	4	1.6	12335|16476|16477|17260|22041|65973	Capn3|Jun|Junb|Mef2c|Trf|Asph	-1.4	blank
GO Biological Processes	19	GO:0010922	positive regulation of phosphatase activity	19_GO:0048518 positive regulation of biological process	-2.8	13	5.7	20836	33	150	3	2	1.1	17260|17872|56193	Mef2c|Ppp1r15a|Plek	-1.4	blank
GO Biological Processes	19	GO:0002548	monocyte chemotaxis	19_GO:0040011 locomotion	-2.8	13	5.7	20836	33	150	3	2	1.1	20293|20302|20303	Ccl12|Ccl3|Ccl4	-1.4	blank
GO Biological Processes	19	GO:0050994	regulation of lipid catabolic process	19_GO:0008152 metabolic process	-2.8	7.8	4.9	20836	71	150	4	2.7	1.3	15446|18576|21926|231871	Hpgd|Pde3b|Tnf|Daglb	-1.4	blank
GO Biological Processes	19	GO:0098609	cell-cell adhesion	19_GO:0009987 cellular process	-2.8	3	3.8	20836	456	150	10	6.7	2	12490|12628|13051|14683|15894|16419|20345|21926|56193|70839	Cd34|Cfh|Cx3cr1|Gnas|Icam1|Itgb5|Selplg|Tnf|Plek|P2ry12	-1.4	blank
GO Biological Processes	19	GO:0010594	regulation of endothelial cell migration	19_GO:0040011 locomotion	-2.7	4.7	4.2	20836	177	150	6	4	1.6	11745|11852|14645|17260|20692|21926	Anxa3|Rhob|Glul|Mef2c|Sparc|Tnf	-1.4	blank
GO Biological Processes	19	GO:0040011	locomotion	19_GO:0040011 locomotion	-2.7	2.8	3.7	20836	538	150	11	7.3	2.1	12978|12986|13051|13654|14456|16985|17260|20293|20302|20303|668218	Csf1r|Csf3r|Cx3cr1|Egr2|Gas6|Lsp1|Mef2c|Ccl12|Ccl3|Ccl4|Bin2	-1.4	blank
GO Biological Processes	19	GO:1902893	regulation of miRNA transcription	19_GO:0008152 metabolic process	-2.7	7.7	4.9	20836	72	150	4	2.7	1.3	13653|16476|21926|107771	Egr1|Jun|Tnf|Bmyc	-1.4	blank
GO Biological Processes	19	GO:1901652	response to peptide	19_GO:0050896 response to stimulus	-2.7	3.3	3.8	20836	382	150	9	6	1.9	13653|13654|14683|15894|18035|18576|18708|20384|83433	Egr1|Egr2|Gnas|Icam1|Nfkbia|Pde3b|Pik3r1|Srsf5|Trem2	-1.4	blank
GO Biological Processes	19	GO:0055094	response to lipoprotein particle	19_GO:0050896 response to stimulus	-2.7	12	5.6	20836	34	150	3	2	1.1	12520|12527|83433	Cd81|Cd9|Trem2	-1.4	blank
GO Biological Processes	19	GO:0007622	rhythmic behavior	19_GO:0032501 multicellular organismal process	-2.7	12	5.6	20836	34	150	3	2	1.1	13653|13654|27373	Egr1|Egr2|Csnk1e	-1.4	blank
GO Biological Processes	19	GO:0071404	cellular response to low-density lipoprotein particle stimulus	19_GO:0050896 response to stimulus	-2.7	12	5.6	20836	34	150	3	2	1.1	12520|12527|83433	Cd81|Cd9|Trem2	-1.4	blank
GO Biological Processes	19	GO:0051493	regulation of cytoskeleton organization	19_GO:0050789 regulation of biological process	-2.7	2.8	3.7	20836	542	150	11	7.3	2.1	12978|14086|15894|16175|17260|18645|18708|30948|56193|56430|260315	Csf1r|Fscn1|Icam1|Il1a|Mef2c|Pfn2|Pik3r1|Bin1|Plek|Clip1|Nav3	-1.4	blank
GO Biological Processes	19	GO:0060348	bone development	19_GO:0032502 developmental process	-2.7	4	4	20836	243	150	7	4.7	1.7	12628|14683|17260|20692|27973|231633|373864	Cfh|Gnas|Mef2c|Sparc|Vkorc1|Tmem119|Col27a1	-1.4	blank
GO Biological Processes	19	GO:0045862	positive regulation of proteolysis	19_GO:0048518 positive regulation of biological process	-2.7	3.2	3.8	20836	385	150	9	6	1.9	12335|13033|13040|16792|21926|27373|65973|83433|107771	Capn3|Ctsd|Ctss|Laptm5|Tnf|Csnk1e|Asph|Trem2|Bmyc	-1.4	blank
GO Biological Processes	19	GO:1902905	positive regulation of supramolecular fiber organization	19_GO:0048518 positive regulation of biological process	-2.7	4.6	4.2	20836	180	150	6	4	1.6	15894|18645|30948|56193|56430|260315	Icam1|Pfn2|Bin1|Plek|Clip1|Nav3	-1.4	blank
GO Biological Processes	19	GO:0061061	muscle structure development	19_GO:0032502 developmental process	-2.7	2.8	3.6	20836	544	150	11	7.3	2.1	11906|12227|12335|12520|12527|12628|13653|13654|17069|17260|30948	Zfhx3|Btg2|Capn3|Cd81|Cd9|Cfh|Egr1|Egr2|Ly6e|Mef2c|Bin1	-1.4	blank
GO Biological Processes	19	GO:0071347	cellular response to interleukin-1	19_GO:0050896 response to stimulus	-2.7	7.5	4.8	20836	74	150	4	2.7	1.3	13653|20293|20302|20303	Egr1|Ccl12|Ccl3|Ccl4	-1.4	blank
GO Biological Processes	19	GO:1902903	regulation of supramolecular fiber organization	19_GO:0050789 regulation of biological process	-2.7	3.2	3.7	20836	392	150	9	6	1.9	15894|17260|18645|18708|30948|56193|56430|83433|260315	Icam1|Mef2c|Pfn2|Pik3r1|Bin1|Plek|Clip1|Trem2|Nav3	-1.3	blank
GO Biological Processes	19	GO:0007162	negative regulation of cell adhesion	19_GO:0048519 negative regulation of biological process	-2.7	3.5	3.8	20836	318	150	8	5.3	1.8	12493|12527|16768|16792|18576|18708|20720|243910	Cd37|Cd9|Lag3|Laptm5|Pde3b|Pik3r1|Serpine2|Nfkbid	-1.3	blank
GO Biological Processes	19	GO:0030593	neutrophil chemotaxis	19_GO:0040011 locomotion	-2.7	7.3	4.7	20836	76	150	4	2.7	1.3	12986|20293|20302|20303	Csf3r|Ccl12|Ccl3|Ccl4	-1.3	blank
GO Biological Processes	19	GO:0019216	regulation of lipid metabolic process	19_GO:0008152 metabolic process	-2.7	3.2	3.7	20836	393	150	9	6	1.9	12520|13653|15446|16175|18576|21926|83433|105348|231871	Cd81|Egr1|Hpgd|Il1a|Pde3b|Tnf|Trem2|Golm1|Daglb	-1.3	blank
GO Biological Processes	19	GO:0003013	circulatory system process	19_GO:0032501 multicellular organismal process	-2.6	2.9	3.6	20836	472	150	10	6.7	2	12490|14456|14683|15894|16598|18708|19224|20303|21926|78286	Cd34|Gas6|Gnas|Icam1|Klf2|Pik3r1|Ptgs1|Ccl4|Tnf|Nav2	-1.3	blank
GO Biological Processes	19	GO:2000514	regulation of CD4-positive, alpha-beta T cell activation	19_GO:0002376 immune system process	-2.6	7.2	4.7	20836	77	150	4	2.7	1.3	12520|12522|80859|243910	Cd81|Cd83|Nfkbiz|Nfkbid	-1.3	blank
GO Biological Processes	19	GO:0046635	positive regulation of alpha-beta T cell activation	19_GO:0002376 immune system process	-2.6	7.2	4.7	20836	77	150	4	2.7	1.3	12520|12522|80859|243910	Cd81|Cd83|Nfkbiz|Nfkbid	-1.3	blank
GO Biological Processes	19	GO:0006650	glycerophospholipid metabolic process	19_GO:0008152 metabolic process	-2.6	3.9	3.9	20836	252	150	7	4.7	1.7	12702|12978|18708|56193|66268|76192|270084	Socs3|Csf1r|Pik3r1|Plek|Pigyl|Abhd12|Lpcat2	-1.3	blank
GO Biological Processes	19	GO:0071402	cellular response to lipoprotein particle stimulus	19_GO:0050896 response to stimulus	-2.6	11	5.3	20836	37	150	3	2	1.1	12520|12527|83433	Cd81|Cd9|Trem2	-1.3	blank
GO Biological Processes	19	GO:0036075	replacement ossification	19_GO:0032501 multicellular organismal process	-2.6	11	5.3	20836	37	150	3	2	1.1	14683|17260|231633	Gnas|Mef2c|Tmem119	-1.3	blank
GO Biological Processes	19	GO:0001958	endochondral ossification	19_GO:0032502 developmental process	-2.6	11	5.3	20836	37	150	3	2	1.1	14683|17260|231633	Gnas|Mef2c|Tmem119	-1.3	blank
KEGG Pathway	24	mmu04926	Relaxin signaling pathway - Mus musculus (house mouse)		-2.6	5.4	4.3	20836	129	150	5	3.3	1.5	14683|14700|16476|18035|18708	Gnas|Gng10|Jun|Nfkbia|Pik3r1	-1.3	blank
GO Biological Processes	19	GO:0050767	regulation of neurogenesis	19_GO:0032502 developmental process	-2.6	2.9	3.6	20836	479	150	10	6.7	2	12227|12978|13051|13654|20720|21926|22041|22629|30948|83433	Btg2|Csf1r|Cx3cr1|Egr2|Serpine2|Tnf|Trf|Ywhah|Bin1|Trem2	-1.3	blank
GO Biological Processes	19	GO:0033138	positive regulation of peptidyl-serine phosphorylation	19_GO:0048518 positive regulation of biological process	-2.6	5.3	4.2	20836	130	150	5	3.3	1.5	14456|17872|18645|21926|52163	Gas6|Ppp1r15a|Pfn2|Tnf|Camk1	-1.3	blank
GO Biological Processes	19	GO:0051851	modulation by host of symbiont process	19_GO:0044419 biological process involved in interspecies interaction between organisms	-2.6	7	4.6	20836	79	150	4	2.7	1.3	12978|13051|13627|16476	Csf1r|Cx3cr1|Eef1a1|Jun	-1.3	blank
GO Biological Processes	19	GO:1902003	regulation of amyloid-beta formation	19_GO:0008152 metabolic process	-2.6	11	5.2	20836	38	150	3	2	1.1	21926|27373|30948	Tnf|Csnk1e|Bin1	-1.3	blank
GO Biological Processes	19	GO:0051953	negative regulation of amine transport	19_GO:0051179 localization	-2.6	11	5.2	20836	38	150	3	2	1.1	19224|21926|70839	Ptgs1|Tnf|P2ry12	-1.3	blank
GO Biological Processes	19	GO:0002699	positive regulation of immune effector process	19_GO:0002376 immune system process	-2.6	3.4	3.7	20836	327	150	8	5.3	1.8	12493|12520|16768|16792|21926|80859|83433|243910	Cd37|Cd81|Lag3|Laptm5|Tnf|Nfkbiz|Trem2|Nfkbid	-1.3	blank
GO Biological Processes	19	GO:0050851	antigen receptor-mediated signaling pathway	19_GO:0002376 immune system process	-2.6	5.3	4.2	20836	132	150	5	3.3	1.5	16019|17260|18035|80859|243910	Ighm|Mef2c|Nfkbia|Nfkbiz|Nfkbid	-1.3	blank
GO Biological Processes	19	GO:0046486	glycerolipid metabolic process	19_GO:0008152 metabolic process	-2.6	3.4	3.7	20836	329	150	8	5.3	1.8	12702|12978|18708|56193|66268|76192|231871|270084	Socs3|Csf1r|Pik3r1|Plek|Pigyl|Abhd12|Daglb|Lpcat2	-1.3	blank
GO Biological Processes	19	GO:0006644	phospholipid metabolic process	19_GO:0008152 metabolic process	-2.6	3.4	3.7	20836	330	150	8	5.3	1.8	12702|12978|15212|18708|56193|66268|76192|270084	Socs3|Csf1r|Hexb|Pik3r1|Plek|Pigyl|Abhd12|Lpcat2	-1.2	blank
GO Biological Processes	19	GO:0002335	mature B cell differentiation	19_GO:0002376 immune system process	-2.6	11	5.2	20836	39	150	3	2	1.1	15900|17305|80859	Irf8|Mfng|Nfkbiz	-1.2	blank
GO Biological Processes	19	GO:0032692	negative regulation of interleukin-1 production	19_GO:0048519 negative regulation of biological process	-2.6	11	5.2	20836	39	150	3	2	1.1	13051|14456|83433	Cx3cr1|Gas6|Trem2	-1.2	blank
GO Biological Processes	19	GO:1901216	positive regulation of neuron death	19_GO:0048518 positive regulation of biological process	-2.6	5.2	4.2	20836	133	150	5	3.3	1.5	12259|13653|16476|20302|21926	C1qa|Egr1|Jun|Ccl3|Tnf	-1.2	blank
KEGG Pathway	24	mmu04662	B cell receptor signaling pathway - Mus musculus (house mouse)		-2.6	6.9	4.5	20836	81	150	4	2.7	1.3	12520|16476|18035|18708	Cd81|Jun|Nfkbia|Pik3r1	-1.2	blank
GO Biological Processes	19	GO:0010921	regulation of phosphatase activity	19_GO:0008152 metabolic process	-2.6	6.9	4.5	20836	81	150	4	2.7	1.3	17260|17872|21926|56193	Mef2c|Ppp1r15a|Tnf|Plek	-1.2	blank
GO Biological Processes	19	GO:0050670	regulation of lymphocyte proliferation	19_GO:0002376 immune system process	-2.6	3.7	3.8	20836	260	150	7	4.7	1.7	12493|12520|12978|16019|16175|16792|17260	Cd37|Cd81|Csf1r|Ighm|Il1a|Laptm5|Mef2c	-1.2	blank
GO Biological Processes	19	GO:0034341	response to type II interferon	19_GO:0044419 biological process involved in interspecies interaction between organisms	-2.5	5.2	4.1	20836	134	150	5	3.3	1.5	15900|20293|20302|20303|21926	Irf8|Ccl12|Ccl3|Ccl4|Tnf	-1.2	blank
GO Biological Processes	19	GO:0009410	response to xenobiotic stimulus	19_GO:0050896 response to stimulus	-2.5	3.3	3.7	20836	334	150	8	5.3	1.8	14456|14683|16476|17260|20303|27973|80859|107771	Gas6|Gnas|Jun|Mef2c|Ccl4|Vkorc1|Nfkbiz|Bmyc	-1.2	blank
KEGG Pathway	24	mmu05135	Yersinia infection - Mus musculus (house mouse)		-2.5	5.1	4.1	20836	135	150	5	3.3	1.5	16476|18035|18708|20293|21926	Jun|Nfkbia|Pik3r1|Ccl12|Tnf	-1.2	blank
GO Biological Processes	19	GO:0032970	regulation of actin filament-based process	19_GO:0050789 regulation of biological process	-2.5	3	3.6	20836	411	150	9	6	1.9	12978|14086|15894|16175|17260|18645|18708|30948|56193	Csf1r|Fscn1|Icam1|Il1a|Mef2c|Pfn2|Pik3r1|Bin1|Plek	-1.2	blank
GO Biological Processes	19	GO:0051592	response to calcium ion	19_GO:0050896 response to stimulus	-2.5	5.1	4.1	20836	136	150	5	3.3	1.5	12335|16476|16477|17260|65973	Capn3|Jun|Junb|Mef2c|Asph	-1.2	blank
GO Biological Processes	19	GO:0032944	regulation of mononuclear cell proliferation	19_GO:0050789 regulation of biological process	-2.5	3.7	3.7	20836	264	150	7	4.7	1.7	12493|12520|12978|16019|16175|16792|17260	Cd37|Cd81|Csf1r|Ighm|Il1a|Laptm5|Mef2c	-1.2	blank
GO Biological Processes	19	GO:0071560	cellular response to transforming growth factor beta stimulus	19_GO:0050896 response to stimulus	-2.5	5.1	4.1	20836	137	150	5	3.3	1.5	15446|16419|16476|17260|80859	Hpgd|Itgb5|Jun|Mef2c|Nfkbiz	-1.2	blank
KEGG Pathway	24	mmu04371	Apelin signaling pathway - Mus musculus (house mouse)		-2.5	5.1	4.1	20836	137	150	5	3.3	1.5	13653|14700|16598|17260|18576	Egr1|Gng10|Klf2|Mef2c|Pde3b	-1.2	blank
GO Biological Processes	19	GO:0071621	granulocyte chemotaxis	19_GO:0040011 locomotion	-2.5	6.6	4.4	20836	84	150	4	2.7	1.3	12986|20293|20302|20303	Csf3r|Ccl12|Ccl3|Ccl4	-1.2	blank
GO Biological Processes	19	GO:0032609	type II interferon production	19_GO:0032501 multicellular organismal process	-2.5	10	5	20836	41	150	3	2	1.1	15900|21926|80859	Irf8|Tnf|Nfkbiz	-1.2	blank
GO Biological Processes	19	GO:0010591	regulation of lamellipodium assembly	19_GO:0050789 regulation of biological process	-2.5	10	5	20836	41	150	3	2	1.1	14086|18708|66610	Fscn1|Pik3r1|Abi3	-1.2	blank
GO Biological Processes	19	GO:0002861	regulation of inflammatory response to antigenic stimulus	19_GO:0002376 immune system process	-2.5	10	5	20836	41	150	3	2	1.1	12520|21926|83433	Cd81|Tnf|Trem2	-1.2	blank
GO Biological Processes	19	GO:0030098	lymphocyte differentiation	19_GO:0002376 immune system process	-2.5	3.3	3.6	20836	339	150	8	5.3	1.8	12522|13653|15900|16019|17305|18708|80859|243910	Cd83|Egr1|Irf8|Ighm|Mfng|Pik3r1|Nfkbiz|Nfkbid	-1.2	blank
GO Biological Processes	19	GO:0010466	negative regulation of peptidase activity	19_GO:0048519 negative regulation of biological process	-2.5	3.6	3.7	20836	267	150	7	4.7	1.7	13010|13011|14456|20720|21858|21926|30948	Cst3|Cst7|Gas6|Serpine2|Timp2|Tnf|Bin1	-1.2	blank
KEGG Pathway	24	mmu00590	Arachidonic acid metabolism - Mus musculus (house mouse)		-2.5	6.5	4.4	20836	85	150	4	2.7	1.3	15446|17001|19224|54486	Hpgd|Ltc4s|Ptgs1|Hpgds	-1.2	blank
KEGG Pathway	24	mmu05020	Prion disease - Mus musculus (house mouse)		-2.5	3.6	3.7	20836	268	150	7	4.7	1.7	12259|12260|12262|13653|16175|18708|21926	C1qa|C1qb|C1qc|Egr1|Il1a|Pik3r1|Tnf	-1.2	blank
GO Biological Processes	19	GO:0060322	head development	19_GO:0032502 developmental process	-2.5	2.4	3.3	20836	758	150	13	8.7	2.3	11881|11906|12227|12978|13051|13654|14270|20318|20363|20720|65973|70839|78286	Arsb|Zfhx3|Btg2|Csf1r|Cx3cr1|Egr2|Srgap2|Sdf4|Selenop|Serpine2|Asph|P2ry12|Nav2	-1.2	blank
GO Biological Processes	19	GO:0046488	phosphatidylinositol metabolic process	19_GO:0008152 metabolic process	-2.5	5	4	20836	139	150	5	3.3	1.5	12702|12978|18708|56193|66268	Socs3|Csf1r|Pik3r1|Plek|Pigyl	-1.2	blank
GO Biological Processes	19	GO:0006690	icosanoid metabolic process	19_GO:0008152 metabolic process	-2.5	5	4	20836	139	150	5	3.3	1.5	15446|17001|19224|54486|231871	Hpgd|Ltc4s|Ptgs1|Hpgds|Daglb	-1.2	blank
GO Biological Processes	19	GO:0048678	response to axon injury	19_GO:0050896 response to stimulus	-2.5	9.9	4.9	20836	42	150	3	2	1.1	16476|70839|83433	Jun|P2ry12|Trem2	-1.2	blank
GO Biological Processes	19	GO:0032733	positive regulation of interleukin-10 production	19_GO:0048518 positive regulation of biological process	-2.5	9.9	4.9	20836	42	150	3	2	1.1	12490|12522|83433	Cd34|Cd83|Trem2	-1.2	blank
GO Biological Processes	19	GO:0046626	regulation of insulin receptor signaling pathway	19_GO:0023052 signaling	-2.5	6.5	4.3	20836	86	150	4	2.7	1.3	12702|13033|18708|21926	Socs3|Ctsd|Pik3r1|Tnf	-1.2	blank
GO Biological Processes	19	GO:0051495	positive regulation of cytoskeleton organization	19_GO:0048518 positive regulation of biological process	-2.5	4.1	3.8	20836	202	150	6	4	1.6	15894|18645|30948|56193|56430|260315	Icam1|Pfn2|Bin1|Plek|Clip1|Nav3	-1.2	blank
GO Biological Processes	19	GO:0051223	regulation of protein transport	19_GO:0051179 localization	-2.5	2.6	3.4	20836	586	150	11	7.3	2.1	12520|14456|14645|14683|16175|18576|18708|21926|52163|65973|83433	Cd81|Gas6|Glul|Gnas|Il1a|Pde3b|Pik3r1|Tnf|Camk1|Asph|Trem2	-1.2	blank
GO Biological Processes	19	GO:0097529	myeloid leukocyte migration	19_GO:0002376 immune system process	-2.4	4.9	4	20836	141	150	5	3.3	1.5	12986|18708|20293|20302|20303	Csf3r|Pik3r1|Ccl12|Ccl3|Ccl4	-1.2	blank
KEGG Pathway	24	mmu04936	Alcoholic liver disease - Mus musculus (house mouse)		-2.4	4.9	4	20836	141	150	5	3.3	1.5	12259|12260|12262|18035|21926	C1qa|C1qb|C1qc|Nfkbia|Tnf	-1.2	blank
GO Biological Processes	19	GO:2000628	regulation of miRNA metabolic process	19_GO:0008152 metabolic process	-2.4	6.4	4.3	20836	87	150	4	2.7	1.3	13653|16476|21926|107771	Egr1|Jun|Tnf|Bmyc	-1.2	blank
GO Biological Processes	19	GO:0034103	regulation of tissue remodeling	19_GO:0032501 multicellular organismal process	-2.4	6.4	4.3	20836	87	150	4	2.7	1.3	12978|13010|22041|231633	Csf1r|Cst3|Trf|Tmem119	-1.2	blank
GO Biological Processes	19	GO:0010952	positive regulation of peptidase activity	19_GO:0048518 positive regulation of biological process	-2.4	4.1	3.8	20836	204	150	6	4	1.6	13033|13040|16792|21926|65973|107771	Ctsd|Ctss|Laptm5|Tnf|Asph|Bmyc	-1.2	blank
GO Biological Processes	19	GO:0008360	regulation of cell shape	19_GO:0032502 developmental process	-2.4	4.9	4	20836	142	150	5	3.3	1.5	12978|15212|15894|20293|20302	Csf1r|Hexb|Icam1|Ccl12|Ccl3	-1.2	blank
GO Biological Processes	19	GO:0044403	biological process involved in symbiotic interaction	19_GO:0044419 biological process involved in interspecies interaction between organisms	-2.4	4.1	3.8	20836	205	150	6	4	1.6	12978|13051|13627|14456|15894|16476	Csf1r|Cx3cr1|Eef1a1|Gas6|Icam1|Jun	-1.2	blank
GO Biological Processes	19	GO:1901699	cellular response to nitrogen compound	19_GO:0050896 response to stimulus	-2.4	2.5	3.3	20836	679	150	12	8	2.2	13653|14683|15894|16476|17069|17260|18576|18708|21926|67865|70839|83433	Egr1|Gnas|Icam1|Jun|Ly6e|Mef2c|Pde3b|Pik3r1|Tnf|Rgs10|P2ry12|Trem2	-1.2	blank
GO Biological Processes	19	GO:0043525	positive regulation of neuron apoptotic process	19_GO:0048518 positive regulation of biological process	-2.4	6.3	4.3	20836	88	150	4	2.7	1.3	13653|16476|20302|21926	Egr1|Jun|Ccl3|Tnf	-1.2	blank
KEGG Pathway	24	mmu05235	PD-L1 expression and PD-1 checkpoint pathway in cancer - Mus musculus (house mouse)		-2.4	6.3	4.3	20836	88	150	4	2.7	1.3	16476|18035|18708|381319	Jun|Nfkbia|Pik3r1|Batf3	-1.2	blank
GO Biological Processes	19	GO:0120032	regulation of plasma membrane bounded cell projection assembly	19_GO:0050789 regulation of biological process	-2.4	4	3.7	20836	206	150	6	4	1.6	14086|15894|18645|18708|66610|70839	Fscn1|Icam1|Pfn2|Pik3r1|Abi3|P2ry12	-1.1	blank
GO Biological Processes	19	GO:0043270	positive regulation of monoatomic ion transport	19_GO:0051179 localization	-2.4	3.5	3.6	20836	275	150	7	4.7	1.7	12335|13040|14683|20293|65973|70839|83433	Capn3|Ctss|Gnas|Ccl12|Asph|P2ry12|Trem2	-1.1	blank
GO Biological Processes	19	GO:0070555	response to interleukin-1	19_GO:0050896 response to stimulus	-2.4	6.2	4.2	20836	89	150	4	2.7	1.3	13653|20293|20302|20303	Egr1|Ccl12|Ccl3|Ccl4	-1.1	blank
GO Biological Processes	19	GO:0090316	positive regulation of intracellular protein transport	19_GO:0051179 localization	-2.4	4.8	3.9	20836	145	150	5	3.3	1.5	12520|14456|18708|52163|65973	Cd81|Gas6|Pik3r1|Camk1|Asph	-1.1	blank
GO Biological Processes	19	GO:1903039	positive regulation of leukocyte cell-cell adhesion	19_GO:0048518 positive regulation of biological process	-2.4	3.5	3.6	20836	278	150	7	4.7	1.7	12520|12522|15894|16175|21926|80859|243910	Cd81|Cd83|Icam1|Il1a|Tnf|Nfkbiz|Nfkbid	-1.1	blank
GO Biological Processes	19	GO:0060491	regulation of cell projection assembly	19_GO:0050789 regulation of biological process	-2.4	4	3.7	20836	209	150	6	4	1.6	14086|15894|18645|18708|66610|70839	Fscn1|Icam1|Pfn2|Pik3r1|Abi3|P2ry12	-1.1	blank
GO Biological Processes	19	GO:0022604	regulation of cell morphogenesis	19_GO:0032502 developmental process	-2.4	3.5	3.6	20836	279	150	7	4.7	1.7	12978|15212|15894|16019|20293|20302|20692	Csf1r|Hexb|Icam1|Ighm|Ccl12|Ccl3|Sparc	-1.1	blank
GO Biological Processes	19	GO:1902991	regulation of amyloid precursor protein catabolic process	19_GO:0008152 metabolic process	-2.4	9.3	4.7	20836	45	150	3	2	1.1	21926|27373|30948	Tnf|Csnk1e|Bin1	-1.1	blank
GO Biological Processes	19	GO:0061098	positive regulation of protein tyrosine kinase activity	19_GO:0048518 positive regulation of biological process	-2.4	9.3	4.7	20836	45	150	3	2	1.1	12978|14456|66610	Csf1r|Gas6|Abi3	-1.1	blank
GO Biological Processes	19	GO:1990266	neutrophil migration	19_GO:0002376 immune system process	-2.4	6.1	4.2	20836	91	150	4	2.7	1.3	12986|20293|20302|20303	Csf3r|Ccl12|Ccl3|Ccl4	-1.1	blank
GO Biological Processes	19	GO:0033674	positive regulation of kinase activity	19_GO:0048518 positive regulation of biological process	-2.4	2.9	3.3	20836	437	150	9	6	1.9	12520|12978|13653|14456|17260|21926|52163|66610|83433	Cd81|Csf1r|Egr1|Gas6|Mef2c|Tnf|Camk1|Abi3|Trem2	-1.1	blank
KEGG Pathway	24	mmu04657	IL-17 signaling pathway - Mus musculus (house mouse)		-2.3	6	4.1	20836	93	150	4	2.7	1.3	16476|18035|20293|21926	Jun|Nfkbia|Ccl12|Tnf	-1.1	blank
GO Biological Processes	19	GO:0030501	positive regulation of bone mineralization	19_GO:0032502 developmental process	-2.3	8.9	4.6	20836	47	150	3	2	1.1	12978|17260|231633	Csf1r|Mef2c|Tmem119	-1.1	blank
GO Biological Processes	19	GO:0009896	positive regulation of catabolic process	19_GO:0048518 positive regulation of biological process	-2.3	2.6	3.2	20836	527	150	10	6.7	2	12227|12520|16792|18458|21926|22695|27373|56367|83433|231871	Btg2|Cd81|Laptm5|Pabpc1|Tnf|Zfp36|Csnk1e|Scoc|Trem2|Daglb	-1.1	blank
KEGG Pathway	24	mmu04930	Type II diabetes mellitus - Mus musculus (house mouse)		-2.3	8.7	4.5	20836	48	150	3	2	1.1	12702|18708|21926	Socs3|Pik3r1|Tnf	-1.1	blank
KEGG Pathway	24	mmu04921	Oxytocin signaling pathway - Mus musculus (house mouse)		-2.3	4.5	3.7	20836	153	150	5	3.3	1.5	13629|14683|16476|17260|52163	Eef2|Gnas|Jun|Mef2c|Camk1	-1.1	blank
GO Biological Processes	19	GO:0008610	lipid biosynthetic process	19_GO:0008152 metabolic process	-2.3	2.6	3.2	20836	530	150	10	6.7	2	12702|15212|17001|18708|19224|54486|54613|66268|231871|270084	Socs3|Hexb|Ltc4s|Pik3r1|Ptgs1|Hpgds|St3gal6|Pigyl|Daglb|Lpcat2	-1	blank
GO Biological Processes	19	GO:0072330	monocarboxylic acid biosynthetic process	19_GO:0008152 metabolic process	-2.3	4.5	3.7	20836	154	150	5	3.3	1.5	16832|17001|19224|54486|231871	Ldhb|Ltc4s|Ptgs1|Hpgds|Daglb	-1	blank
GO Biological Processes	19	GO:0010638	positive regulation of organelle organization	19_GO:0048518 positive regulation of biological process	-2.3	2.6	3.2	20836	532	150	10	6.7	2	14086|15894|16175|18645|21926|30948|56193|56430|83433|260315	Fscn1|Icam1|Il1a|Pfn2|Tnf|Bin1|Plek|Clip1|Trem2|Nav3	-1	blank
GO Biological Processes	19	GO:0010543	regulation of platelet activation	19_GO:0032501 multicellular organismal process	-2.3	8.5	4.5	20836	49	150	3	2	1.1	12527|20720|56193	Cd9|Serpine2|Plek	-1	blank
GO Biological Processes	19	GO:0030890	positive regulation of B cell proliferation	19_GO:0002376 immune system process	-2.3	8.5	4.5	20836	49	150	3	2	1.1	12520|16019|17260	Cd81|Ighm|Mef2c	-1	blank
GO Biological Processes	19	GO:0001936	regulation of endothelial cell proliferation	19_GO:0050789 regulation of biological process	-2.3	4.5	3.7	20836	155	150	5	3.3	1.5	16476|17260|20293|20692|21926	Jun|Mef2c|Ccl12|Sparc|Tnf	-1	blank
GO Biological Processes	19	GO:0050766	positive regulation of phagocytosis	19_GO:0051179 localization	-2.3	5.7	4	20836	97	150	4	2.7	1.3	14456|19128|21926|83433	Gas6|Pros1|Tnf|Trem2	-1	blank
GO Biological Processes	19	GO:0051346	negative regulation of hydrolase activity	19_GO:0065007 biological regulation	-2.3	3	3.3	20836	370	150	8	5.3	1.8	13010|13011|14456|17872|20720|21858|21926|30948	Cst3|Cst7|Gas6|Ppp1r15a|Serpine2|Timp2|Tnf|Bin1	-1	blank
KEGG Pathway	24	mmu04932	Non-alcoholic fatty liver disease - Mus musculus (house mouse)		-2.3	4.5	3.7	20836	156	150	5	3.3	1.5	12702|16175|16476|18708|21926	Socs3|Il1a|Jun|Pik3r1|Tnf	-1	blank
GO Biological Processes	19	GO:0051924	regulation of calcium ion transport	19_GO:0051179 localization	-2.3	3.3	3.4	20836	294	150	7	4.7	1.7	12335|15894|20293|30948|56437|65973|70839	Capn3|Icam1|Ccl12|Bin1|Rrad|Asph|P2ry12	-1	blank
GO Biological Processes	19	GO:1901222	regulation of NIK/NF-kappaB signaling	19_GO:0023052 signaling	-2.3	5.7	3.9	20836	98	150	4	2.7	1.3	11796|16792|21926|83433	Birc3|Laptm5|Tnf|Trem2	-1	blank
GO Biological Processes	19	GO:0042742	defense response to bacterium	19_GO:0044419 biological process involved in interspecies interaction between organisms	-2.3	3	3.3	20836	371	150	8	5.3	1.8	11745|14109|15900|16019|21926|22041|80859|83433	Anxa3|Fau|Irf8|Ighm|Tnf|Trf|Nfkbiz|Trem2	-1	blank
GO Biological Processes	19	GO:0045429	positive regulation of nitric oxide biosynthetic process	19_GO:0048518 positive regulation of biological process	-2.3	8.3	4.4	20836	50	150	3	2	1.1	15894|16598|21926	Icam1|Klf2|Tnf	-1	blank
GO Biological Processes	19	GO:0045663	positive regulation of myoblast differentiation	19_GO:0032502 developmental process	-2.3	8.3	4.4	20836	50	150	3	2	1.1	11906|17260|18708	Zfhx3|Mef2c|Pik3r1	-1	blank
GO Biological Processes	19	GO:0009311	oligosaccharide metabolic process	19_GO:0008152 metabolic process	-2.3	8.3	4.4	20836	50	150	3	2	1.1	15212|17159|54613	Hexb|Man2b1|St3gal6	-1	blank
GO Biological Processes	19	GO:0030183	B cell differentiation	19_GO:0002376 immune system process	-2.3	4.4	3.7	20836	157	150	5	3.3	1.5	15900|16019|17305|18708|80859	Irf8|Ighm|Mfng|Pik3r1|Nfkbiz	-1	blank
GO Biological Processes	19	GO:0050671	positive regulation of lymphocyte proliferation	19_GO:0002376 immune system process	-2.3	4.4	3.7	20836	157	150	5	3.3	1.5	12520|12978|16019|16175|17260	Cd81|Csf1r|Ighm|Il1a|Mef2c	-1	blank
KEGG Pathway	24	mmu05202	Transcriptional misregulation in cancer - Mus musculus (house mouse)		-2.2	3.7	3.5	20836	224	150	6	4	1.6	11796|12978|15446|16909|17260|80859	Birc3|Csf1r|Hpgd|Lmo2|Mef2c|Nfkbiz	-1	blank
GO Biological Processes	19	GO:1902743	regulation of lamellipodium organization	19_GO:0050789 regulation of biological process	-2.2	8.2	4.4	20836	51	150	3	2	1.1	14086|18708|66610	Fscn1|Pik3r1|Abi3	-1	blank
GO Biological Processes	19	GO:0050921	positive regulation of chemotaxis	19_GO:0040011 locomotion	-2.2	4.4	3.6	20836	159	150	5	3.3	1.5	12978|13051|14456|70839|83433	Csf1r|Cx3cr1|Gas6|P2ry12|Trem2	-1	blank
GO Biological Processes	19	GO:2001056	positive regulation of cysteine-type endopeptidase activity	19_GO:0048518 positive regulation of biological process	-2.2	4.4	3.6	20836	159	150	5	3.3	1.5	13033|16792|21926|65973|107771	Ctsd|Laptm5|Tnf|Asph|Bmyc	-1	blank
GO Biological Processes	19	GO:0050728	negative regulation of inflammatory response	19_GO:0048519 negative regulation of biological process	-2.2	4.4	3.6	20836	159	150	5	3.3	1.5	12702|13011|13051|22695|83433	Socs3|Cst7|Cx3cr1|Zfp36|Trem2	-1	blank
GO Biological Processes	19	GO:0048514	blood vessel morphogenesis	19_GO:0032502 developmental process	-2.2	2.7	3.2	20836	457	150	9	6	1.9	11852|12628|14645|15446|16476|16477|18576|20293|67888	Rhob|Cfh|Glul|Hpgd|Jun|Junb|Pde3b|Ccl12|Tmem100	-1	blank
GO Biological Processes	19	GO:0044089	positive regulation of cellular component biogenesis	19_GO:0048518 positive regulation of biological process	-2.2	2.6	3.1	20836	543	150	10	6.7	2	14086|15894|18645|18708|21926|30948|56193|56430|70839|260315	Fscn1|Icam1|Pfn2|Pik3r1|Tnf|Bin1|Plek|Clip1|P2ry12|Nav3	-1	blank
GO Biological Processes	19	GO:0032946	positive regulation of mononuclear cell proliferation	19_GO:0048518 positive regulation of biological process	-2.2	4.3	3.6	20836	160	150	5	3.3	1.5	12520|12978|16019|16175|17260	Cd81|Csf1r|Ighm|Il1a|Mef2c	-1	blank
GO Biological Processes	19	GO:0051962	positive regulation of nervous system development	19_GO:0032502 developmental process	-2.2	2.9	3.2	20836	378	150	8	5.3	1.8	12978|13051|13654|18708|20720|21926|22041|30948	Csf1r|Cx3cr1|Egr2|Pik3r1|Serpine2|Tnf|Trf|Bin1	-0.99	blank
GO Biological Processes	19	GO:1904407	positive regulation of nitric oxide metabolic process	19_GO:0048518 positive regulation of biological process	-2.2	8	4.3	20836	52	150	3	2	1.1	15894|16598|21926	Icam1|Klf2|Tnf	-0.99	blank
GO Biological Processes	19	GO:0046638	positive regulation of alpha-beta T cell differentiation	19_GO:0002376 immune system process	-2.2	8	4.3	20836	52	150	3	2	1.1	12522|80859|243910	Cd83|Nfkbiz|Nfkbid	-0.99	blank
GO Biological Processes	19	GO:2000117	negative regulation of cysteine-type endopeptidase activity	19_GO:0048519 negative regulation of biological process	-2.2	5.4	3.8	20836	102	150	4	2.7	1.3	13010|13011|14456|21926	Cst3|Cst7|Gas6|Tnf	-0.98	blank
GO Biological Processes	19	GO:0042113	B cell activation	19_GO:0002376 immune system process	-2.2	3.6	3.4	20836	229	150	6	4	1.6	15900|16019|17260|17305|18708|80859	Irf8|Ighm|Mef2c|Mfng|Pik3r1|Nfkbiz	-0.98	blank
GO Biological Processes	19	GO:0007613	memory	19_GO:0032501 multicellular organismal process	-2.2	4.3	3.6	20836	162	150	5	3.3	1.5	13051|13653|19224|83433|259277	Cx3cr1|Egr1|Ptgs1|Trem2|Klk8	-0.98	blank
KEGG Pathway	24	mmu05161	Hepatitis B - Mus musculus (house mouse)		-2.2	4.3	3.6	20836	163	150	5	3.3	1.5	13654|16476|18035|18708|21926	Egr2|Jun|Nfkbia|Pik3r1|Tnf	-0.98	blank
KEGG Pathway	24	mmu04660	T cell receptor signaling pathway - Mus musculus (house mouse)		-2.2	5.4	3.8	20836	103	150	4	2.7	1.3	16476|18035|18708|21926	Jun|Nfkbia|Pik3r1|Tnf	-0.98	blank
GO Biological Processes	19	GO:0097530	granulocyte migration	19_GO:0002376 immune system process	-2.2	5.4	3.8	20836	103	150	4	2.7	1.3	12986|20293|20302|20303	Csf3r|Ccl12|Ccl3|Ccl4	-0.98	blank
GO Biological Processes	19	GO:0043370	regulation of CD4-positive, alpha-beta T cell differentiation	19_GO:0002376 immune system process	-2.2	7.9	4.3	20836	53	150	3	2	1.1	12522|80859|243910	Cd83|Nfkbiz|Nfkbid	-0.98	blank
GO Biological Processes	19	GO:0032835	glomerulus development	19_GO:0032502 developmental process	-2.2	7.9	4.3	20836	53	150	3	2	1.1	12628|13653|17260	Cfh|Egr1|Mef2c	-0.98	blank
GO Biological Processes	19	GO:0030838	positive regulation of actin filament polymerization	19_GO:0048518 positive regulation of biological process	-2.2	7.9	4.3	20836	53	150	3	2	1.1	15894|18645|30948	Icam1|Pfn2|Bin1	-0.98	blank
GO Biological Processes	19	GO:0033135	regulation of peptidyl-serine phosphorylation	19_GO:0008152 metabolic process	-2.2	4.2	3.5	20836	164	150	5	3.3	1.5	14456|17872|18645|21926|52163	Gas6|Ppp1r15a|Pfn2|Tnf|Camk1	-0.97	blank
GO Biological Processes	19	GO:0002824	positive regulation of adaptive immune response based on somatic recombination of immune receptors built from immunoglobulin superfamily domains	19_GO:0002376 immune system process	-2.2	4.2	3.5	20836	164	150	5	3.3	1.5	12520|21926|80859|83433|243910	Cd81|Tnf|Nfkbiz|Trem2|Nfkbid	-0.97	blank
GO Biological Processes	19	GO:0050863	regulation of T cell activation	19_GO:0002376 immune system process	-2.2	2.9	3.2	20836	384	150	8	5.3	1.8	12493|12520|12522|16175|16768|16792|80859|243910	Cd37|Cd81|Cd83|Il1a|Lag3|Laptm5|Nfkbiz|Nfkbid	-0.97	blank
GO Biological Processes	19	GO:0002822	regulation of adaptive immune response based on somatic recombination of immune receptors built from immunoglobulin superfamily domains	19_GO:0002376 immune system process	-2.2	3.6	3.4	20836	232	150	6	4	1.6	12520|17260|21926|80859|83433|243910	Cd81|Mef2c|Tnf|Nfkbiz|Trem2|Nfkbid	-0.97	blank
GO Biological Processes	19	GO:0010038	response to metal ion	19_GO:0050896 response to stimulus	-2.2	3.2	3.3	20836	306	150	7	4.7	1.7	12335|16175|16476|16477|17260|22041|65973	Capn3|Il1a|Jun|Junb|Mef2c|Trf|Asph	-0.97	blank
GO Biological Processes	19	GO:0045124	regulation of bone resorption	19_GO:0042592 homeostatic process	-2.2	7.7	4.2	20836	54	150	3	2	1.1	12978|22041|231633	Csf1r|Trf|Tmem119	-0.96	blank
GO Biological Processes	19	GO:0051702	biological process involved in interaction with symbiont	19_GO:0044419 biological process involved in interspecies interaction between organisms	-2.2	5.3	3.8	20836	105	150	4	2.7	1.3	12978|13051|13627|16476	Csf1r|Cx3cr1|Eef1a1|Jun	-0.96	blank
GO Biological Processes	19	GO:0032715	negative regulation of interleukin-6 production	19_GO:0048519 negative regulation of biological process	-2.1	7.6	4.2	20836	55	150	3	2	1.1	14456|16598|21926	Gas6|Klf2|Tnf	-0.94	blank
GO Biological Processes	19	GO:0030856	regulation of epithelial cell differentiation	19_GO:0032502 developmental process	-2.1	4.1	3.5	20836	168	150	5	3.3	1.5	12978|16175|21926|22695|67888	Csf1r|Il1a|Tnf|Zfp36|Tmem100	-0.94	blank
GO Biological Processes	19	GO:0070167	regulation of biomineral tissue development	19_GO:0032502 developmental process	-2.1	5.2	3.7	20836	107	150	4	2.7	1.3	12978|14456|17260|231633	Csf1r|Gas6|Mef2c|Tmem119	-0.93	blank
GO Biological Processes	19	GO:0050920	regulation of chemotaxis	19_GO:0040011 locomotion	-2.1	3.5	3.3	20836	239	150	6	4	1.6	12978|13051|14456|20293|70839|83433	Csf1r|Cx3cr1|Gas6|Ccl12|P2ry12|Trem2	-0.92	blank
GO Biological Processes	19	GO:0070169	positive regulation of biomineral tissue development	19_GO:0032502 developmental process	-2.1	7.3	4.1	20836	57	150	3	2	1.1	12978|17260|231633	Csf1r|Mef2c|Tmem119	-0.91	blank
GO Biological Processes	19	GO:0001961	positive regulation of cytokine-mediated signaling pathway	19_GO:0023052 signaling	-2.1	7.3	4.1	20836	57	150	3	2	1.1	14456|16792|83433	Gas6|Laptm5|Trem2	-0.91	blank
GO Biological Processes	19	GO:0050769	positive regulation of neurogenesis	19_GO:0032502 developmental process	-2.1	3.1	3.2	20836	317	150	7	4.7	1.7	12978|13051|13654|20720|21926|22041|30948	Csf1r|Cx3cr1|Egr2|Serpine2|Tnf|Trf|Bin1	-0.9	blank
GO Biological Processes	19	GO:0002821	positive regulation of adaptive immune response	19_GO:0002376 immune system process	-2.1	4	3.4	20836	172	150	5	3.3	1.5	12520|21926|80859|83433|243910	Cd81|Tnf|Nfkbiz|Trem2|Nfkbid	-0.9	blank
KEGG Pathway	24	mmu04931	Insulin resistance - Mus musculus (house mouse)		-2.1	5.1	3.6	20836	110	150	4	2.7	1.3	12702|18035|18708|21926	Socs3|Nfkbia|Pik3r1|Tnf	-0.9	blank
GO Biological Processes	19	GO:0060349	bone morphogenesis	19_GO:0032502 developmental process	-2.1	5.1	3.6	20836	110	150	4	2.7	1.3	14683|17260|231633|373864	Gnas|Mef2c|Tmem119|Col27a1	-0.9	blank
GO Biological Processes	19	GO:0007178	transmembrane receptor protein serine/threonine kinase signaling pathway	19_GO:0023052 signaling	-2.1	3.4	3.2	20836	244	150	6	4	1.6	13653|15446|16419|16476|22041|67888	Egr1|Hpgd|Itgb5|Jun|Trf|Tmem100	-0.89	blank
GO Biological Processes	19	GO:0032642	regulation of chemokine production	19_GO:0032501 multicellular organismal process	-2.1	5	3.6	20836	112	150	4	2.7	1.3	12978|13653|21926|83433	Csf1r|Egr1|Tnf|Trem2	-0.88	blank
GO Biological Processes	19	GO:0071241	cellular response to inorganic substance	19_GO:0050896 response to stimulus	-2.1	3.4	3.2	20836	246	150	6	4	1.6	12335|16476|16477|17260|22041|65973	Capn3|Jun|Junb|Mef2c|Trf|Asph	-0.88	blank
GO Biological Processes	19	GO:0046394	carboxylic acid biosynthetic process	19_GO:0008152 metabolic process	-2.1	3.4	3.2	20836	246	150	6	4	1.6	14645|16832|17001|19224|54486|231871	Glul|Ldhb|Ltc4s|Ptgs1|Hpgds|Daglb	-0.88	blank
GO Biological Processes	19	GO:0070665	positive regulation of leukocyte proliferation	19_GO:0048518 positive regulation of biological process	-2	3.9	3.3	20836	176	150	5	3.3	1.5	12520|12978|16019|16175|17260	Cd81|Csf1r|Ighm|Il1a|Mef2c	-0.87	blank
GO Biological Processes	19	GO:0031646	positive regulation of nervous system process	19_GO:0048518 positive regulation of biological process	-2	6.9	3.9	20836	60	150	3	2	1.1	13011|13654|22041	Cst7|Egr2|Trf	-0.86	blank
GO Biological Processes	19	GO:0051930	regulation of sensory perception of pain	19_GO:0032501 multicellular organismal process	-2	6.9	3.9	20836	60	150	3	2	1.1	13040|16175|67888	Ctss|Il1a|Tmem100	-0.86	blank
GO Biological Processes	19	GO:0035306	positive regulation of dephosphorylation	19_GO:0048518 positive regulation of biological process	-2	6.9	3.9	20836	60	150	3	2	1.1	17260|17872|56193	Mef2c|Ppp1r15a|Plek	-0.86	blank
GO Biological Processes	19	GO:0006633	fatty acid biosynthetic process	19_GO:0008152 metabolic process	-2	4.9	3.5	20836	114	150	4	2.7	1.3	17001|19224|54486|231871	Ltc4s|Ptgs1|Hpgds|Daglb	-0.86	blank
GO Biological Processes	19	GO:0002819	regulation of adaptive immune response	19_GO:0002376 immune system process	-2	3.3	3.2	20836	249	150	6	4	1.6	12520|17260|21926|80859|83433|243910	Cd81|Mef2c|Tnf|Nfkbiz|Trem2|Nfkbid	-0.86	blank
GO Biological Processes	19	GO:0016053	organic acid biosynthetic process	19_GO:0008152 metabolic process	-2	3.3	3.2	20836	249	150	6	4	1.6	14645|16832|17001|19224|54486|231871	Glul|Ldhb|Ltc4s|Ptgs1|Hpgds|Daglb	-0.86	blank
GO Biological Processes	19	GO:0071407	cellular response to organic cyclic compound	19_GO:0050896 response to stimulus	-2	2.5	2.9	20836	494	150	9	6	1.9	13653|14683|17260|18035|20293|21926|22629|22695|70839	Egr1|Gnas|Mef2c|Nfkbia|Ccl12|Tnf|Ywhah|Zfp36|P2ry12	-0.85	blank
GO Biological Processes	19	GO:1900015	regulation of cytokine production involved in inflammatory response	19_GO:0032501 multicellular organismal process	-2	6.8	3.9	20836	61	150	3	2	1.1	21926|83433|104759	Tnf|Trem2|Pld4	-0.85	blank
KEGG Pathway	24	mmu05134	Legionellosis - Mus musculus (house mouse)		-2	6.8	3.9	20836	61	150	3	2	1.1	13627|18035|21926	Eef1a1|Nfkbia|Tnf	-0.85	blank
GO Biological Processes	19	GO:0051931	regulation of sensory perception	19_GO:0032501 multicellular organismal process	-2	6.8	3.9	20836	61	150	3	2	1.1	13040|16175|67888	Ctss|Il1a|Tmem100	-0.85	blank
KEGG Pathway	24	mmu05152	Tuberculosis - Mus musculus (house mouse)		-2	3.9	3.3	20836	180	150	5	3.3	1.5	13033|13040|16175|16985|21926	Ctsd|Ctss|Il1a|Lsp1|Tnf	-0.84	blank
GO Biological Processes	19	GO:0010950	positive regulation of endopeptidase activity	19_GO:0048518 positive regulation of biological process	-2	3.9	3.3	20836	180	150	5	3.3	1.5	13033|16792|21926|65973|107771	Ctsd|Laptm5|Tnf|Asph|Bmyc	-0.84	blank
GO Biological Processes	19	GO:0042157	lipoprotein metabolic process	19_GO:0008152 metabolic process	-2	4.8	3.5	20836	116	150	4	2.7	1.3	13033|14645|66268|76192	Ctsd|Glul|Pigyl|Abhd12	-0.84	blank
GO Biological Processes	19	GO:0045087	innate immune response	19_GO:0044419 biological process involved in interspecies interaction between organisms	-18	5.5	12	20836	718	212	40	19	2.7	11820|11846|11847|12332|12484|13058|14960|14961|14962|14969|16149|16365|16423|16819|16854|17319|17474|18477|18636|20201|20202|20305|20306|20308|20568|22352|26888|27361|56619|56620|66102|66107|66141|66713|68713|73149|80876|227753|269799|100034251	App|Arg1|Arg2|Capg|Cd24a|Cybb|H2-Aa|H2-Ab1|Cfb|H2-Eb1|Cd74|Acod1|Cd47|Lcn2|Lgals3|Mif|Clec4d|Prdx1|Cfp|S100a8|S100a9|Ccl6|Ccl7|Ccl9|Slpi|Vim|Clec4a2|Msrb1|Clec4e|Clec4n|Cxcl16|Wfdc21|Ifitm3|Actr2|Ifitm1|Clec4a3|Ifitm2|Gsn|Clec4a1|Wfdc17	-14	model
GO Biological Processes	19	GO:0006954	inflammatory response	19_GO:0050896 response to stimulus	-15	5.8	12	20836	539	212	32	15	2.5	11820|12484|12505|12608|12655|12772|13058|13601|14268|14728|15368|15439|16176|16181|16365|16423|17319|18081|18129|20201|20202|20210|20305|20306|20308|20310|21825|21857|27226|56744|59027|330122	App|Cd24a|Cd44|Cebpb|Chil3|Ccr2|Cybb|Ecm1|Fn1|Lilrb4a|Hmox1|Hp|Il1b|Il1rn|Acod1|Cd47|Mif|Ninj1|Notch2|S100a8|S100a9|Saa3|Ccl6|Ccl7|Ccl9|Cxcl2|Thbs1|Timp1|Pla2g7|Pf4|Nampt|Cxcl3	-11	model
GO Biological Processes	19	GO:0034341	response to type II interferon	19_GO:0044419 biological process involved in interspecies interaction between organisms	-13	12	14	20836	134	212	17	8	1.9	12332|14960|14961|14969|16149|16365|16423|20305|20306|20308|22352|66102|66141|66713|68713|80876|227753	Capg|H2-Aa|H2-Ab1|H2-Eb1|Cd74|Acod1|Cd47|Ccl6|Ccl7|Ccl9|Vim|Cxcl16|Ifitm3|Actr2|Ifitm1|Ifitm2|Gsn	-9.7	model
KEGG Pathway	24	mmu05016	Huntington disease - Mus musculus (house mouse)		-11	6.8	10	20836	302	212	21	9.9	2.1	11957|12028|12858|12859|19166|19167|19173|20422|20656|21817|22154|26443|26444|66091|66491|66594|66916|67300|68198|78330|232910	Atp5j|Bax|Cox5a|Cox5b|Psma2|Psma3|Psmb5|Sem1|Sod2|Tgm2|Tubb5|Psma6|Psma7|Ndufa3|Polr2l|Uqcr11|Ndufb7|Cltc|Ndufb2|Ndufv3|Ap2s1	-7.7	model
GO Biological Processes	19	GO:0002694	regulation of leukocyte activation	19_GO:0002376 immune system process	-11	4.4	9	20836	643	212	29	14	2.4	11461|11846|11847|12484|12494|12505|12608|12772|13032|14268|14727|14728|14960|14961|14969|15368|16149|16176|16423|16852|16854|17319|17387|17474|20971|21825|66494|93695|100038947	Actb|Arg1|Arg2|Cd24a|Cd38|Cd44|Cebpb|Ccr2|Ctsc|Fn1|Lilrb4b|Lilrb4a|H2-Aa|H2-Ab1|H2-Eb1|Hmox1|Cd74|Il1b|Cd47|Lgals1|Lgals3|Mif|Mmp14|Clec4d|Sdc4|Thbs1|Prelid1|Gpnmb|Sirpb1c	-7.4	model
KEGG Pathway	24	mmu05012	Parkinson disease - Mus musculus (house mouse)		-11	7.1	10	20836	264	212	19	9	2	11957|12028|12313|12858|12859|19166|19167|19173|20422|22154|22166|26443|26444|30791|66091|66594|66916|68198|78330	Atp5j|Bax|Calm1|Cox5a|Cox5b|Psma2|Psma3|Psmb5|Sem1|Tubb5|Txn1|Psma6|Psma7|Slc39a1|Ndufa3|Uqcr11|Ndufb7|Ndufb2|Ndufv3	-7.2	model
KEGG Pathway	24	mmu05020	Prion disease - Mus musculus (house mouse)		-10	7	10	20836	268	212	19	9	2	11957|12028|12289|12858|12859|13058|16176|19166|19167|19173|20422|22154|26443|26444|66091|66594|66916|68198|78330	Atp5j|Bax|Cacna1d|Cox5a|Cox5b|Cybb|Il1b|Psma2|Psma3|Psmb5|Sem1|Tubb5|Psma6|Psma7|Ndufa3|Uqcr11|Ndufb7|Ndufb2|Ndufv3	-7.2	model
GO Biological Processes	19	GO:0050865	regulation of cell activation	19_GO:0032501 multicellular organismal process	-9.9	4.1	8.4	20836	699	212	29	14	2.4	11461|11846|11847|12484|12494|12505|12608|12772|13032|14268|14727|14728|14960|14961|14969|15368|16149|16176|16423|16852|16854|17319|17387|17474|20971|21825|66494|93695|100038947	Actb|Arg1|Arg2|Cd24a|Cd38|Cd44|Cebpb|Ccr2|Ctsc|Fn1|Lilrb4b|Lilrb4a|H2-Aa|H2-Ab1|H2-Eb1|Hmox1|Cd74|Il1b|Cd47|Lgals1|Lgals3|Mif|Mmp14|Clec4d|Sdc4|Thbs1|Prelid1|Gpnmb|Sirpb1c	-6.7	model
GO Biological Processes	19	GO:0030595	leukocyte chemotaxis	19_GO:0040011 locomotion	-9.8	9.8	11	20836	140	212	14	6.6	1.7	12772|16176|16854|18081|20201|20202|20305|20306|20308|20310|20750|56744|66102|330122	Ccr2|Il1b|Lgals3|Ninj1|S100a8|S100a9|Ccl6|Ccl7|Ccl9|Cxcl2|Spp1|Pf4|Cxcl16|Cxcl3	-6.6	model
GO Biological Processes	19	GO:0030593	neutrophil chemotaxis	19_GO:0040011 locomotion	-9.5	14	12	20836	76	212	11	5.2	1.5	16176|16854|20201|20202|20305|20306|20308|20310|20750|56744|330122	Il1b|Lgals3|S100a8|S100a9|Ccl6|Ccl7|Ccl9|Cxcl2|Spp1|Pf4|Cxcl3	-6.4	model
GO Biological Processes	19	GO:1903037	regulation of leukocyte cell-cell adhesion	19_GO:0050789 regulation of biological process	-9.4	5.4	8.8	20836	380	212	21	9.9	2.1	11461|11846|11847|11898|12484|12505|12608|12772|14727|14728|14960|14961|14969|16149|16176|16423|16852|16854|20971|93695|100038947	Actb|Arg1|Arg2|Ass1|Cd24a|Cd44|Cebpb|Ccr2|Lilrb4b|Lilrb4a|H2-Aa|H2-Ab1|H2-Eb1|Cd74|Il1b|Cd47|Lgals1|Lgals3|Sdc4|Gpnmb|Sirpb1c	-6.4	model
KEGG Pathway	24	mmu05010	Alzheimer disease - Mus musculus (house mouse)		-9.4	5.4	8.8	20836	383	212	21	9.9	2.1	11820|11957|12289|12313|12858|12859|13058|16176|19166|19167|19173|20422|22154|26443|26444|30791|66091|66594|66916|68198|78330	App|Atp5j|Cacna1d|Calm1|Cox5a|Cox5b|Cybb|Il1b|Psma2|Psma3|Psmb5|Sem1|Tubb5|Psma6|Psma7|Slc39a1|Ndufa3|Uqcr11|Ndufb7|Ndufb2|Ndufv3	-6.3	model
GO Biological Processes	19	GO:0050863	regulation of T cell activation	19_GO:0002376 immune system process	-9.4	5.4	8.8	20836	384	212	21	9.9	2.1	11461|11846|11847|12484|12505|12608|12772|14727|14728|14960|14961|14969|16149|16176|16423|16852|16854|20971|66494|93695|100038947	Actb|Arg1|Arg2|Cd24a|Cd44|Cebpb|Ccr2|Lilrb4b|Lilrb4a|H2-Aa|H2-Ab1|H2-Eb1|Cd74|Il1b|Cd47|Lgals1|Lgals3|Sdc4|Prelid1|Gpnmb|Sirpb1c	-6.3	model
GO Biological Processes	19	GO:0045785	positive regulation of cell adhesion	19_GO:0048518 positive regulation of biological process	-9.2	4.6	8.3	20836	517	212	24	11	2.2	11461|12317|12484|12505|12772|13132|14268|14727|14728|14960|14961|14969|16149|16176|16423|16852|18081|20194|20750|20971|21817|21825|29875|100038947	Actb|Calr|Cd24a|Cd44|Ccr2|Dab2|Fn1|Lilrb4b|Lilrb4a|H2-Aa|H2-Ab1|H2-Eb1|Cd74|Il1b|Cd47|Lgals1|Ninj1|S100a10|Spp1|Sdc4|Tgm2|Thbs1|Iqgap1|Sirpb1c	-6.2	model
GO Biological Processes	19	GO:0071621	granulocyte chemotaxis	19_GO:0040011 locomotion	-9	13	11	20836	84	212	11	5.2	1.5	16176|16854|20201|20202|20305|20306|20308|20310|20750|56744|330122	Il1b|Lgals3|S100a8|S100a9|Ccl6|Ccl7|Ccl9|Cxcl2|Spp1|Pf4|Cxcl3	-6.1	model
GO Biological Processes	19	GO:0051249	regulation of lymphocyte activation	19_GO:0002376 immune system process	-9	4.5	8.2	20836	530	212	24	11	2.2	11461|11846|11847|12484|12494|12505|12608|12772|14727|14728|14960|14961|14969|16149|16176|16423|16852|16854|17319|17387|20971|66494|93695|100038947	Actb|Arg1|Arg2|Cd24a|Cd38|Cd44|Cebpb|Ccr2|Lilrb4b|Lilrb4a|H2-Aa|H2-Ab1|H2-Eb1|Cd74|Il1b|Cd47|Lgals1|Lgals3|Mif|Mmp14|Sdc4|Prelid1|Gpnmb|Sirpb1c	-6	model
GO Biological Processes	19	GO:1905952	regulation of lipid localization	19_GO:0051179 localization	-8.8	7.5	9.3	20836	196	212	15	7.1	1.8	11303|11520|11813|11957|12257|12306|13132|13660|16176|17319|18830|20288|20750|21825|66494	Abca1|Plin2|Apoc2|Atp5j|Tspo|Anxa2|Dab2|Ehd1|Il1b|Mif|Pltp|Msr1|Spp1|Thbs1|Prelid1	-5.9	model
GO Biological Processes	19	GO:1990266	neutrophil migration	19_GO:0002376 immune system process	-8.7	12	11	20836	91	212	11	5.2	1.5	16176|16854|20201|20202|20305|20306|20308|20310|20750|56744|330122	Il1b|Lgals3|S100a8|S100a9|Ccl6|Ccl7|Ccl9|Cxcl2|Spp1|Pf4|Cxcl3	-5.8	model
GO Biological Processes	19	GO:0097529	myeloid leukocyte migration	19_GO:0002376 immune system process	-8.7	9.1	9.7	20836	141	212	13	6.1	1.6	12772|16176|16854|18081|20201|20202|20305|20306|20308|20310|20750|56744|330122	Ccr2|Il1b|Lgals3|Ninj1|S100a8|S100a9|Ccl6|Ccl7|Ccl9|Cxcl2|Spp1|Pf4|Cxcl3	-5.8	model
GO Biological Processes	19	GO:0060326	cell chemotaxis	19_GO:0040011 locomotion	-8.6	7.3	9.1	20836	201	212	15	7.1	1.8	12772|16176|16854|18081|20201|20202|20210|20305|20306|20308|20310|20750|56744|66102|330122	Ccr2|Il1b|Lgals3|Ninj1|S100a8|S100a9|Saa3|Ccl6|Ccl7|Ccl9|Cxcl2|Spp1|Pf4|Cxcl16|Cxcl3	-5.8	model
GO Biological Processes	19	GO:0032103	positive regulation of response to external stimulus	19_GO:0048518 positive regulation of biological process	-8.6	4.3	7.9	20836	555	212	24	11	2.2	11820|11846|12317|12484|12608|12772|13032|14268|16149|16176|16365|16423|16852|17319|18081|20201|20202|20306|21817|21825|27226|56619|56620|67070	App|Arg1|Calr|Cd24a|Cebpb|Ccr2|Ctsc|Fn1|Cd74|Il1b|Acod1|Cd47|Lgals1|Mif|Ninj1|S100a8|S100a9|Ccl7|Tgm2|Thbs1|Pla2g7|Clec4e|Clec4n|Lsm14a	-5.8	model
KEGG Pathway	24	mmu05022	Pathways of neurodegeneration - multiple diseases - Mus musculus (house mouse)		-8.5	4.6	8	20836	471	212	22	10	2.1	11820|11957|12028|12289|12313|12858|12859|13058|16176|19166|19167|19173|19324|20422|22154|26443|26444|66091|66594|66916|68198|78330	App|Atp5j|Bax|Cacna1d|Calm1|Cox5a|Cox5b|Cybb|Il1b|Psma2|Psma3|Psmb5|Rab1a|Sem1|Tubb5|Psma6|Psma7|Ndufa3|Uqcr11|Ndufb7|Ndufb2|Ndufv3	-5.7	model
GO Biological Processes	19	GO:0002695	negative regulation of leukocyte activation	19_GO:0002376 immune system process	-8.5	7.2	9	20836	206	212	15	7.1	1.8	11846|11847|12484|12505|12608|12772|14268|14727|14728|14960|15368|16149|16854|20971|93695	Arg1|Arg2|Cd24a|Cd44|Cebpb|Ccr2|Fn1|Lilrb4b|Lilrb4a|H2-Aa|Hmox1|Cd74|Lgals3|Sdc4|Gpnmb	-5.7	model
GO Biological Processes	19	GO:0070486	leukocyte aggregation	19_GO:0009987 cellular process	-8.3	39	15	20836	15	212	6	2.8	1.1	12505|16176|16423|20201|20202|21825	Cd44|Il1b|Cd47|S100a8|S100a9|Thbs1	-5.6	model
GO Biological Processes	19	GO:0007162	negative regulation of cell adhesion	19_GO:0048519 negative regulation of biological process	-8.3	5.6	8.3	20836	318	212	18	8.5	1.9	11433|11846|11847|11898|12484|12505|12608|14727|14728|14960|16149|16181|16852|16854|17387|20971|21825|93695	Acp5|Arg1|Arg2|Ass1|Cd24a|Cd44|Cebpb|Lilrb4b|Lilrb4a|H2-Aa|Cd74|Il1rn|Lgals1|Lgals3|Mmp14|Sdc4|Thbs1|Gpnmb	-5.6	model
GO Biological Processes	19	GO:1903038	negative regulation of leukocyte cell-cell adhesion	19_GO:0048519 negative regulation of biological process	-8.3	8.5	9.3	20836	151	212	13	6.1	1.6	11846|11847|11898|12484|12505|12608|14727|14728|14960|16149|16854|20971|93695	Arg1|Arg2|Ass1|Cd24a|Cd44|Cebpb|Lilrb4b|Lilrb4a|H2-Aa|Cd74|Lgals3|Sdc4|Gpnmb	-5.6	model
GO Biological Processes	19	GO:0061760	antifungal innate immune response	19_GO:0044419 biological process involved in interspecies interaction between organisms	-8.1	37	15	20836	16	212	6	2.8	1.1	17474|26888|56619|56620|73149|269799	Clec4d|Clec4a2|Clec4e|Clec4n|Clec4a3|Clec4a1	-5.4	model
GO Biological Processes	19	GO:0097530	granulocyte migration	19_GO:0002376 immune system process	-8.1	10	9.8	20836	103	212	11	5.2	1.5	16176|16854|20201|20202|20305|20306|20308|20310|20750|56744|330122	Il1b|Lgals3|S100a8|S100a9|Ccl6|Ccl7|Ccl9|Cxcl2|Spp1|Pf4|Cxcl3	-5.4	model
GO Biological Processes	19	GO:0042130	negative regulation of T cell proliferation	19_GO:0002376 immune system process	-8	12	10	20836	81	212	10	4.7	1.5	11846|11847|12484|12505|12608|14727|14728|14960|20971|93695	Arg1|Arg2|Cd24a|Cd44|Cebpb|Lilrb4b|Lilrb4a|H2-Aa|Sdc4|Gpnmb	-5.4	model
GO Biological Processes	19	GO:0022407	regulation of cell-cell adhesion	19_GO:0050789 regulation of biological process	-8	4.3	7.6	20836	503	212	22	10	2.1	11461|11846|11847|11898|12484|12505|12608|12772|14727|14728|14960|14961|14969|16149|16176|16181|16423|16852|16854|20971|93695|100038947	Actb|Arg1|Arg2|Ass1|Cd24a|Cd44|Cebpb|Ccr2|Lilrb4b|Lilrb4a|H2-Aa|H2-Ab1|H2-Eb1|Cd74|Il1b|Il1rn|Cd47|Lgals1|Lgals3|Sdc4|Gpnmb|Sirpb1c	-5.4	model
GO Biological Processes	19	GO:0050670	regulation of lymphocyte proliferation	19_GO:0002376 immune system process	-8	6	8.3	20836	260	212	16	7.5	1.8	11846|11847|12484|12494|12505|12608|12772|14727|14728|14960|16149|16176|16854|17319|20971|93695	Arg1|Arg2|Cd24a|Cd38|Cd44|Cebpb|Ccr2|Lilrb4b|Lilrb4a|H2-Aa|Cd74|Il1b|Lgals3|Mif|Sdc4|Gpnmb	-5.3	model
GO Biological Processes	19	GO:0032944	regulation of mononuclear cell proliferation	19_GO:0050789 regulation of biological process	-7.9	6	8.2	20836	264	212	16	7.5	1.8	11846|11847|12484|12494|12505|12608|12772|14727|14728|14960|16149|16176|16854|17319|20971|93695	Arg1|Arg2|Cd24a|Cd38|Cd44|Cebpb|Ccr2|Lilrb4b|Lilrb4a|H2-Aa|Cd74|Il1b|Lgals3|Mif|Sdc4|Gpnmb	-5.3	model
GO Biological Processes	19	GO:0050866	negative regulation of cell activation	19_GO:0048519 negative regulation of biological process	-7.9	6.4	8.4	20836	229	212	15	7.1	1.8	11846|11847|12484|12505|12608|12772|14268|14727|14728|14960|15368|16149|16854|20971|93695	Arg1|Arg2|Cd24a|Cd44|Cebpb|Ccr2|Fn1|Lilrb4b|Lilrb4a|H2-Aa|Hmox1|Cd74|Lgals3|Sdc4|Gpnmb	-5.3	model
GO Biological Processes	19	GO:0050868	negative regulation of T cell activation	19_GO:0002376 immune system process	-7.8	8.7	9.1	20836	136	212	12	5.7	1.6	11846|11847|12484|12505|12608|14727|14728|14960|16149|16854|20971|93695	Arg1|Arg2|Cd24a|Cd44|Cebpb|Lilrb4b|Lilrb4a|H2-Aa|Cd74|Lgals3|Sdc4|Gpnmb	-5.3	model
GO Biological Processes	19	GO:0002683	negative regulation of immune system process	19_GO:0002376 immune system process	-7.7	4.2	7.4	20836	521	212	22	10	2.1	11433|11846|11847|12484|12505|12608|12772|14268|14727|14728|14960|15368|16149|16365|16423|16854|17319|18102|18733|20971|21825|93695	Acp5|Arg1|Arg2|Cd24a|Cd44|Cebpb|Ccr2|Fn1|Lilrb4b|Lilrb4a|H2-Aa|Hmox1|Cd74|Acod1|Cd47|Lgals3|Mif|Nme1|Pirb|Sdc4|Thbs1|Gpnmb	-5.2	model
GO Biological Processes	19	GO:0070555	response to interleukin-1	19_GO:0050896 response to stimulus	-7.6	11	9.6	20836	89	212	10	4.7	1.5	11820|12608|14268|16176|16365|16423|20210|20305|20306|20308	App|Cebpb|Fn1|Il1b|Acod1|Cd47|Saa3|Ccl6|Ccl7|Ccl9	-5.1	model
GO Biological Processes	19	GO:0050900	leukocyte migration	19_GO:0002376 immune system process	-7.6	6.1	8.1	20836	240	212	15	7.1	1.8	12484|12772|16176|16854|18081|20201|20202|20305|20306|20308|20310|20750|56744|66102|330122	Cd24a|Ccr2|Il1b|Lgals3|Ninj1|S100a8|S100a9|Ccl6|Ccl7|Ccl9|Cxcl2|Spp1|Pf4|Cxcl16|Cxcl3	-5	model
GO Biological Processes	19	GO:0006897	endocytosis	19_GO:0051179 localization	-7.5	4.7	7.5	20836	400	212	19	9	2	11303|11777|11820|12484|12505|13132|13660|14727|14728|18102|19324|20288|21825|66102|66141|67300|227753|227801|232910	Abca1|Ap3s1|App|Cd24a|Cd44|Dab2|Ehd1|Lilrb4b|Lilrb4a|Nme1|Rab1a|Msr1|Thbs1|Cxcl16|Ifitm3|Cltc|Gsn|Dennd1a|Ap2s1	-5	model
GO Biological Processes	19	GO:0022408	negative regulation of cell-cell adhesion	19_GO:0048519 negative regulation of biological process	-7.4	6.5	8.2	20836	211	212	14	6.6	1.7	11846|11847|11898|12484|12505|12608|14727|14728|14960|16149|16181|16854|20971|93695	Arg1|Arg2|Ass1|Cd24a|Cd44|Cebpb|Lilrb4b|Lilrb4a|H2-Aa|Cd74|Il1rn|Lgals3|Sdc4|Gpnmb	-4.9	model
GO Biological Processes	19	GO:0002696	positive regulation of leukocyte activation	19_GO:0002376 immune system process	-7.4	4.6	7.4	20836	408	212	19	9	2	11461|12484|12494|12772|13032|14727|14728|14960|14961|14969|16149|16176|16423|16852|17319|17387|17474|21825|100038947	Actb|Cd24a|Cd38|Ccr2|Ctsc|Lilrb4b|Lilrb4a|H2-Aa|H2-Ab1|H2-Eb1|Cd74|Il1b|Cd47|Lgals1|Mif|Mmp14|Clec4d|Thbs1|Sirpb1c	-4.9	model
GO Biological Processes	19	GO:0070663	regulation of leukocyte proliferation	19_GO:0050789 regulation of biological process	-7.4	5.5	7.7	20836	287	212	16	7.5	1.8	11846|11847|12484|12494|12505|12608|12772|14727|14728|14960|16149|16176|16854|17319|20971|93695	Arg1|Arg2|Cd24a|Cd38|Cd44|Cebpb|Ccr2|Lilrb4b|Lilrb4a|H2-Aa|Cd74|Il1b|Lgals3|Mif|Sdc4|Gpnmb	-4.9	model
KEGG Pathway	24	mmu05014	Amyotrophic lateral sclerosis - Mus musculus (house mouse)		-7.3	4.8	7.5	20836	369	212	18	8.5	1.9	11461|11957|12028|12858|12859|19166|19167|19173|19324|20422|22154|26443|26444|66091|66594|66916|68198|78330	Actb|Atp5j|Bax|Cox5a|Cox5b|Psma2|Psma3|Psmb5|Rab1a|Sem1|Tubb5|Psma6|Psma7|Ndufa3|Uqcr11|Ndufb7|Ndufb2|Ndufv3	-4.8	model
GO Biological Processes	19	GO:0050672	negative regulation of lymphocyte proliferation	19_GO:0002376 immune system process	-7.3	10	9.2	20836	96	212	10	4.7	1.5	11846|11847|12484|12505|12608|14727|14728|14960|20971|93695	Arg1|Arg2|Cd24a|Cd44|Cebpb|Lilrb4b|Lilrb4a|H2-Aa|Sdc4|Gpnmb	-4.8	model
GO Biological Processes	19	GO:0050729	positive regulation of inflammatory response	19_GO:0048518 positive regulation of biological process	-7.3	7.8	8.5	20836	152	212	12	5.7	1.6	11820|12484|12608|12772|13032|16176|16423|16852|18081|20201|20202|21817	App|Cd24a|Cebpb|Ccr2|Ctsc|Il1b|Cd47|Lgals1|Ninj1|S100a8|S100a9|Tgm2	-4.8	model
GO Biological Processes	19	GO:0032945	negative regulation of mononuclear cell proliferation	19_GO:0048519 negative regulation of biological process	-7.3	10	9.1	20836	97	212	10	4.7	1.5	11846|11847|12484|12505|12608|14727|14728|14960|20971|93695	Arg1|Arg2|Cd24a|Cd44|Cebpb|Lilrb4b|Lilrb4a|H2-Aa|Sdc4|Gpnmb	-4.8	model
GO Biological Processes	19	GO:0032680	regulation of tumor necrosis factor production	19_GO:0032501 multicellular organismal process	-7.2	6.9	8.2	20836	185	212	13	6.1	1.6	11433|11820|11847|12257|12484|12772|13058|14727|14728|16423|17319|21825|93695	Acp5|App|Arg2|Tspo|Cd24a|Ccr2|Cybb|Lilrb4b|Lilrb4a|Cd47|Mif|Thbs1|Gpnmb	-4.8	model
GO Biological Processes	19	GO:0071347	cellular response to interleukin-1	19_GO:0050896 response to stimulus	-7.2	12	9.6	20836	74	212	9	4.2	1.4	12608|14268|16176|16365|16423|20210|20305|20306|20308	Cebpb|Fn1|Il1b|Acod1|Cd47|Saa3|Ccl6|Ccl7|Ccl9	-4.8	model
GO Biological Processes	19	GO:1903555	regulation of tumor necrosis factor superfamily cytokine production	19_GO:0032501 multicellular organismal process	-7.2	6.8	8.1	20836	188	212	13	6.1	1.6	11433|11820|11847|12257|12484|12772|13058|14727|14728|16423|17319|21825|93695	Acp5|App|Arg2|Tspo|Cd24a|Ccr2|Cybb|Lilrb4b|Lilrb4a|Cd47|Mif|Thbs1|Gpnmb	-4.7	model
GO Biological Processes	19	GO:0050867	positive regulation of cell activation	19_GO:0048518 positive regulation of biological process	-7	4.3	7.1	20836	430	212	19	9	2	11461|12484|12494|12772|13032|14727|14728|14960|14961|14969|16149|16176|16423|16852|17319|17387|17474|21825|100038947	Actb|Cd24a|Cd38|Ccr2|Ctsc|Lilrb4b|Lilrb4a|H2-Aa|H2-Ab1|H2-Eb1|Cd74|Il1b|Cd47|Lgals1|Mif|Mmp14|Clec4d|Thbs1|Sirpb1c	-4.6	model
GO Biological Processes	19	GO:0043065	positive regulation of apoptotic process	19_GO:0048518 positive regulation of biological process	-7	3.6	6.8	20836	621	212	23	11	2.1	11747|11820|12028|12045|12176|12257|12484|12505|13032|15368|16176|16819|16828|16852|18129|20201|20202|20656|21817|21825|66494|83925|227753	Anxa5|App|Bax|Bcl2a1b|Bnip3|Tspo|Cd24a|Cd44|Ctsc|Hmox1|Il1b|Lcn2|Ldha|Lgals1|Notch2|S100a8|S100a9|Sod2|Tgm2|Thbs1|Prelid1|Trps1|Gsn	-4.6	model
GO Biological Processes	19	GO:0071346	cellular response to type II interferon	19_GO:0044419 biological process involved in interspecies interaction between organisms	-7	9.5	8.8	20836	104	212	10	4.7	1.5	12332|14961|16365|16423|20305|20306|20308|22352|66713|227753	Capg|H2-Ab1|Acod1|Cd47|Ccl6|Ccl7|Ccl9|Vim|Actr2|Gsn	-4.5	model
GO Biological Processes	19	GO:0070664	negative regulation of leukocyte proliferation	19_GO:0048519 negative regulation of biological process	-7	9.5	8.8	20836	104	212	10	4.7	1.5	11846|11847|12484|12505|12608|14727|14728|14960|20971|93695	Arg1|Arg2|Cd24a|Cd44|Cebpb|Lilrb4b|Lilrb4a|H2-Aa|Sdc4|Gpnmb	-4.5	model
GO Biological Processes	19	GO:1905954	positive regulation of lipid localization	19_GO:0051179 localization	-6.9	8.1	8.3	20836	134	212	11	5.2	1.5	11303|11520|12306|13132|13660|16176|17319|18830|20288|20750|66494	Abca1|Plin2|Anxa2|Dab2|Ehd1|Il1b|Mif|Pltp|Msr1|Spp1|Prelid1	-4.5	model
KEGG Pathway	24	mmu00190	Oxidative phosphorylation - Mus musculus (house mouse)		-6.9	8	8.3	20836	135	212	11	5.2	1.5	11957|11958|11984|12856|12858|12859|66091|66594|66916|68198|78330	Atp5j|Atp5k|Atp6v0c|Cox17|Cox5a|Cox5b|Ndufa3|Uqcr11|Ndufb7|Ndufb2|Ndufv3	-4.5	model
GO Biological Processes	19	GO:0032368	regulation of lipid transport	19_GO:0051179 localization	-6.9	7.1	8	20836	166	212	12	5.7	1.6	11303|11813|11957|12257|12306|13132|16176|17319|18830|20750|21825|66494	Abca1|Apoc2|Atp5j|Tspo|Anxa2|Dab2|Il1b|Mif|Pltp|Spp1|Thbs1|Prelid1	-4.5	model
GO Biological Processes	19	GO:0043068	positive regulation of programmed cell death	19_GO:0048518 positive regulation of biological process	-6.8	3.6	6.7	20836	634	212	23	11	2.1	11747|11820|12028|12045|12176|12257|12484|12505|13032|15368|16176|16819|16828|16852|18129|20201|20202|20656|21817|21825|66494|83925|227753	Anxa5|App|Bax|Bcl2a1b|Bnip3|Tspo|Cd24a|Cd44|Ctsc|Hmox1|Il1b|Lcn2|Ldha|Lgals1|Notch2|S100a8|S100a9|Sod2|Tgm2|Thbs1|Prelid1|Trps1|Gsn	-4.5	model
GO Biological Processes	19	GO:0042129	regulation of T cell proliferation	19_GO:0002376 immune system process	-6.8	6.4	7.7	20836	201	212	13	6.1	1.6	11846|11847|12484|12505|12608|12772|14727|14728|14960|16176|16854|20971|93695	Arg1|Arg2|Cd24a|Cd44|Cebpb|Ccr2|Lilrb4b|Lilrb4a|H2-Aa|Il1b|Lgals3|Sdc4|Gpnmb	-4.5	model
GO Biological Processes	19	GO:0070487	monocyte aggregation	19_GO:0009987 cellular process	-6.8	66	16	20836	6	212	4	1.9	0.93	12505|16176|16423|21825	Cd44|Il1b|Cd47|Thbs1	-4.5	model
GO Biological Processes	19	GO:0042060	wound healing	19_GO:0050896 response to stimulus	-6.8	5.3	7.3	20836	277	212	15	7.1	1.8	11747|12505|12772|14268|14728|15368|18129|20971|21857|26570|56744|74012|74145|75608|94245	Anxa5|Cd44|Ccr2|Fn1|Lilrb4a|Hmox1|Notch2|Sdc4|Timp1|Slc7a11|Pf4|Rap2b|F13a1|Chmp4b|Dtnbp1	-4.4	model
GO Biological Processes	19	GO:0030335	positive regulation of cell migration	19_GO:0040011 locomotion	-6.7	3.6	6.6	20836	595	212	22	10	2.1	11433|11820|12317|12772|13132|14268|15368|16149|16176|16423|16819|16854|17387|20195|20306|20656|21825|27226|29875|53378|66102|93695	Acp5|App|Calr|Ccr2|Dab2|Fn1|Hmox1|Cd74|Il1b|Cd47|Lcn2|Lgals3|Mmp14|S100a11|Ccl7|Sod2|Thbs1|Pla2g7|Iqgap1|Sdcbp|Cxcl16|Gpnmb	-4.4	model
GO Biological Processes	19	GO:0002685	regulation of leukocyte migration	19_GO:0040011 locomotion	-6.7	5.7	7.4	20836	242	212	14	6.6	1.7	11820|12317|12772|13601|16149|16176|16423|16854|17319|17387|18081|20306|21825|27226	App|Calr|Ccr2|Ecm1|Cd74|Il1b|Cd47|Lgals3|Mif|Mmp14|Ninj1|Ccl7|Thbs1|Pla2g7	-4.4	model
GO Biological Processes	19	GO:0051250	negative regulation of lymphocyte activation	19_GO:0002376 immune system process	-6.6	6.8	7.8	20836	174	212	12	5.7	1.6	11846|11847|12484|12505|12608|14727|14728|14960|16149|16854|20971|93695	Arg1|Arg2|Cd24a|Cd44|Cebpb|Lilrb4b|Lilrb4a|H2-Aa|Cd74|Lgals3|Sdc4|Gpnmb	-4.3	model
GO Biological Processes	19	GO:0031349	positive regulation of defense response	19_GO:0048518 positive regulation of biological process	-6.6	4.3	6.8	20836	413	212	18	8.5	1.9	11820|11846|12484|12608|12772|13032|16149|16176|16365|16423|16852|18081|20201|20202|21817|56619|56620|67070	App|Arg1|Cd24a|Cebpb|Ccr2|Ctsc|Cd74|Il1b|Acod1|Cd47|Lgals1|Ninj1|S100a8|S100a9|Tgm2|Clec4e|Clec4n|Lsm14a	-4.3	model
GO Biological Processes	19	GO:0006119	oxidative phosphorylation	19_GO:0008152 metabolic process	-6.6	8.6	8.3	20836	114	212	10	4.7	1.5	11957|11958|12858|12859|66091|66594|66916|68198|78330|102631912	Atp5j|Atp5k|Cox5a|Cox5b|Ndufa3|Uqcr11|Ndufb7|Ndufb2|Ndufv3|Ndufb1	-4.3	model
GO Biological Processes	19	GO:0010942	positive regulation of cell death	19_GO:0048518 positive regulation of biological process	-6.6	3.3	6.4	20836	708	212	24	11	2.2	11747|11820|12028|12045|12176|12257|12484|12505|13032|15368|15439|16176|16819|16828|16852|18129|20201|20202|20656|21817|21825|66494|83925|227753	Anxa5|App|Bax|Bcl2a1b|Bnip3|Tspo|Cd24a|Cd44|Ctsc|Hmox1|Hp|Il1b|Lcn2|Ldha|Lgals1|Notch2|S100a8|S100a9|Sod2|Tgm2|Thbs1|Prelid1|Trps1|Gsn	-4.3	model
GO Biological Processes	19	GO:0007159	leukocyte cell-cell adhesion	19_GO:0009987 cellular process	-6.5	12	9.1	20836	65	212	8	3.8	1.3	12484|12505|12772|16176|16423|20201|20202|21825	Cd24a|Cd44|Ccr2|Il1b|Cd47|S100a8|S100a9|Thbs1	-4.2	model
KEGG Pathway	24	mmu04145	Phagosome - Mus musculus (house mouse)		-6.4	6.5	7.5	20836	182	212	12	5.7	1.6	11461|11984|12317|13058|14960|14961|14969|20288|20335|21825|22154|66212	Actb|Atp6v0c|Calr|Cybb|H2-Aa|H2-Ab1|H2-Eb1|Msr1|Sec61g|Thbs1|Tubb5|Sec61b	-4.2	model
GO Biological Processes	19	GO:0009206	purine ribonucleoside triphosphate biosynthetic process	19_GO:0008152 metabolic process	-6.4	9.6	8.4	20836	92	212	9	4.2	1.4	11957|11958|18102|18746|66091|66916|68198|78330|102631912	Atp5j|Atp5k|Nme1|Pkm|Ndufa3|Ndufb7|Ndufb2|Ndufv3|Ndufb1	-4.1	model
GO Biological Processes	19	GO:2000147	positive regulation of cell motility	19_GO:0040011 locomotion	-6.4	3.5	6.4	20836	622	212	22	10	2.1	11433|11820|12317|12772|13132|14268|15368|16149|16176|16423|16819|16854|17387|20195|20306|20656|21825|27226|29875|53378|66102|93695	Acp5|App|Calr|Ccr2|Dab2|Fn1|Hmox1|Cd74|Il1b|Cd47|Lcn2|Lgals3|Mmp14|S100a11|Ccl7|Sod2|Thbs1|Pla2g7|Iqgap1|Sdcbp|Cxcl16|Gpnmb	-4.1	model
GO Biological Processes	19	GO:0009145	purine nucleoside triphosphate biosynthetic process	19_GO:0008152 metabolic process	-6.3	9.5	8.3	20836	93	212	9	4.2	1.4	11957|11958|18102|18746|66091|66916|68198|78330|102631912	Atp5j|Atp5k|Nme1|Pkm|Ndufa3|Ndufb7|Ndufb2|Ndufv3|Ndufb1	-4.1	model
GO Biological Processes	19	GO:0051251	positive regulation of lymphocyte activation	19_GO:0002376 immune system process	-6.3	4.6	6.8	20836	342	212	16	7.5	1.8	11461|12484|12494|12772|14727|14728|14960|14961|14969|16149|16176|16423|16852|17319|17387|100038947	Actb|Cd24a|Cd38|Ccr2|Lilrb4b|Lilrb4a|H2-Aa|H2-Ab1|H2-Eb1|Cd74|Il1b|Cd47|Lgals1|Mif|Mmp14|Sirpb1c	-4.1	model
GO Biological Processes	19	GO:0019725	cellular homeostasis	19_GO:0042592 homeostatic process	-6.3	3.3	6.3	20836	679	212	23	11	2.1	11758|11820|11984|12028|12176|12772|14319|14325|14782|15368|16819|17357|17748|17750|18477|20656|20750|21817|22166|26570|54683|66162|67972	Prdx6|App|Atp6v0c|Bax|Bnip3|Ccr2|Fth1|Ftl1|Gsr|Hmox1|Lcn2|Marcksl1|Mt1|Mt2|Prdx1|Sod2|Spp1|Tgm2|Txn1|Slc7a11|Prdx5|Bola2|Atp2b1	-4.1	model
GO Biological Processes	19	GO:0045333	cellular respiration	19_GO:0008152 metabolic process	-6.3	6.3	7.4	20836	188	212	12	5.7	1.6	11957|11958|12028|12858|12859|20656|66091|66594|66916|68198|78330|102631912	Atp5j|Atp5k|Bax|Cox5a|Cox5b|Sod2|Ndufa3|Uqcr11|Ndufb7|Ndufb2|Ndufv3|Ndufb1	-4.1	model
GO Biological Processes	19	GO:0009201	ribonucleoside triphosphate biosynthetic process	19_GO:0008152 metabolic process	-6.2	9.1	8.1	20836	97	212	9	4.2	1.4	11957|11958|18102|18746|66091|66916|68198|78330|102631912	Atp5j|Atp5k|Nme1|Pkm|Ndufa3|Ndufb7|Ndufb2|Ndufv3|Ndufb1	-4	model
GO Biological Processes	19	GO:0040017	positive regulation of locomotion	19_GO:0040011 locomotion	-6.2	3.4	6.2	20836	639	212	22	10	2.1	11433|11820|12317|12772|13132|14268|15368|16149|16176|16423|16819|16854|17387|20195|20306|20656|21825|27226|29875|53378|66102|93695	Acp5|App|Calr|Ccr2|Dab2|Fn1|Hmox1|Cd74|Il1b|Cd47|Lcn2|Lgals3|Mmp14|S100a11|Ccl7|Sod2|Thbs1|Pla2g7|Iqgap1|Sdcbp|Cxcl16|Gpnmb	-4	model
GO Biological Processes	19	GO:0006091	generation of precursor metabolites and energy	19_GO:0008152 metabolic process	-6.1	4.5	6.6	20836	353	212	16	7.5	1.8	11957|11958|12028|12858|12859|13806|16828|18648|18746|20656|66091|66594|66916|68198|78330|102631912	Atp5j|Atp5k|Bax|Cox5a|Cox5b|Eno1|Ldha|Pgam1|Pkm|Sod2|Ndufa3|Uqcr11|Ndufb7|Ndufb2|Ndufv3|Ndufb1	-3.9	model
GO Biological Processes	19	GO:0071675	regulation of mononuclear cell migration	19_GO:0040011 locomotion	-6.1	7.6	7.6	20836	129	212	10	4.7	1.5	11820|12317|12772|13601|16423|16854|18081|20306|21825|27226	App|Calr|Ccr2|Ecm1|Cd47|Lgals3|Ninj1|Ccl7|Thbs1|Pla2g7	-3.9	model
GO Biological Processes	19	GO:0009636	response to toxic substance	19_GO:0050896 response to stimulus	-6.1	7.6	7.6	20836	130	212	10	4.7	1.5	11758|11898|12028|16819|17748|17750|18477|18712|20656|26570	Prdx6|Ass1|Bax|Lcn2|Mt1|Mt2|Prdx1|Pim1|Sod2|Slc7a11	-3.9	model
GO Biological Processes	19	GO:1902105	regulation of leukocyte differentiation	19_GO:0002376 immune system process	-6	4.4	6.6	20836	359	212	16	7.5	1.8	11461|12484|12505|12608|12772|14727|14728|14960|16149|17387|18081|18102|18129|18733|20308|66494	Actb|Cd24a|Cd44|Cebpb|Ccr2|Lilrb4b|Lilrb4a|H2-Aa|Cd74|Mmp14|Ninj1|Nme1|Notch2|Pirb|Ccl9|Prelid1	-3.9	model
GO Biological Processes	19	GO:0050832	defense response to fungus	19_GO:0044419 biological process involved in interspecies interaction between organisms	-6	13	9	20836	52	212	7	3.3	1.2	11820|17474|26888|56619|56620|73149|269799	App|Clec4d|Clec4a2|Clec4e|Clec4n|Clec4a3|Clec4a1	-3.9	model
GO Biological Processes	19	GO:0150102	negative regulation of monocyte activation	19_GO:0002376 immune system process	-6	98	17	20836	3	212	3	1.4	0.81	14268|14727|14728	Fn1|Lilrb4b|Lilrb4a	-3.8	model
GO Biological Processes	19	GO:1903039	positive regulation of leukocyte cell-cell adhesion	19_GO:0048518 positive regulation of biological process	-6	4.9	6.7	20836	278	212	14	6.6	1.7	11461|12484|12505|12772|14727|14728|14960|14961|14969|16149|16176|16423|16852|100038947	Actb|Cd24a|Cd44|Ccr2|Lilrb4b|Lilrb4a|H2-Aa|H2-Ab1|H2-Eb1|Cd74|Il1b|Cd47|Lgals1|Sirpb1c	-3.8	model
GO Biological Processes	19	GO:0002688	regulation of leukocyte chemotaxis	19_GO:0040011 locomotion	-6	7.4	7.5	20836	133	212	10	4.7	1.5	11820|12317|12772|16149|16176|17319|18081|20306|21825|27226	App|Calr|Ccr2|Cd74|Il1b|Mif|Ninj1|Ccl7|Thbs1|Pla2g7	-3.8	model
GO Biological Processes	19	GO:0009611	response to wounding	19_GO:0050896 response to stimulus	-5.9	4.1	6.4	20836	411	212	17	8	1.9	11747|12028|12505|12772|14268|14728|15368|18129|20656|20971|21857|26570|56744|74012|74145|75608|94245	Anxa5|Bax|Cd44|Ccr2|Fn1|Lilrb4a|Hmox1|Notch2|Sod2|Sdc4|Timp1|Slc7a11|Pf4|Rap2b|F13a1|Chmp4b|Dtnbp1	-3.8	model
GO Biological Processes	19	GO:0019221	cytokine-mediated signaling pathway	19_GO:0023052 signaling	-5.9	4.6	6.6	20836	322	212	15	7.1	1.8	12772|14727|14728|16149|16176|18733|20305|20306|20308|20310|56744|66141|68713|80876|330122	Ccr2|Lilrb4b|Lilrb4a|Cd74|Il1b|Pirb|Ccl6|Ccl7|Ccl9|Cxcl2|Pf4|Ifitm3|Ifitm1|Ifitm2|Cxcl3	-3.8	model
GO Biological Processes	19	GO:0072522	purine-containing compound biosynthetic process	19_GO:0008152 metabolic process	-5.9	5.8	6.9	20836	205	212	12	5.7	1.6	11821|11957|11958|18102|18746|20750|59027|66091|66916|68198|78330|102631912	Aprt|Atp5j|Atp5k|Nme1|Pkm|Spp1|Nampt|Ndufa3|Ndufb7|Ndufb2|Ndufv3|Ndufb1	-3.7	model
GO Biological Processes	19	GO:0002687	positive regulation of leukocyte migration	19_GO:0040011 locomotion	-5.9	6.4	7.1	20836	170	212	11	5.2	1.5	11820|12317|12772|16149|16176|16423|16854|17387|20306|21825|27226	App|Calr|Ccr2|Cd74|Il1b|Cd47|Lgals3|Mmp14|Ccl7|Thbs1|Pla2g7	-3.7	model
GO Biological Processes	19	GO:0001775	cell activation	19_GO:0032501 multicellular organismal process	-5.8	3	5.8	20836	781	212	24	11	2.2	11820|12028|12484|12494|12505|12608|14268|14727|14728|14961|14962|16149|16176|16852|17474|18129|18477|18733|21857|26570|56619|56744|59027|74012	App|Bax|Cd24a|Cd38|Cd44|Cebpb|Fn1|Lilrb4b|Lilrb4a|H2-Ab1|Cfb|Cd74|Il1b|Lgals1|Clec4d|Notch2|Prdx1|Pirb|Timp1|Slc7a11|Clec4e|Pf4|Nampt|Rap2b	-3.7	model
GO Biological Processes	19	GO:0009142	nucleoside triphosphate biosynthetic process	19_GO:0008152 metabolic process	-5.8	8.2	7.6	20836	108	212	9	4.2	1.4	11957|11958|18102|18746|66091|66916|68198|78330|102631912	Atp5j|Atp5k|Nme1|Pkm|Ndufa3|Ndufb7|Ndufb2|Ndufv3|Ndufb1	-3.7	model
GO Biological Processes	19	GO:0006754	ATP biosynthetic process	19_GO:0008152 metabolic process	-5.8	9.7	8	20836	81	212	8	3.8	1.3	11957|11958|18746|66091|66916|68198|78330|102631912	Atp5j|Atp5k|Pkm|Ndufa3|Ndufb7|Ndufb2|Ndufv3|Ndufb1	-3.7	model
GO Biological Processes	19	GO:0009141	nucleoside triphosphate metabolic process	19_GO:0008152 metabolic process	-5.7	5.6	6.8	20836	211	212	12	5.7	1.6	11957|11958|13806|18102|18648|18746|57319|66091|66916|68198|78330|102631912	Atp5j|Atp5k|Eno1|Nme1|Pgam1|Pkm|Smpdl3a|Ndufa3|Ndufb7|Ndufb2|Ndufv3|Ndufb1	-3.7	model
GO Biological Processes	19	GO:0019886	antigen processing and presentation of exogenous peptide antigen via MHC class II	19_GO:0002376 immune system process	-5.7	23	10	20836	21	212	5	2.4	1	14960|14961|14969|16149|65972	H2-Aa|H2-Ab1|H2-Eb1|Cd74|Ifi30	-3.7	model
GO Biological Processes	19	GO:0050870	positive regulation of T cell activation	19_GO:0002376 immune system process	-5.7	5.1	6.6	20836	252	212	13	6.1	1.6	11461|12484|12772|14727|14728|14960|14961|14969|16149|16176|16423|16852|100038947	Actb|Cd24a|Ccr2|Lilrb4b|Lilrb4a|H2-Aa|H2-Ab1|H2-Eb1|Cd74|Il1b|Cd47|Lgals1|Sirpb1c	-3.6	model
GO Biological Processes	19	GO:0002246	wound healing involved in inflammatory response	19_GO:0050896 response to stimulus	-5.7	39	12	20836	10	212	4	1.9	0.93	12505|12772|15368|21857	Cd44|Ccr2|Hmox1|Timp1	-3.6	model
GO Biological Processes	19	GO:0050727	regulation of inflammatory response	19_GO:0050896 response to stimulus	-5.7	4.1	6.2	20836	383	212	16	7.5	1.8	11433|11820|12484|12505|12608|12772|13032|16176|16365|16423|16852|18081|20201|20202|21817|27052	Acp5|App|Cd24a|Cd44|Cebpb|Ccr2|Ctsc|Il1b|Acod1|Cd47|Lgals1|Ninj1|S100a8|S100a9|Tgm2|Aoah	-3.6	model
GO Biological Processes	19	GO:0032642	regulation of chemokine production	19_GO:0032501 multicellular organismal process	-5.7	7.9	7.4	20836	112	212	9	4.2	1.4	11820|11847|12484|12655|14727|14728|16149|16176|17319	App|Arg2|Cd24a|Chil3|Lilrb4b|Lilrb4a|Cd74|Il1b|Mif	-3.6	model
GO Biological Processes	19	GO:0008285	negative regulation of cell population proliferation	19_GO:0048519 negative regulation of biological process	-5.6	3	5.7	20836	746	212	23	11	2.1	11820|11846|11847|12028|12257|12484|12505|12608|13132|14319|14727|14728|14960|15368|16176|16854|20656|20971|21825|65972|66141|68713|93695	App|Arg1|Arg2|Bax|Tspo|Cd24a|Cd44|Cebpb|Dab2|Fth1|Lilrb4b|Lilrb4a|H2-Aa|Hmox1|Il1b|Lgals3|Sod2|Sdc4|Thbs1|Ifi30|Ifitm3|Ifitm1|Gpnmb	-3.6	model
GO Biological Processes	19	GO:0070228	regulation of lymphocyte apoptotic process	19_GO:0050789 regulation of biological process	-5.6	9.3	7.7	20836	85	212	8	3.8	1.3	11847|12028|12484|12505|16149|16854|17319|66494	Arg2|Bax|Cd24a|Cd44|Cd74|Lgals3|Mif|Prelid1	-3.6	model
GO Biological Processes	19	GO:0015980	energy derivation by oxidation of organic compounds	19_GO:0008152 metabolic process	-5.6	5	6.5	20836	258	212	13	6.1	1.6	11957|11958|12028|12858|12859|16828|20656|66091|66594|66916|68198|78330|102631912	Atp5j|Atp5k|Bax|Cox5a|Cox5b|Ldha|Sod2|Ndufa3|Uqcr11|Ndufb7|Ndufb2|Ndufv3|Ndufb1	-3.5	model
KEGG Pathway	24	mmu05323	Rheumatoid arthritis - Mus musculus (house mouse)		-5.5	9	7.6	20836	87	212	8	3.8	1.3	11433|11984|14960|14961|14969|16176|20310|330122	Acp5|Atp6v0c|H2-Aa|H2-Ab1|H2-Eb1|Il1b|Cxcl2|Cxcl3	-3.5	model
GO Biological Processes	19	GO:0002495	antigen processing and presentation of peptide antigen via MHC class II	19_GO:0002376 immune system process	-5.5	21	9.9	20836	23	212	5	2.4	1	14960|14961|14969|16149|65972	H2-Aa|H2-Ab1|H2-Eb1|Cd74|Ifi30	-3.5	model
GO Biological Processes	19	GO:0002237	response to molecule of bacterial origin	19_GO:0044419 biological process involved in interspecies interaction between organisms	-5.5	4	6.1	20836	395	212	16	7.5	1.8	11303|11433|12484|12608|14728|16176|16365|20201|20202|20310|20568|22352|56744|66102|66107|330122	Abca1|Acp5|Cd24a|Cebpb|Lilrb4a|Il1b|Acod1|S100a8|S100a9|Cxcl2|Slpi|Vim|Pf4|Cxcl16|Wfdc21|Cxcl3	-3.5	model
GO Biological Processes	19	GO:0042776	proton motive force-driven mitochondrial ATP synthesis	19_GO:0008152 metabolic process	-5.5	11	8.1	20836	62	212	7	3.3	1.2	11957|11958|66091|66916|68198|78330|102631912	Atp5j|Atp5k|Ndufa3|Ndufb7|Ndufb2|Ndufv3|Ndufb1	-3.5	model
GO Biological Processes	19	GO:0006959	humoral immune response	19_GO:0002376 immune system process	-5.5	4.9	6.4	20836	263	212	13	6.1	1.6	11820|12772|14962|16854|18129|18636|20202|20310|20568|56744|66107|330122|100034251	App|Ccr2|Cfb|Lgals3|Notch2|Cfp|S100a9|Cxcl2|Slpi|Pf4|Wfdc21|Cxcl3|Wfdc17	-3.5	model
GO Biological Processes	19	GO:0009205	purine ribonucleoside triphosphate metabolic process	19_GO:0008152 metabolic process	-5.5	5.8	6.7	20836	186	212	11	5.2	1.5	11957|11958|13806|18102|18648|18746|66091|66916|68198|78330|102631912	Atp5j|Atp5k|Eno1|Nme1|Pgam1|Pkm|Ndufa3|Ndufb7|Ndufb2|Ndufv3|Ndufb1	-3.5	model
GO Biological Processes	19	GO:0002504	antigen processing and presentation of peptide or polysaccharide antigen via MHC class II	19_GO:0002376 immune system process	-5.4	20	9.7	20836	24	212	5	2.4	1	14960|14961|14969|16149|65972	H2-Aa|H2-Ab1|H2-Eb1|Cd74|Ifi30	-3.4	model
GO Biological Processes	19	GO:2000106	regulation of leukocyte apoptotic process	19_GO:0050789 regulation of biological process	-5.4	7.4	7.1	20836	120	212	9	4.2	1.4	11847|12028|12484|12505|16149|16854|17319|26570|66494	Arg2|Bax|Cd24a|Cd44|Cd74|Lgals3|Mif|Slc7a11|Prelid1	-3.4	model
GO Biological Processes	19	GO:0009060	aerobic respiration	19_GO:0008152 metabolic process	-5.4	6.4	6.8	20836	153	212	10	4.7	1.5	11957|11958|12858|12859|66091|66594|66916|68198|78330|102631912	Atp5j|Atp5k|Cox5a|Cox5b|Ndufa3|Uqcr11|Ndufb7|Ndufb2|Ndufv3|Ndufb1	-3.4	model
GO Biological Processes	19	GO:0006875	cellular metal ion homeostasis	19_GO:0042592 homeostatic process	-5.4	4.1	6	20836	358	212	15	7.1	1.8	11820|12028|12176|12772|14319|14325|15368|16819|17357|17748|17750|20750|21817|66162|67972	App|Bax|Bnip3|Ccr2|Fth1|Ftl1|Hmox1|Lcn2|Marcksl1|Mt1|Mt2|Spp1|Tgm2|Bola2|Atp2b1	-3.4	model
GO Biological Processes	19	GO:0009620	response to fungus	19_GO:0044419 biological process involved in interspecies interaction between organisms	-5.4	11	7.8	20836	65	212	7	3.3	1.2	11820|17474|26888|56619|56620|73149|269799	App|Clec4d|Clec4a2|Clec4e|Clec4n|Clec4a3|Clec4a1	-3.4	model
GO Biological Processes	19	GO:0009144	purine nucleoside triphosphate metabolic process	19_GO:0008152 metabolic process	-5.3	5.6	6.5	20836	192	212	11	5.2	1.5	11957|11958|13806|18102|18648|18746|66091|66916|68198|78330|102631912	Atp5j|Atp5k|Eno1|Nme1|Pgam1|Pkm|Ndufa3|Ndufb7|Ndufb2|Ndufv3|Ndufb1	-3.4	model
GO Biological Processes	19	GO:0002252	immune effector process	19_GO:0002376 immune system process	-5.3	3.9	5.9	20836	408	212	16	7.5	1.8	11820|12608|13032|14960|14961|14962|14969|16149|16423|16852|17474|18129|18477|18636|18733|56619	App|Cebpb|Ctsc|H2-Aa|H2-Ab1|Cfb|H2-Eb1|Cd74|Cd47|Lgals1|Clec4d|Notch2|Prdx1|Cfp|Pirb|Clec4e	-3.3	model
GO Biological Processes	19	GO:0070098	chemokine-mediated signaling pathway	19_GO:0023052 signaling	-5.3	10	7.8	20836	66	212	7	3.3	1.2	12772|20305|20306|20308|20310|56744|330122	Ccr2|Ccl6|Ccl7|Ccl9|Cxcl2|Pf4|Cxcl3	-3.3	model
GO Biological Processes	19	GO:0032720	negative regulation of tumor necrosis factor production	19_GO:0048519 negative regulation of biological process	-5.3	10	7.8	20836	66	212	7	3.3	1.2	11433|11847|12257|12484|14727|14728|93695	Acp5|Arg2|Tspo|Cd24a|Lilrb4b|Lilrb4a|Gpnmb	-3.3	model
GO Biological Processes	19	GO:0009199	ribonucleoside triphosphate metabolic process	19_GO:0008152 metabolic process	-5.3	5.6	6.5	20836	193	212	11	5.2	1.5	11957|11958|13806|18102|18648|18746|66091|66916|68198|78330|102631912	Atp5j|Atp5k|Eno1|Nme1|Pgam1|Pkm|Ndufa3|Ndufb7|Ndufb2|Ndufv3|Ndufb1	-3.3	model
KEGG Pathway	24	mmu04657	IL-17 signaling pathway - Mus musculus (house mouse)		-5.3	8.5	7.3	20836	93	212	8	3.8	1.3	12608|16176|16819|20201|20202|20306|20310|330122	Cebpb|Il1b|Lcn2|S100a8|S100a9|Ccl7|Cxcl2|Cxcl3	-3.3	model
GO Biological Processes	19	GO:1903556	negative regulation of tumor necrosis factor superfamily cytokine production	19_GO:0048519 negative regulation of biological process	-5.3	10	7.7	20836	67	212	7	3.3	1.2	11433|11847|12257|12484|14727|14728|93695	Acp5|Arg2|Tspo|Cd24a|Lilrb4b|Lilrb4a|Gpnmb	-3.3	model
GO Biological Processes	19	GO:0043903	regulation of biological process involved in symbiotic interaction	19_GO:0044419 biological process involved in interspecies interaction between organisms	-5.3	10	7.7	20836	67	212	7	3.3	1.2	11846|16149|16852|66141|68713|80876|227753	Arg1|Cd74|Lgals1|Ifitm3|Ifitm1|Ifitm2|Gsn	-3.3	model
GO Biological Processes	19	GO:0015986	proton motive force-driven ATP synthesis	19_GO:0008152 metabolic process	-5.3	10	7.7	20836	67	212	7	3.3	1.2	11957|11958|66091|66916|68198|78330|102631912	Atp5j|Atp5k|Ndufa3|Ndufb7|Ndufb2|Ndufv3|Ndufb1	-3.3	model
GO Biological Processes	19	GO:0060627	regulation of vesicle-mediated transport	19_GO:0051179 localization	-5.3	3.2	5.6	20836	617	212	20	9.4	2	11461|11813|11820|12306|12317|12772|13132|13660|14962|15368|16176|16423|16854|18636|20194|20971|21817|53378|94245|100038947	Actb|Apoc2|App|Anxa2|Calr|Ccr2|Dab2|Ehd1|Cfb|Hmox1|Il1b|Cd47|Lgals3|Cfp|S100a10|Sdc4|Tgm2|Sdcbp|Dtnbp1|Sirpb1c	-3.3	model
GO Biological Processes	19	GO:0006164	purine nucleotide biosynthetic process	19_GO:0008152 metabolic process	-5.2	5.5	6.4	20836	197	212	11	5.2	1.5	11821|11957|11958|18102|18746|59027|66091|66916|68198|78330|102631912	Aprt|Atp5j|Atp5k|Nme1|Pkm|Nampt|Ndufa3|Ndufb7|Ndufb2|Ndufv3|Ndufb1	-3.3	model
GO Biological Processes	19	GO:2000377	regulation of reactive oxygen species metabolic process	19_GO:0008152 metabolic process	-5.2	6.1	6.6	20836	161	212	10	4.7	1.5	11433|11820|11847|12176|12257|16365|16819|20656|21825|98496	Acp5|App|Arg2|Bnip3|Tspo|Acod1|Lcn2|Sod2|Thbs1|Pid1	-3.3	model
GO Biological Processes	19	GO:0002718	regulation of cytokine production involved in immune response	19_GO:0002376 immune system process	-5.2	7	6.8	20836	127	212	9	4.2	1.4	11433|11846|12772|14727|14728|15368|16149|16176|17319	Acp5|Arg1|Ccr2|Lilrb4b|Lilrb4a|Hmox1|Cd74|Il1b|Mif	-3.3	model
GO Biological Processes	19	GO:0046034	ATP metabolic process	19_GO:0008152 metabolic process	-5.2	6.1	6.6	20836	162	212	10	4.7	1.5	11957|11958|13806|18648|18746|66091|66916|68198|78330|102631912	Atp5j|Atp5k|Eno1|Pgam1|Pkm|Ndufa3|Ndufb7|Ndufb2|Ndufv3|Ndufb1	-3.2	model
GO Biological Processes	19	GO:0042742	defense response to bacterium	19_GO:0044419 biological process involved in interspecies interaction between organisms	-5.2	4	5.9	20836	371	212	15	7.1	1.8	11433|11820|12608|15439|16176|16819|17105|17474|18129|19324|20568|56619|66107|231507|100034251	Acp5|App|Cebpb|Hp|Il1b|Lcn2|Lyz2|Clec4d|Notch2|Rab1a|Slpi|Clec4e|Wfdc21|Plac8|Wfdc17	-3.2	model
GO Biological Processes	19	GO:0010035	response to inorganic substance	19_GO:0050896 response to stimulus	-5.2	3.4	5.6	20836	519	212	18	8.5	1.9	11747|11810|11898|12176|12313|12925|14268|15368|16819|17748|17750|18477|20364|20656|21825|22166|29875|227753	Anxa5|Apobec1|Ass1|Bnip3|Calm1|Crip1|Fn1|Hmox1|Lcn2|Mt1|Mt2|Prdx1|Selenow|Sod2|Thbs1|Txn1|Iqgap1|Gsn	-3.2	model
GO Biological Processes	19	GO:0051046	regulation of secretion	19_GO:0051179 localization	-5.1	2.8	5.4	20836	797	212	23	11	2.1	11747|11957|12257|12289|12306|12494|12772|13132|15368|16149|16176|16181|16854|17319|20194|20201|20202|20750|20971|28146|53378|66191|94245	Anxa5|Atp5j|Tspo|Cacna1d|Anxa2|Cd38|Ccr2|Dab2|Hmox1|Cd74|Il1b|Il1rn|Lgals3|Mif|S100a10|S100a8|S100a9|Spp1|Sdc4|Serp1|Sdcbp|Ier3ip1|Dtnbp1	-3.2	model
GO Biological Processes	19	GO:2001233	regulation of apoptotic signaling pathway	19_GO:0023052 signaling	-5.1	3.7	5.7	20836	422	212	16	7.5	1.8	12028|12505|13032|13132|13806|15368|16149|16176|16854|17319|20201|20202|20656|21825|66494|83925	Bax|Cd44|Ctsc|Dab2|Eno1|Hmox1|Cd74|Il1b|Lgals3|Mif|S100a8|S100a9|Sod2|Thbs1|Prelid1|Trps1	-3.2	model
GO Biological Processes	19	GO:0032496	response to lipopolysaccharide	19_GO:0044419 biological process involved in interspecies interaction between organisms	-5.1	3.9	5.8	20836	375	212	15	7.1	1.8	11303|11433|12608|14728|16176|16365|20201|20202|20310|20568|22352|56744|66102|66107|330122	Abca1|Acp5|Cebpb|Lilrb4a|Il1b|Acod1|S100a8|S100a9|Cxcl2|Slpi|Vim|Pf4|Cxcl16|Wfdc21|Cxcl3	-3.2	model
GO Biological Processes	19	GO:0072521	purine-containing compound metabolic process	19_GO:0008152 metabolic process	-5.1	3.5	5.6	20836	473	212	17	8	1.9	11821|11957|11958|13806|14544|16828|18102|18648|18746|20750|54683|59027|66091|66916|68198|78330|102631912	Aprt|Atp5j|Atp5k|Eno1|Gda|Ldha|Nme1|Pgam1|Pkm|Spp1|Prdx5|Nampt|Ndufa3|Ndufb7|Ndufb2|Ndufv3|Ndufb1	-3.2	model
GO Biological Processes	19	GO:0022409	positive regulation of cell-cell adhesion	19_GO:0048518 positive regulation of biological process	-5.1	4.2	5.9	20836	330	212	14	6.6	1.7	11461|12484|12505|12772|14727|14728|14960|14961|14969|16149|16176|16423|16852|100038947	Actb|Cd24a|Cd44|Ccr2|Lilrb4b|Lilrb4a|H2-Aa|H2-Ab1|H2-Eb1|Cd74|Il1b|Cd47|Lgals1|Sirpb1c	-3.2	model
KEGG Pathway	24	mmu03050	Proteasome - Mus musculus (house mouse)		-5.1	13	8	20836	47	212	6	2.8	1.1	19166|19167|19173|20422|26443|26444	Psma2|Psma3|Psmb5|Sem1|Psma6|Psma7	-3.2	model
GO Biological Processes	19	GO:0032890	regulation of organic acid transport	19_GO:0051179 localization	-5.1	7.9	7	20836	100	212	8	3.8	1.3	11846|11847|11957|16176|16181|17319|21825|94245	Arg1|Arg2|Atp5j|Il1b|Il1rn|Mif|Thbs1|Dtnbp1	-3.2	model
GO Biological Processes	19	GO:0043408	regulation of MAPK cascade	19_GO:0023052 signaling	-5.1	2.9	5.3	20836	750	212	22	10	2.1	11820|11984|12484|12505|12772|13132|14268|14727|14728|16149|16176|16181|17319|18129|18477|20305|20306|20308|21825|24136|29875|93695	App|Atp6v0c|Cd24a|Cd44|Ccr2|Dab2|Fn1|Lilrb4b|Lilrb4a|Cd74|Il1b|Il1rn|Mif|Notch2|Prdx1|Ccl6|Ccl7|Ccl9|Thbs1|Zeb2|Iqgap1|Gpnmb	-3.1	model
GO Biological Processes	19	GO:0045428	regulation of nitric oxide biosynthetic process	19_GO:0008152 metabolic process	-5	9.4	7.3	20836	73	212	7	3.3	1.2	11433|11820|11898|12257|16176|16423|20656	Acp5|App|Ass1|Tspo|Il1b|Cd47|Sod2	-3.1	model
GO Biological Processes	19	GO:0090594	inflammatory response to wounding	19_GO:0050896 response to stimulus	-5	28	10	20836	14	212	4	1.9	0.93	12505|12772|15368|21857	Cd44|Ccr2|Hmox1|Timp1	-3.1	model
GO Biological Processes	19	GO:0002478	antigen processing and presentation of exogenous peptide antigen	19_GO:0002376 immune system process	-5	17	8.7	20836	29	212	5	2.4	1	14960|14961|14969|16149|65972	H2-Aa|H2-Ab1|H2-Eb1|Cd74|Ifi30	-3.1	model
GO Biological Processes	19	GO:0002905	regulation of mature B cell apoptotic process	19_GO:0042592 homeostatic process	-5	59	13	20836	5	212	3	1.4	0.81	12505|16149|17319	Cd44|Cd74|Mif	-3.1	model
GO Biological Processes	19	GO:0002906	negative regulation of mature B cell apoptotic process	19_GO:0042592 homeostatic process	-5	59	13	20836	5	212	3	1.4	0.81	12505|16149|17319	Cd44|Cd74|Mif	-3.1	model
GO Biological Processes	19	GO:0009152	purine ribonucleotide biosynthetic process	19_GO:0008152 metabolic process	-5	5.7	6.3	20836	171	212	10	4.7	1.5	11821|11957|11958|18102|18746|66091|66916|68198|78330|102631912	Aprt|Atp5j|Atp5k|Nme1|Pkm|Ndufa3|Ndufb7|Ndufb2|Ndufv3|Ndufb1	-3.1	model
GO Biological Processes	19	GO:0001818	negative regulation of cytokine production	19_GO:0048519 negative regulation of biological process	-5	4.3	5.9	20836	294	212	13	6.1	1.6	11433|11846|11847|12257|12484|14268|14727|14728|15368|16365|21825|67972|93695	Acp5|Arg1|Arg2|Tspo|Cd24a|Fn1|Lilrb4b|Lilrb4a|Hmox1|Acod1|Thbs1|Atp2b1|Gpnmb	-3.1	model
GO Biological Processes	19	GO:0055076	transition metal ion homeostasis	19_GO:0042592 homeostatic process	-5	6.5	6.5	20836	136	212	9	4.2	1.4	11820|14319|14325|15368|16819|17748|17750|20656|66162	App|Fth1|Ftl1|Hmox1|Lcn2|Mt1|Mt2|Sod2|Bola2	-3.1	model
GO Biological Processes	19	GO:0030003	cellular monoatomic cation homeostasis	19_GO:0042592 homeostatic process	-5	3.6	5.6	20836	436	212	16	7.5	1.8	11820|11984|12028|12176|12772|14319|14325|15368|16819|17357|17748|17750|20750|21817|66162|67972	App|Atp6v0c|Bax|Bnip3|Ccr2|Fth1|Ftl1|Hmox1|Lcn2|Marcksl1|Mt1|Mt2|Spp1|Tgm2|Bola2|Atp2b1	-3.1	model
GO Biological Processes	19	GO:0006163	purine nucleotide metabolic process	19_GO:0008152 metabolic process	-4.9	3.6	5.6	20836	438	212	16	7.5	1.8	11821|11957|11958|13806|14544|16828|18102|18648|18746|54683|59027|66091|66916|68198|78330|102631912	Aprt|Atp5j|Atp5k|Eno1|Gda|Ldha|Nme1|Pgam1|Pkm|Prdx5|Nampt|Ndufa3|Ndufb7|Ndufb2|Ndufv3|Ndufb1	-3.1	model
GO Biological Processes	19	GO:0043410	positive regulation of MAPK cascade	19_GO:0023052 signaling	-4.9	3.3	5.4	20836	541	212	18	8.5	1.9	11820|11984|12484|12505|12772|13132|16149|16176|16181|17319|18129|20305|20306|20308|21825|24136|29875|93695	App|Atp6v0c|Cd24a|Cd44|Ccr2|Dab2|Cd74|Il1b|Il1rn|Mif|Notch2|Ccl6|Ccl7|Ccl9|Thbs1|Zeb2|Iqgap1|Gpnmb	-3.1	model
GO Biological Processes	19	GO:1990868	response to chemokine	19_GO:0050896 response to stimulus	-4.9	9.1	7.1	20836	76	212	7	3.3	1.2	12772|20305|20306|20308|20310|56744|330122	Ccr2|Ccl6|Ccl7|Ccl9|Cxcl2|Pf4|Cxcl3	-3	model
GO Biological Processes	19	GO:1990869	cellular response to chemokine	19_GO:0050896 response to stimulus	-4.9	9.1	7.1	20836	76	212	7	3.3	1.2	12772|20305|20306|20308|20310|56744|330122	Ccr2|Ccl6|Ccl7|Ccl9|Cxcl2|Pf4|Cxcl3	-3	model
GO Biological Processes	19	GO:0002690	positive regulation of leukocyte chemotaxis	19_GO:0040011 locomotion	-4.9	7.4	6.7	20836	106	212	8	3.8	1.3	11820|12317|12772|16149|16176|20306|21825|27226	App|Calr|Ccr2|Cd74|Il1b|Ccl7|Thbs1|Pla2g7	-3	model
GO Biological Processes	19	GO:0080164	regulation of nitric oxide metabolic process	19_GO:0008152 metabolic process	-4.9	8.9	7.1	20836	77	212	7	3.3	1.2	11433|11820|11898|12257|16176|16423|20656	Acp5|App|Ass1|Tspo|Il1b|Cd47|Sod2	-3	model
GO Biological Processes	19	GO:0031347	regulation of defense response	19_GO:0050896 response to stimulus	-4.9	2.8	5.2	20836	772	212	22	10	2.1	11433|11820|11846|11847|12484|12505|12608|12772|13032|16149|16176|16365|16423|16852|18081|20201|20202|21817|27052|56619|56620|67070	Acp5|App|Arg1|Arg2|Cd24a|Cd44|Cebpb|Ccr2|Ctsc|Cd74|Il1b|Acod1|Cd47|Lgals1|Ninj1|S100a8|S100a9|Tgm2|Aoah|Clec4e|Clec4n|Lsm14a	-3	model
GO Biological Processes	19	GO:1903706	regulation of hemopoiesis	19_GO:0002376 immune system process	-4.9	3.5	5.5	20836	445	212	16	7.5	1.8	11461|12484|12505|12608|12772|14727|14728|14960|16149|17387|18081|18102|18129|18733|20308|66494	Actb|Cd24a|Cd44|Cebpb|Ccr2|Lilrb4b|Lilrb4a|H2-Aa|Cd74|Mmp14|Ninj1|Nme1|Notch2|Pirb|Ccl9|Prelid1	-3	model
GO Biological Processes	19	GO:0097006	regulation of plasma lipoprotein particle levels	19_GO:0050789 regulation of biological process	-4.8	11	7.6	20836	52	212	6	2.8	1.1	11303|11813|13660|18830|20288|27226	Abca1|Apoc2|Ehd1|Pltp|Msr1|Pla2g7	-3	model
GO Biological Processes	19	GO:0046596	regulation of viral entry into host cell	19_GO:0016032 viral process	-4.8	11	7.6	20836	52	212	6	2.8	1.1	16149|16852|66141|68713|80876|227753	Cd74|Lgals1|Ifitm3|Ifitm1|Ifitm2|Gsn	-3	model
GO Biological Processes	19	GO:0006873	cellular monoatomic ion homeostasis	19_GO:0042592 homeostatic process	-4.8	3.5	5.5	20836	446	212	16	7.5	1.8	11820|11984|12028|12176|12772|14319|14325|15368|16819|17357|17748|17750|20750|21817|66162|67972	App|Atp6v0c|Bax|Bnip3|Ccr2|Fth1|Ftl1|Hmox1|Lcn2|Marcksl1|Mt1|Mt2|Spp1|Tgm2|Bola2|Atp2b1	-3	model
GO Biological Processes	19	GO:2000379	positive regulation of reactive oxygen species metabolic process	19_GO:0048518 positive regulation of biological process	-4.8	8.8	7	20836	78	212	7	3.3	1.2	11820|12257|16365|16819|20656|21825|98496	App|Tspo|Acod1|Lcn2|Sod2|Thbs1|Pid1	-3	model
GO Biological Processes	19	GO:0055065	metal ion homeostasis	19_GO:0042592 homeostatic process	-4.8	3.5	5.5	20836	447	212	16	7.5	1.8	11820|12028|12176|12772|14319|14325|15368|16819|17357|17748|17750|20656|20750|21817|66162|67972	App|Bax|Bnip3|Ccr2|Fth1|Ftl1|Hmox1|Lcn2|Marcksl1|Mt1|Mt2|Sod2|Spp1|Tgm2|Bola2|Atp2b1	-3	model
GO Biological Processes	19	GO:0006753	nucleoside phosphate metabolic process	19_GO:0008152 metabolic process	-4.8	3.3	5.4	20836	499	212	17	8	1.9	11821|11957|11958|13806|14544|16828|18102|18648|18746|54683|57319|59027|66091|66916|68198|78330|102631912	Aprt|Atp5j|Atp5k|Eno1|Gda|Ldha|Nme1|Pgam1|Pkm|Prdx5|Smpdl3a|Nampt|Ndufa3|Ndufb7|Ndufb2|Ndufv3|Ndufb1	-3	model
GO Biological Processes	19	GO:0010811	positive regulation of cell-substrate adhesion	19_GO:0048518 positive regulation of biological process	-4.8	6.2	6.3	20836	142	212	9	4.2	1.4	12317|13132|14268|18081|20194|20750|20971|21825|29875	Calr|Dab2|Fn1|Ninj1|S100a10|Spp1|Sdc4|Thbs1|Iqgap1	-3	model
GO Biological Processes	19	GO:0030162	regulation of proteolysis	19_GO:0008152 metabolic process	-4.8	2.8	5.1	20836	780	212	22	10	2.1	11820|12028|12505|13014|13030|13032|13132|13601|13806|16176|17387|19167|20194|20201|20202|20568|21825|21857|53378|56486|66494|227753	App|Bax|Cd44|Cstb|Ctsb|Ctsc|Dab2|Ecm1|Eno1|Il1b|Mmp14|Psma3|S100a10|S100a8|S100a9|Slpi|Thbs1|Timp1|Sdcbp|Gabarap|Prelid1|Gsn	-3	model
GO Biological Processes	19	GO:0010038	response to metal ion	19_GO:0050896 response to stimulus	-4.8	4.2	5.7	20836	306	212	13	6.1	1.6	11747|11810|11898|12176|12313|12925|14268|15368|17748|17750|21825|29875|227753	Anxa5|Apobec1|Ass1|Bnip3|Calm1|Crip1|Fn1|Hmox1|Mt1|Mt2|Thbs1|Iqgap1|Gsn	-3	model
KEGG Pathway	24	mmu05152	Tuberculosis - Mus musculus (house mouse)		-4.8	5.5	6.1	20836	180	212	10	4.7	1.5	11984|12028|12313|12608|14960|14961|14969|16149|16176|56619	Atp6v0c|Bax|Calm1|Cebpb|H2-Aa|H2-Ab1|H2-Eb1|Cd74|Il1b|Clec4e	-3	model
GO Biological Processes	19	GO:0046597	negative regulation of viral entry into host cell	19_GO:0016032 viral process	-4.8	15	8.2	20836	32	212	5	2.4	1	16149|66141|68713|80876|227753	Cd74|Ifitm3|Ifitm1|Ifitm2|Gsn	-3	model
GO Biological Processes	19	GO:0045454	cell redox homeostasis	19_GO:0042592 homeostatic process	-4.8	15	8.2	20836	32	212	5	2.4	1	11758|14782|18477|22166|54683	Prdx6|Gsr|Prdx1|Txn1|Prdx5	-3	model
GO Biological Processes	19	GO:0002501	peptide antigen assembly with MHC protein complex	19_GO:0002376 immune system process	-4.8	25	9.6	20836	16	212	4	1.9	0.93	12317|14960|14961|14969	Calr|H2-Aa|H2-Ab1|H2-Eb1	-2.9	model
GO Biological Processes	19	GO:0002396	MHC protein complex assembly	19_GO:0009987 cellular process	-4.8	25	9.6	20836	16	212	4	1.9	0.93	12317|14960|14961|14969	Calr|H2-Aa|H2-Ab1|H2-Eb1	-2.9	model
GO Biological Processes	19	GO:0071677	positive regulation of mononuclear cell migration	19_GO:0040011 locomotion	-4.8	8.6	6.9	20836	80	212	7	3.3	1.2	11820|12317|12772|16423|16854|20306|27226	App|Calr|Ccr2|Cd47|Lgals3|Ccl7|Pla2g7	-2.9	model
GO Biological Processes	19	GO:0051047	positive regulation of secretion	19_GO:0051179 localization	-4.8	3.5	5.4	20836	453	212	16	7.5	1.8	12289|12306|12494|13132|16176|16854|17319|20194|20201|20202|20750|20971|28146|53378|66191|94245	Cacna1d|Anxa2|Cd38|Dab2|Il1b|Lgals3|Mif|S100a10|S100a8|S100a9|Spp1|Sdc4|Serp1|Sdcbp|Ier3ip1|Dtnbp1	-2.9	model
KEGG Pathway	24	mmu04978	Mineral absorption - Mus musculus (house mouse)		-4.8	11	7.4	20836	54	212	6	2.8	1.1	14319|14325|15368|17748|17750|67972	Fth1|Ftl1|Hmox1|Mt1|Mt2|Atp2b1	-2.9	model
GO Biological Processes	19	GO:0032370	positive regulation of lipid transport	19_GO:0051179 localization	-4.7	7.1	6.5	20836	111	212	8	3.8	1.3	11303|12306|13132|16176|17319|18830|20750|66494	Abca1|Anxa2|Dab2|Il1b|Mif|Pltp|Spp1|Prelid1	-2.9	model
GO Biological Processes	19	GO:0046916	cellular transition metal ion homeostasis	19_GO:0042592 homeostatic process	-4.7	7.1	6.5	20836	111	212	8	3.8	1.3	11820|14319|14325|15368|16819|17748|17750|66162	App|Fth1|Ftl1|Hmox1|Lcn2|Mt1|Mt2|Bola2	-2.9	model
GO Biological Processes	19	GO:0009260	ribonucleotide biosynthetic process	19_GO:0008152 metabolic process	-4.7	5.4	6	20836	183	212	10	4.7	1.5	11821|11957|11958|18102|18746|66091|66916|68198|78330|102631912	Aprt|Atp5j|Atp5k|Nme1|Pkm|Ndufa3|Ndufb7|Ndufb2|Ndufv3|Ndufb1	-2.9	model
GO Biological Processes	19	GO:0002828	regulation of type 2 immune response	19_GO:0002376 immune system process	-4.7	15	8.1	20836	33	212	5	2.4	1	11846|11847|12772|13601|16149	Arg1|Arg2|Ccr2|Ecm1|Cd74	-2.9	model
GO Biological Processes	19	GO:0002548	monocyte chemotaxis	19_GO:0040011 locomotion	-4.7	15	8.1	20836	33	212	5	2.4	1	12772|16854|20305|20306|20308	Ccr2|Lgals3|Ccl6|Ccl7|Ccl9	-2.9	model
GO Biological Processes	19	GO:0006935	chemotaxis	19_GO:0040011 locomotion	-4.7	3.3	5.3	20836	512	212	17	8	1.9	11820|12772|13723|16176|16854|18081|20201|20202|20210|20305|20306|20308|20310|20750|56744|66102|330122	App|Ccr2|Emb|Il1b|Lgals3|Ninj1|S100a8|S100a9|Saa3|Ccl6|Ccl7|Ccl9|Cxcl2|Spp1|Pf4|Cxcl16|Cxcl3	-2.9	model
GO Biological Processes	19	GO:0042330	taxis	19_GO:0040011 locomotion	-4.7	3.3	5.2	20836	514	212	17	8	1.9	11820|12772|13723|16176|16854|18081|20201|20202|20210|20305|20306|20308|20310|20750|56744|66102|330122	App|Ccr2|Emb|Il1b|Lgals3|Ninj1|S100a8|S100a9|Saa3|Ccl6|Ccl7|Ccl9|Cxcl2|Spp1|Pf4|Cxcl16|Cxcl3	-2.9	model
GO Biological Processes	19	GO:0006953	acute-phase response	19_GO:0050896 response to stimulus	-4.6	14	8	20836	34	212	5	2.4	1	14268|15439|16176|16181|20210	Fn1|Hp|Il1b|Il1rn|Saa3	-2.9	model
GO Biological Processes	19	GO:0055082	cellular chemical homeostasis	19_GO:0042592 homeostatic process	-4.6	3.1	5.2	20836	571	212	18	8.5	1.9	11820|11984|12028|12176|12772|14319|14325|15368|16819|17357|17748|17750|20656|20750|21817|26570|66162|67972	App|Atp6v0c|Bax|Bnip3|Ccr2|Fth1|Ftl1|Hmox1|Lcn2|Marcksl1|Mt1|Mt2|Sod2|Spp1|Tgm2|Slc7a11|Bola2|Atp2b1	-2.8	model
GO Biological Processes	19	GO:0009165	nucleotide biosynthetic process	19_GO:0008152 metabolic process	-4.6	4.7	5.7	20836	229	212	11	5.2	1.5	11821|11957|11958|18102|18746|59027|66091|66916|68198|78330|102631912	Aprt|Atp5j|Atp5k|Nme1|Pkm|Nampt|Ndufa3|Ndufb7|Ndufb2|Ndufv3|Ndufb1	-2.8	model
GO Biological Processes	19	GO:0052372	modulation by symbiont of entry into host	19_GO:0044419 biological process involved in interspecies interaction between organisms	-4.6	10	7.2	20836	57	212	6	2.8	1.1	16149|16852|66141|68713|80876|227753	Cd74|Lgals1|Ifitm3|Ifitm1|Ifitm2|Gsn	-2.8	model
GO Biological Processes	19	GO:0010810	regulation of cell-substrate adhesion	19_GO:0050789 regulation of biological process	-4.6	4.7	5.7	20836	230	212	11	5.2	1.5	12317|13132|14268|16852|17387|18081|20194|20750|20971|21825|29875	Calr|Dab2|Fn1|Lgals1|Mmp14|Ninj1|S100a10|Spp1|Sdc4|Thbs1|Iqgap1	-2.8	model
GO Biological Processes	19	GO:0051235	maintenance of location	19_GO:0051179 localization	-4.6	5.2	5.9	20836	190	212	10	4.7	1.5	11520|12257|12856|14319|14325|16176|16819|19240|22166|227753	Plin2|Tspo|Cox17|Fth1|Ftl1|Il1b|Lcn2|Tmsb10|Txn1|Gsn	-2.8	model
KEGG Pathway	24	mmu04714	Thermogenesis - Mus musculus (house mouse)		-4.6	4.7	5.7	20836	231	212	11	5.2	1.5	11461|11957|11958|12856|12858|12859|66091|66594|66916|68198|78330	Actb|Atp5j|Atp5k|Cox17|Cox5a|Cox5b|Ndufa3|Uqcr11|Ndufb7|Ndufb2|Ndufv3	-2.8	model
GO Biological Processes	19	GO:0002761	regulation of myeloid leukocyte differentiation	19_GO:0002376 immune system process	-4.6	5.8	6	20836	152	212	9	4.2	1.4	12608|14727|14728|16149|18081|18102|18129|18733|20308	Cebpb|Lilrb4b|Lilrb4a|Cd74|Ninj1|Nme1|Notch2|Pirb|Ccl9	-2.8	model
GO Biological Processes	19	GO:0014002	astrocyte development	19_GO:0032502 developmental process	-4.6	14	7.8	20836	35	212	5	2.4	1	11820|16176|20201|20202|22352	App|Il1b|S100a8|S100a9|Vim	-2.8	model
GO Biological Processes	19	GO:1903901	negative regulation of viral life cycle	19_GO:0016032 viral process	-4.6	14	7.8	20836	35	212	5	2.4	1	16149|66141|68713|80876|227753	Cd74|Ifitm3|Ifitm1|Ifitm2|Gsn	-2.8	model
GO Biological Processes	19	GO:0002719	negative regulation of cytokine production involved in immune response	19_GO:0002376 immune system process	-4.6	14	7.8	20836	35	212	5	2.4	1	11433|11846|14727|14728|15368	Acp5|Arg1|Lilrb4b|Lilrb4a|Hmox1	-2.8	model
GO Biological Processes	19	GO:0002902	regulation of B cell apoptotic process	19_GO:0050789 regulation of biological process	-4.6	14	7.8	20836	35	212	5	2.4	1	12028|12484|12505|16149|17319	Bax|Cd24a|Cd44|Cd74|Mif	-2.8	model
GO Biological Processes	19	GO:0098771	inorganic ion homeostasis	19_GO:0042592 homeostatic process	-4.6	3.4	5.2	20836	469	212	16	7.5	1.8	11820|12028|12176|12772|14319|14325|15368|16819|17357|17748|17750|20656|20750|21817|66162|67972	App|Bax|Bnip3|Ccr2|Fth1|Ftl1|Hmox1|Lcn2|Marcksl1|Mt1|Mt2|Sod2|Spp1|Tgm2|Bola2|Atp2b1	-2.8	model
GO Biological Processes	19	GO:0051051	negative regulation of transport	19_GO:0051179 localization	-4.6	3.2	5.1	20836	524	212	17	8	1.9	11747|11813|11957|12257|12313|12772|15368|16149|16176|16181|16423|16592|16854|21825|22166|53378|98496	Anxa5|Apoc2|Atp5j|Tspo|Calm1|Ccr2|Hmox1|Cd74|Il1b|Il1rn|Cd47|Fabp5|Lgals3|Thbs1|Txn1|Sdcbp|Pid1	-2.8	model
GO Biological Processes	19	GO:0046390	ribose phosphate biosynthetic process	19_GO:0008152 metabolic process	-4.5	5.1	5.8	20836	192	212	10	4.7	1.5	11821|11957|11958|18102|18746|66091|66916|68198|78330|102631912	Aprt|Atp5j|Atp5k|Nme1|Pkm|Ndufa3|Ndufb7|Ndufb2|Ndufv3|Ndufb1	-2.8	model
GO Biological Processes	19	GO:0045837	negative regulation of membrane potential	19_GO:0065007 biological regulation	-4.5	22	9	20836	18	212	4	1.9	0.93	12028|12176|16181|66494	Bax|Bnip3|Il1rn|Prelid1	-2.8	model
GO Biological Processes	19	GO:0019884	antigen processing and presentation of exogenous antigen	19_GO:0002376 immune system process	-4.5	14	7.7	20836	36	212	5	2.4	1	14960|14961|14969|16149|65972	H2-Aa|H2-Ab1|H2-Eb1|Cd74|Ifi30	-2.8	model
GO Biological Processes	19	GO:0070374	positive regulation of ERK1 and ERK2 cascade	19_GO:0023052 signaling	-4.5	4.6	5.6	20836	235	212	11	5.2	1.5	11820|11984|12505|16149|16176|17319|18129|20305|20306|20308|93695	App|Atp6v0c|Cd44|Cd74|Il1b|Mif|Notch2|Ccl6|Ccl7|Ccl9|Gpnmb	-2.8	model
GO Biological Processes	19	GO:1901293	nucleoside phosphate biosynthetic process	19_GO:0008152 metabolic process	-4.5	4.6	5.6	20836	235	212	11	5.2	1.5	11821|11957|11958|18102|18746|59027|66091|66916|68198|78330|102631912	Aprt|Atp5j|Atp5k|Nme1|Pkm|Nampt|Ndufa3|Ndufb7|Ndufb2|Ndufv3|Ndufb1	-2.8	model
KEGG Pathway	24	mmu04932	Non-alcoholic fatty liver disease - Mus musculus (house mouse)		-4.5	5.7	5.9	20836	156	212	9	4.2	1.4	12028|12858|12859|16176|66091|66594|66916|68198|78330	Bax|Cox5a|Cox5b|Il1b|Ndufa3|Uqcr11|Ndufb7|Ndufb2|Ndufv3	-2.7	model
GO Biological Processes	19	GO:1903530	regulation of secretion by cell	19_GO:0051179 localization	-4.5	2.8	4.9	20836	701	212	20	9.4	2	11747|11957|12257|12289|12306|12494|12772|13132|15368|16176|16181|16854|17319|20194|20750|20971|28146|53378|66191|94245	Anxa5|Atp5j|Tspo|Cacna1d|Anxa2|Cd38|Ccr2|Dab2|Hmox1|Il1b|Il1rn|Lgals3|Mif|S100a10|Spp1|Sdc4|Serp1|Sdcbp|Ier3ip1|Dtnbp1	-2.7	model
GO Biological Processes	19	GO:0002724	regulation of T cell cytokine production	19_GO:0002376 immune system process	-4.5	13	7.6	20836	37	212	5	2.4	1	11846|12772|14727|14728|16176	Arg1|Ccr2|Lilrb4b|Lilrb4a|Il1b	-2.7	model
GO Biological Processes	19	GO:0055080	monoatomic cation homeostasis	19_GO:0042592 homeostatic process	-4.5	3.1	5.1	20836	534	212	17	8	1.9	11820|11984|12028|12176|12772|14319|14325|15368|16819|17357|17748|17750|20656|20750|21817|66162|67972	App|Atp6v0c|Bax|Bnip3|Ccr2|Fth1|Ftl1|Hmox1|Lcn2|Marcksl1|Mt1|Mt2|Sod2|Spp1|Tgm2|Bola2|Atp2b1	-2.7	model
GO Biological Processes	19	GO:0050920	regulation of chemotaxis	19_GO:0040011 locomotion	-4.4	4.5	5.6	20836	239	212	11	5.2	1.5	11820|12317|12772|14268|16149|16176|17319|18081|20306|21825|27226	App|Calr|Ccr2|Fn1|Cd74|Il1b|Mif|Ninj1|Ccl7|Thbs1|Pla2g7	-2.7	model
KEGG Pathway	24	mmu04612	Antigen processing and presentation - Mus musculus (house mouse)		-4.4	7.6	6.4	20836	90	212	7	3.3	1.2	12317|13030|14960|14961|14969|16149|65972	Calr|Ctsb|H2-Aa|H2-Ab1|H2-Eb1|Cd74|Ifi30	-2.7	model
GO Biological Processes	19	GO:0050921	positive regulation of chemotaxis	19_GO:0040011 locomotion	-4.4	5.6	5.9	20836	159	212	9	4.2	1.4	11820|12317|12772|14268|16149|16176|20306|21825|27226	App|Calr|Ccr2|Fn1|Cd74|Il1b|Ccl7|Thbs1|Pla2g7	-2.7	model
GO Biological Processes	19	GO:0040011	locomotion	19_GO:0040011 locomotion	-4.4	3.1	5	20836	538	212	17	8	1.9	11820|12772|13723|16176|16854|18081|20201|20202|20210|20305|20306|20308|20310|20750|56744|66102|330122	App|Ccr2|Emb|Il1b|Lgals3|Ninj1|S100a8|S100a9|Saa3|Ccl6|Ccl7|Ccl9|Cxcl2|Spp1|Pf4|Cxcl16|Cxcl3	-2.7	model
GO Biological Processes	19	GO:2001234	negative regulation of apoptotic signaling pathway	19_GO:0023052 signaling	-4.4	4.4	5.5	20836	244	212	11	5.2	1.5	12028|12505|13132|13806|15368|16149|16176|16854|17319|20656|66494	Bax|Cd44|Dab2|Eno1|Hmox1|Cd74|Il1b|Lgals3|Mif|Sod2|Prelid1	-2.6	model
GO Biological Processes	19	GO:0070372	regulation of ERK1 and ERK2 cascade	19_GO:0023052 signaling	-4.4	3.8	5.3	20836	336	212	13	6.1	1.6	11820|11984|12505|13132|14268|16149|16176|17319|18129|20305|20306|20308|93695	App|Atp6v0c|Cd44|Dab2|Fn1|Cd74|Il1b|Mif|Notch2|Ccl6|Ccl7|Ccl9|Gpnmb	-2.6	model
GO Biological Processes	19	GO:0097190	apoptotic signaling pathway	19_GO:0023052 signaling	-4.4	3.8	5.2	20836	337	212	13	6.1	1.6	12028|12045|12176|12484|12608|12925|13132|15368|16176|16819|20656|56486|76933	Bax|Bcl2a1b|Bnip3|Cd24a|Cebpb|Crip1|Dab2|Hmox1|Il1b|Lcn2|Sod2|Gabarap|Ifi27l2a	-2.6	model
GO Biological Processes	19	GO:0048145	regulation of fibroblast proliferation	19_GO:0050789 regulation of biological process	-4.3	6.2	6	20836	126	212	8	3.8	1.3	12028|12306|14268|14319|16149|17319|20656|65972	Bax|Anxa2|Fn1|Fth1|Cd74|Mif|Sod2|Ifi30	-2.6	model
GO Biological Processes	19	GO:0010720	positive regulation of cell development	19_GO:0032502 developmental process	-4.3	3.1	5	20836	545	212	17	8	1.9	11461|12257|12772|14268|14727|14728|14960|16149|16176|17387|18081|18129|20308|21817|22352|24136|66713	Actb|Tspo|Ccr2|Fn1|Lilrb4b|Lilrb4a|H2-Aa|Cd74|Il1b|Mmp14|Ninj1|Notch2|Ccl9|Tgm2|Vim|Zeb2|Actr2	-2.6	model
GO Biological Processes	19	GO:0045670	regulation of osteoclast differentiation	19_GO:0002376 immune system process	-4.3	7.4	6.3	20836	93	212	7	3.3	1.2	12608|14727|14728|18081|18129|18733|20308	Cebpb|Lilrb4b|Lilrb4a|Ninj1|Notch2|Pirb|Ccl9	-2.6	model
GO Biological Processes	19	GO:0009117	nucleotide metabolic process	19_GO:0008152 metabolic process	-4.3	3.2	5	20836	492	212	16	7.5	1.8	11821|11957|11958|13806|14544|16828|18102|18648|18746|54683|59027|66091|66916|68198|78330|102631912	Aprt|Atp5j|Atp5k|Eno1|Gda|Ldha|Nme1|Pgam1|Pkm|Prdx5|Nampt|Ndufa3|Ndufb7|Ndufb2|Ndufv3|Ndufb1	-2.6	model
GO Biological Processes	19	GO:0050801	monoatomic ion homeostasis	19_GO:0042592 homeostatic process	-4.3	3.1	4.9	20836	547	212	17	8	1.9	11820|11984|12028|12176|12772|14319|14325|15368|16819|17357|17748|17750|20656|20750|21817|66162|67972	App|Atp6v0c|Bax|Bnip3|Ccr2|Fth1|Ftl1|Hmox1|Lcn2|Marcksl1|Mt1|Mt2|Sod2|Spp1|Tgm2|Bola2|Atp2b1	-2.6	model
GO Biological Processes	19	GO:1903532	positive regulation of secretion by cell	19_GO:0051179 localization	-4.3	3.5	5.1	20836	389	212	14	6.6	1.7	12289|12306|12494|13132|16176|16854|17319|20194|20750|20971|28146|53378|66191|94245	Cacna1d|Anxa2|Cd38|Dab2|Il1b|Lgals3|Mif|S100a10|Spp1|Sdc4|Serp1|Sdcbp|Ier3ip1|Dtnbp1	-2.6	model
KEGG Pathway	24	mmu04640	Hematopoietic cell lineage - Mus musculus (house mouse)		-4.3	7.3	6.2	20836	94	212	7	3.3	1.2	12484|12494|12505|14960|14961|14969|16176	Cd24a|Cd38|Cd44|H2-Aa|H2-Ab1|H2-Eb1|Il1b	-2.6	model
GO Biological Processes	19	GO:0006898	receptor-mediated endocytosis	19_GO:0051179 localization	-4.3	5.4	5.7	20836	165	212	9	4.2	1.4	12505|13132|14727|14728|20288|66102|66141|67300|232910	Cd44|Dab2|Lilrb4b|Lilrb4a|Msr1|Cxcl16|Ifitm3|Cltc|Ap2s1	-2.6	model
KEGG Pathway	24	mmu04216	Ferroptosis - Mus musculus (house mouse)		-4.3	12	7.2	20836	40	212	5	2.4	1	13058|14319|14325|15368|26570	Cybb|Fth1|Ftl1|Hmox1|Slc7a11	-2.6	model
GO Biological Processes	19	GO:0002819	regulation of adaptive immune response	19_GO:0002376 immune system process	-4.3	4.3	5.4	20836	249	212	11	5.2	1.5	11846|12484|12505|12772|14727|14728|14961|16149|16176|17319|56620	Arg1|Cd24a|Cd44|Ccr2|Lilrb4b|Lilrb4a|H2-Ab1|Cd74|Il1b|Mif|Clec4n	-2.6	model
GO Biological Processes	19	GO:0098754	detoxification	19_GO:0098754 detoxification	-4.3	9.1	6.6	20836	65	212	6	2.8	1.1	11758|17748|17750|18477|18712|20656	Prdx6|Mt1|Mt2|Prdx1|Pim1|Sod2	-2.6	model
KEGG Pathway	24	mmu04061	Viral protein interaction with cytokine and cytokine receptor - Mus musculus (house mouse)		-4.3	7.2	6.2	20836	95	212	7	3.3	1.2	12772|20305|20306|20308|20310|56744|330122	Ccr2|Ccl6|Ccl7|Ccl9|Cxcl2|Pf4|Cxcl3	-2.6	model
GO Biological Processes	19	GO:0055086	nucleobase-containing small molecule metabolic process	19_GO:0008152 metabolic process	-4.3	3	4.9	20836	552	212	17	8	1.9	11821|11957|11958|13806|14544|16828|18102|18648|18746|54683|57319|59027|66091|66916|68198|78330|102631912	Aprt|Atp5j|Atp5k|Eno1|Gda|Ldha|Nme1|Pgam1|Pkm|Prdx5|Smpdl3a|Nampt|Ndufa3|Ndufb7|Ndufb2|Ndufv3|Ndufb1	-2.6	model
GO Biological Processes	19	GO:0048245	eosinophil chemotaxis	19_GO:0040011 locomotion	-4.3	19	8.2	20836	21	212	4	1.9	0.93	16854|20305|20306|20308	Lgals3|Ccl6|Ccl7|Ccl9	-2.6	model
GO Biological Processes	19	GO:0048247	lymphocyte chemotaxis	19_GO:0040011 locomotion	-4.2	12	7.1	20836	41	212	5	2.4	1	12772|20305|20306|20308|66102	Ccr2|Ccl6|Ccl7|Ccl9|Cxcl16	-2.5	model
GO Biological Processes	19	GO:0019730	antimicrobial humoral response	19_GO:0044419 biological process involved in interspecies interaction between organisms	-4.2	5.2	5.6	20836	169	212	9	4.2	1.4	11820|16854|20202|20310|20568|56744|66107|330122|100034251	App|Lgals3|S100a9|Cxcl2|Slpi|Pf4|Wfdc21|Cxcl3|Wfdc17	-2.5	model
GO Biological Processes	19	GO:0043406	positive regulation of MAP kinase activity	19_GO:0023052 signaling	-4.2	6	5.8	20836	132	212	8	3.8	1.3	11820|12484|16176|16181|17319|21825|24136|29875	App|Cd24a|Il1b|Il1rn|Mif|Thbs1|Zeb2|Iqgap1	-2.5	model
GO Biological Processes	19	GO:1903708	positive regulation of hemopoiesis	19_GO:0002376 immune system process	-4.2	4.7	5.4	20836	211	212	10	4.7	1.5	11461|12772|14727|14728|14960|16149|17387|18081|18129|20308	Actb|Ccr2|Lilrb4b|Lilrb4a|H2-Aa|Cd74|Mmp14|Ninj1|Notch2|Ccl9	-2.5	model
GO Biological Processes	19	GO:1902107	positive regulation of leukocyte differentiation	19_GO:0002376 immune system process	-4.2	4.7	5.4	20836	211	212	10	4.7	1.5	11461|12772|14727|14728|14960|16149|17387|18081|18129|20308	Actb|Ccr2|Lilrb4b|Lilrb4a|H2-Aa|Cd74|Mmp14|Ninj1|Notch2|Ccl9	-2.5	model
KEGG Pathway	24	mmu05415	Diabetic cardiomyopathy - Mus musculus (house mouse)		-4.2	4.7	5.4	20836	211	212	10	4.7	1.5	11957|12858|12859|13058|14782|66091|66594|66916|68198|78330	Atp5j|Cox5a|Cox5b|Cybb|Gsr|Ndufa3|Uqcr11|Ndufb7|Ndufb2|Ndufv3	-2.5	model
GO Biological Processes	19	GO:0072677	eosinophil migration	19_GO:0002376 immune system process	-4.2	18	8	20836	22	212	4	1.9	0.93	16854|20305|20306|20308	Lgals3|Ccl6|Ccl7|Ccl9	-2.5	model
GO Biological Processes	19	GO:0042743	hydrogen peroxide metabolic process	19_GO:0008152 metabolic process	-4.1	11	6.9	20836	43	212	5	2.4	1	11758|13058|18477|20656|54683	Prdx6|Cybb|Prdx1|Sod2|Prdx5	-2.5	model
GO Biological Processes	19	GO:0051129	negative regulation of cellular component organization	19_GO:0048519 negative regulation of biological process	-4.1	2.7	4.6	20836	741	212	20	9.4	2	11810|11813|11820|12176|12257|12332|12494|13132|15078|16176|16852|16854|17387|19240|22352|53378|66494|75608|94245|227753	Apobec1|Apoc2|App|Bnip3|Tspo|Capg|Cd38|Dab2|H3f3a|Il1b|Lgals1|Lgals3|Mmp14|Tmsb10|Vim|Sdcbp|Prelid1|Chmp4b|Dtnbp1|Gsn	-2.5	model
KEGG Pathway	24	mmu05140	Leishmaniasis - Mus musculus (house mouse)		-4.1	8.4	6.3	20836	70	212	6	2.8	1.1	13058|14960|14961|14969|16176|17357	Cybb|H2-Aa|H2-Ab1|H2-Eb1|Il1b|Marcksl1	-2.4	model
GO Biological Processes	19	GO:0009150	purine ribonucleotide metabolic process	19_GO:0008152 metabolic process	-4.1	3.5	4.9	20836	360	212	13	6.1	1.6	11821|11957|11958|13806|14544|18102|18648|18746|66091|66916|68198|78330|102631912	Aprt|Atp5j|Atp5k|Eno1|Gda|Nme1|Pgam1|Pkm|Ndufa3|Ndufb7|Ndufb2|Ndufv3|Ndufb1	-2.4	model
GO Biological Processes	19	GO:0034762	regulation of transmembrane transport	19_GO:0051179 localization	-4	2.8	4.6	20836	636	212	18	8.5	1.9	11461|11820|11846|11847|12028|12289|12313|12772|12856|13058|16176|16592|16819|18301|18712|21825|93692|98496	Actb|App|Arg1|Arg2|Bax|Cacna1d|Calm1|Ccr2|Cox17|Cybb|Il1b|Fabp5|Lcn2|Fxyd5|Pim1|Thbs1|Glrx|Pid1	-2.4	model
GO Biological Processes	19	GO:0045619	regulation of lymphocyte differentiation	19_GO:0002376 immune system process	-4	4.4	5.2	20836	222	212	10	4.7	1.5	11461|12484|12505|12772|14727|14728|14960|16149|17387|66494	Actb|Cd24a|Cd44|Ccr2|Lilrb4b|Lilrb4a|H2-Aa|Cd74|Mmp14|Prelid1	-2.4	model
KEGG Pathway	24	mmu05208	Chemical carcinogenesis - reactive oxygen species - Mus musculus (house mouse)		-4	4.4	5.2	20836	222	212	10	4.7	1.5	11957|12858|12859|15368|20656|66091|66594|66916|68198|78330	Atp5j|Cox5a|Cox5b|Hmox1|Sod2|Ndufa3|Uqcr11|Ndufb7|Ndufb2|Ndufv3	-2.4	model
KEGG Pathway	24	mmu05146	Amoebiasis - Mus musculus (house mouse)		-3.9	6.4	5.7	20836	107	212	7	3.3	1.2	11846|11847|14268|16176|18477|20310|330122	Arg1|Arg2|Fn1|Il1b|Prdx1|Cxcl2|Cxcl3	-2.3	model
GO Biological Processes	19	GO:0002698	negative regulation of immune effector process	19_GO:0002376 immune system process	-3.9	5.5	5.4	20836	144	212	8	3.8	1.3	11433|11846|12772|14727|14728|15368|16423|16854	Acp5|Arg1|Ccr2|Lilrb4b|Lilrb4a|Hmox1|Cd47|Lgals3	-2.3	model
GO Biological Processes	19	GO:0000050	urea cycle	19_GO:0008152 metabolic process	-3.9	29	9.1	20836	10	212	3	1.4	0.81	11846|11847|11898	Arg1|Arg2|Ass1	-2.3	model
GO Biological Processes	19	GO:0019627	urea metabolic process	19_GO:0008152 metabolic process	-3.9	29	9.1	20836	10	212	3	1.4	0.81	11846|11847|11898	Arg1|Arg2|Ass1	-2.3	model
GO Biological Processes	19	GO:0071941	nitrogen cycle metabolic process	19_GO:0008152 metabolic process	-3.9	29	9.1	20836	10	212	3	1.4	0.81	11846|11847|11898	Arg1|Arg2|Ass1	-2.3	model
GO Biological Processes	19	GO:0002725	negative regulation of T cell cytokine production	19_GO:0002376 immune system process	-3.9	29	9.1	20836	10	212	3	1.4	0.81	11846|14727|14728	Arg1|Lilrb4b|Lilrb4a	-2.3	model
GO Biological Processes	19	GO:0043473	pigmentation	19_GO:0043473 pigmentation	-3.9	6.4	5.7	20836	108	212	7	3.3	1.2	11777|19324|20656|24136|67844|76633|94245	Ap3s1|Rab1a|Sod2|Zeb2|Rab32|Lrmda|Dtnbp1	-2.3	model
GO Biological Processes	19	GO:0002701	negative regulation of production of molecular mediator of immune response	19_GO:0002376 immune system process	-3.9	10	6.5	20836	48	212	5	2.4	1	11433|11846|14727|14728|15368	Acp5|Arg1|Lilrb4b|Lilrb4a|Hmox1	-2.3	model
GO Biological Processes	19	GO:1901215	negative regulation of neuron death	19_GO:0048519 negative regulation of biological process	-3.9	3.9	5	20836	275	212	11	5.2	1.5	11820|12028|12608|15368|16819|17748|20656|26570|75608|93695|94245	App|Bax|Cebpb|Hmox1|Lcn2|Mt1|Sod2|Slc7a11|Chmp4b|Gpnmb|Dtnbp1	-2.3	model
GO Biological Processes	19	GO:0051651	maintenance of location in cell	19_GO:0051179 localization	-3.9	6.3	5.6	20836	109	212	7	3.3	1.2	12257|14319|14325|16819|19240|22166|227753	Tspo|Fth1|Ftl1|Lcn2|Tmsb10|Txn1|Gsn	-2.3	model
GO Biological Processes	19	GO:0072593	reactive oxygen species metabolic process	19_GO:0008152 metabolic process	-3.9	6.3	5.6	20836	110	212	7	3.3	1.2	11433|11758|12176|13058|18477|20656|54683	Acp5|Prdx6|Bnip3|Cybb|Prdx1|Sod2|Prdx5	-2.2	model
GO Biological Processes	19	GO:0001934	positive regulation of protein phosphorylation	19_GO:0048518 positive regulation of biological process	-3.9	2.5	4.4	20836	777	212	20	9.4	2	11820|12306|12484|12505|13132|16149|16176|16181|17319|18712|20971|21825|22166|24136|29875|53378|56620|74012|93695|94245	App|Anxa2|Cd24a|Cd44|Dab2|Cd74|Il1b|Il1rn|Mif|Pim1|Sdc4|Thbs1|Txn1|Zeb2|Iqgap1|Sdcbp|Clec4n|Rap2b|Gpnmb|Dtnbp1	-2.2	model
GO Biological Processes	19	GO:0042886	amide transport	19_GO:0051179 localization	-3.9	5.3	5.3	20836	148	212	8	3.8	1.3	11303|16181|18830|19324|20201|20202|26570|28146	Abca1|Il1rn|Pltp|Rab1a|S100a8|S100a9|Slc7a11|Serp1	-2.2	model
GO Biological Processes	19	GO:0009259	ribonucleotide metabolic process	19_GO:0008152 metabolic process	-3.8	3.4	4.7	20836	379	212	13	6.1	1.6	11821|11957|11958|13806|14544|18102|18648|18746|66091|66916|68198|78330|102631912	Aprt|Atp5j|Atp5k|Eno1|Gda|Nme1|Pgam1|Pkm|Ndufa3|Ndufb7|Ndufb2|Ndufv3|Ndufb1	-2.2	model
GO Biological Processes	19	GO:0015833	peptide transport	19_GO:0051179 localization	-3.8	6.1	5.5	20836	112	212	7	3.3	1.2	11303|16181|19324|20201|20202|26570|28146	Abca1|Il1rn|Rab1a|S100a8|S100a9|Slc7a11|Serp1	-2.2	model
GO Biological Processes	19	GO:0002523	leukocyte migration involved in inflammatory response	19_GO:0002376 immune system process	-3.8	15	7.1	20836	27	212	4	1.9	0.93	12484|18081|20201|20202	Cd24a|Ninj1|S100a8|S100a9	-2.2	model
KEGG Pathway	24	mmu01230	Biosynthesis of amino acids - Mus musculus (house mouse)		-3.8	7.5	5.8	20836	79	212	6	2.8	1.1	11846|11847|11898|13806|18648|18746	Arg1|Arg2|Ass1|Eno1|Pgam1|Pkm	-2.2	model
GO Biological Processes	19	GO:0050878	regulation of body fluid levels	19_GO:0065007 biological regulation	-3.8	3.6	4.8	20836	331	212	12	5.7	1.6	11747|11821|12306|14728|18102|20202|21825|26570|56744|74012|74145|94245	Anxa5|Aprt|Anxa2|Lilrb4a|Nme1|S100a9|Thbs1|Slc7a11|Pf4|Rap2b|F13a1|Dtnbp1	-2.2	model
GO Biological Processes	19	GO:0032060	bleb assembly	19_GO:0009987 cellular process	-3.8	27	8.7	20836	11	212	3	1.4	0.81	11758|13730|13732	Prdx6|Emp1|Emp3	-2.2	model
GO Biological Processes	19	GO:0045862	positive regulation of proteolysis	19_GO:0048518 positive regulation of biological process	-3.8	3.3	4.7	20836	385	212	13	6.1	1.6	11820|12028|13032|13132|13806|16176|17387|20194|20201|20202|56486|66494|227753	App|Bax|Ctsc|Dab2|Eno1|Il1b|Mmp14|S100a10|S100a8|S100a9|Gabarap|Prelid1|Gsn	-2.2	model
GO Biological Processes	19	GO:0048002	antigen processing and presentation of peptide antigen	19_GO:0002376 immune system process	-3.7	7.2	5.7	20836	82	212	6	2.8	1.1	12317|14960|14961|14969|16149|65972	Calr|H2-Aa|H2-Ab1|H2-Eb1|Cd74|Ifi30	-2.1	model
GO Biological Processes	19	GO:0019693	ribose phosphate metabolic process	19_GO:0008152 metabolic process	-3.7	3.3	4.6	20836	390	212	13	6.1	1.6	11821|11957|11958|13806|14544|18102|18648|18746|66091|66916|68198|78330|102631912	Aprt|Atp5j|Atp5k|Eno1|Gda|Nme1|Pgam1|Pkm|Ndufa3|Ndufb7|Ndufb2|Ndufv3|Ndufb1	-2.1	model
GO Biological Processes	19	GO:0051238	sequestering of metal ion	19_GO:0051179 localization	-3.7	14	6.9	20836	29	212	4	1.9	0.93	12856|14319|14325|16819	Cox17|Fth1|Ftl1|Lcn2	-2.1	model
GO Biological Processes	19	GO:0002399	MHC class II protein complex assembly	19_GO:0009987 cellular process	-3.7	25	8.3	20836	12	212	3	1.4	0.81	14960|14961|14969	H2-Aa|H2-Ab1|H2-Eb1	-2.1	model
GO Biological Processes	19	GO:0002503	peptide antigen assembly with MHC class II protein complex	19_GO:0002376 immune system process	-3.7	25	8.3	20836	12	212	3	1.4	0.81	14960|14961|14969	H2-Aa|H2-Ab1|H2-Eb1	-2.1	model
GO Biological Processes	19	GO:1902166	negative regulation of intrinsic apoptotic signaling pathway in response to DNA damage by p53 class mediator	19_GO:0023052 signaling	-3.7	25	8.3	20836	12	212	3	1.4	0.81	12505|16149|17319	Cd44|Cd74|Mif	-2.1	model
GO Biological Processes	19	GO:0031392	regulation of prostaglandin biosynthetic process	19_GO:0008152 metabolic process	-3.7	25	8.3	20836	12	212	3	1.4	0.81	16149|16176|16592	Cd74|Il1b|Fabp5	-2.1	model
GO Biological Processes	19	GO:0046634	regulation of alpha-beta T cell activation	19_GO:0002376 immune system process	-3.7	5.8	5.3	20836	119	212	7	3.3	1.2	11847|12484|12505|12772|14727|14728|14961	Arg2|Cd24a|Cd44|Ccr2|Lilrb4b|Lilrb4a|H2-Ab1	-2.1	model
GO Biological Processes	19	GO:0006979	response to oxidative stress	19_GO:0050896 response to stimulus	-3.7	3.4	4.6	20836	344	212	12	5.7	1.6	11758|11820|12176|12494|14782|15368|16819|18477|19173|20656|26570|54683	Prdx6|App|Bnip3|Cd38|Gsr|Hmox1|Lcn2|Prdx1|Psmb5|Sod2|Slc7a11|Prdx5	-2.1	model
GO Biological Processes	19	GO:0019882	antigen processing and presentation	19_GO:0002376 immune system process	-3.6	5.7	5.3	20836	120	212	7	3.3	1.2	12317|14960|14961|14969|16149|65972|67844	Calr|H2-Aa|H2-Ab1|H2-Eb1|Cd74|Ifi30|Rab32	-2.1	model
GO Biological Processes	19	GO:0032891	negative regulation of organic acid transport	19_GO:0051179 localization	-3.6	13	6.7	20836	30	212	4	1.9	0.93	11957|16176|16181|21825	Atp5j|Il1b|Il1rn|Thbs1	-2.1	model
GO Biological Processes	19	GO:0010954	positive regulation of protein processing	19_GO:0048518 positive regulation of biological process	-3.6	13	6.7	20836	30	212	4	1.9	0.93	13806|17387|20194|227753	Eno1|Mmp14|S100a10|Gsn	-2.1	model
GO Biological Processes	19	GO:0045321	leukocyte activation	19_GO:0002376 immune system process	-3.6	2.6	4.3	20836	684	212	18	8.5	1.9	11820|12028|12484|12494|12505|12608|14727|14728|14961|14962|16149|16852|17474|18129|18477|18733|56619|59027	App|Bax|Cd24a|Cd38|Cd44|Cebpb|Lilrb4b|Lilrb4a|H2-Ab1|Cfb|Cd74|Lgals1|Clec4d|Notch2|Prdx1|Pirb|Clec4e|Nampt	-2.1	model
GO Biological Processes	19	GO:0043405	regulation of MAP kinase activity	19_GO:0008152 metabolic process	-3.6	4.4	4.9	20836	202	212	9	4.2	1.4	11820|12484|16176|16181|17319|21825|24136|29875|94245	App|Cd24a|Il1b|Il1rn|Mif|Thbs1|Zeb2|Iqgap1|Dtnbp1	-2.1	model
GO Biological Processes	19	GO:0098609	cell-cell adhesion	19_GO:0009987 cellular process	-3.6	3	4.4	20836	456	212	14	6.6	1.7	12484|12505|12772|13723|16176|16423|16852|18081|20201|20202|21825|26570|74012|239857	Cd24a|Cd44|Ccr2|Emb|Il1b|Cd47|Lgals1|Ninj1|S100a8|S100a9|Thbs1|Slc7a11|Rap2b|Cadm2	-2	model
GO Biological Processes	19	GO:0030511	positive regulation of transforming growth factor beta receptor signaling pathway	19_GO:0023052 signaling	-3.6	13	6.6	20836	31	212	4	1.9	0.93	13132|21825|24136|53378	Dab2|Thbs1|Zeb2|Sdcbp	-2	model
GO Biological Processes	19	GO:1903846	positive regulation of cellular response to transforming growth factor beta stimulus	19_GO:0048518 positive regulation of biological process	-3.6	13	6.6	20836	31	212	4	1.9	0.93	13132|21825|24136|53378	Dab2|Thbs1|Zeb2|Sdcbp	-2	model
GO Biological Processes	19	GO:0071902	positive regulation of protein serine/threonine kinase activity	19_GO:0048518 positive regulation of biological process	-3.6	4.3	4.8	20836	206	212	9	4.2	1.4	11820|12484|16176|16181|17319|18712|21825|24136|29875	App|Cd24a|Il1b|Il1rn|Mif|Pim1|Thbs1|Zeb2|Iqgap1	-2	model
GO Biological Processes	19	GO:0097577	sequestering of iron ion	19_GO:0042592 homeostatic process	-3.6	23	7.9	20836	13	212	3	1.4	0.81	14319|14325|16819	Fth1|Ftl1|Lcn2	-2	model
KEGG Pathway	24	mmu04512	ECM-receptor interaction - Mus musculus (house mouse)		-3.6	6.7	5.4	20836	88	212	6	2.8	1.1	12505|14268|16423|20750|20971|21825	Cd44|Fn1|Cd47|Spp1|Sdc4|Thbs1	-2	model
GO Biological Processes	19	GO:0051881	regulation of mitochondrial membrane potential	19_GO:0065007 biological regulation	-3.6	6.7	5.4	20836	88	212	6	2.8	1.1	12028|12176|12257|20656|66494|98496	Bax|Bnip3|Tspo|Sod2|Prelid1|Pid1	-2	model
GO Biological Processes	19	GO:0007596	blood coagulation	19_GO:0032501 multicellular organismal process	-3.6	5.5	5.2	20836	124	212	7	3.3	1.2	11747|14728|26570|56744|74012|74145|94245	Anxa5|Lilrb4a|Slc7a11|Pf4|Rap2b|F13a1|Dtnbp1	-2	model
GO Biological Processes	19	GO:0050817	coagulation	19_GO:0032501 multicellular organismal process	-3.6	5.5	5.2	20836	124	212	7	3.3	1.2	11747|14728|26570|56744|74012|74145|94245	Anxa5|Lilrb4a|Slc7a11|Pf4|Rap2b|F13a1|Dtnbp1	-2	model
GO Biological Processes	19	GO:0051955	regulation of amino acid transport	19_GO:0051179 localization	-3.5	8.6	5.8	20836	57	212	5	2.4	1	11846|11847|16176|16181|94245	Arg1|Arg2|Il1b|Il1rn|Dtnbp1	-2	model
GO Biological Processes	19	GO:0048488	synaptic vesicle endocytosis	19_GO:0051179 localization	-3.5	8.6	5.8	20836	57	212	5	2.4	1	11777|12484|67300|227801|232910	Ap3s1|Cd24a|Cltc|Dennd1a|Ap2s1	-2	model
GO Biological Processes	19	GO:0071900	regulation of protein serine/threonine kinase activity	19_GO:0008152 metabolic process	-3.5	3.3	4.5	20836	354	212	12	5.7	1.6	11461|11820|12484|13132|16176|16181|17319|18712|21825|24136|29875|94245	Actb|App|Cd24a|Dab2|Il1b|Il1rn|Mif|Pim1|Thbs1|Zeb2|Iqgap1|Dtnbp1	-2	model
GO Biological Processes	19	GO:0002700	regulation of production of molecular mediator of immune response	19_GO:0002376 immune system process	-3.5	4.3	4.8	20836	208	212	9	4.2	1.4	11433|11846|12772|14727|14728|15368|16149|16176|17319	Acp5|Arg1|Ccr2|Lilrb4b|Lilrb4a|Hmox1|Cd74|Il1b|Mif	-2	model
GO Biological Processes	19	GO:1903319	positive regulation of protein maturation	19_GO:0048518 positive regulation of biological process	-3.5	12	6.5	20836	32	212	4	1.9	0.93	13806|17387|20194|227753	Eno1|Mmp14|S100a10|Gsn	-2	model
GO Biological Processes	19	GO:0007599	hemostasis	19_GO:0065007 biological regulation	-3.5	5.5	5.1	20836	126	212	7	3.3	1.2	11747|14728|26570|56744|74012|74145|94245	Anxa5|Lilrb4a|Slc7a11|Pf4|Rap2b|F13a1|Dtnbp1	-2	model
GO Biological Processes	19	GO:0052547	regulation of peptidase activity	19_GO:0008152 metabolic process	-3.5	2.9	4.3	20836	467	212	14	6.6	1.7	11820|12028|12505|13014|13030|13601|19167|20201|20202|20568|21825|21857|66494|227753	App|Bax|Cd44|Cstb|Ctsb|Ecm1|Psma3|S100a8|S100a9|Slpi|Thbs1|Timp1|Prelid1|Gsn	-2	model
GO Biological Processes	19	GO:0032682	negative regulation of chemokine production	19_GO:0048519 negative regulation of biological process	-3.5	12	6.4	20836	33	212	4	1.9	0.93	11847|12484|14727|14728	Arg2|Cd24a|Lilrb4b|Lilrb4a	-1.9	model
GO Biological Processes	19	GO:2000108	positive regulation of leukocyte apoptotic process	19_GO:0048518 positive regulation of biological process	-3.5	12	6.4	20836	33	212	4	1.9	0.93	12028|12484|12505|66494	Bax|Cd24a|Cd44|Prelid1	-1.9	model
GO Biological Processes	19	GO:2001279	regulation of unsaturated fatty acid biosynthetic process	19_GO:0008152 metabolic process	-3.5	21	7.6	20836	14	212	3	1.4	0.81	16149|16176|16592	Cd74|Il1b|Fabp5	-1.9	model
GO Biological Processes	19	GO:0010917	negative regulation of mitochondrial membrane potential	19_GO:0065007 biological regulation	-3.5	21	7.6	20836	14	212	3	1.4	0.81	12028|12176|66494	Bax|Bnip3|Prelid1	-1.9	model
GO Biological Processes	19	GO:0002829	negative regulation of type 2 immune response	19_GO:0002376 immune system process	-3.5	21	7.6	20836	14	212	3	1.4	0.81	11846|11847|12772	Arg1|Arg2|Ccr2	-1.9	model
GO Biological Processes	19	GO:0002697	regulation of immune effector process	19_GO:0002376 immune system process	-3.5	2.9	4.3	20836	471	212	14	6.6	1.7	11433|11846|12484|12772|14727|14728|14962|15368|16149|16176|16423|16854|17319|18636	Acp5|Arg1|Cd24a|Ccr2|Lilrb4b|Lilrb4a|Cfb|Hmox1|Cd74|Il1b|Cd47|Lgals3|Mif|Cfp	-1.9	model
GO Biological Processes	19	GO:0051098	regulation of binding	19_GO:0065007 biological regulation	-3.4	3.1	4.3	20836	416	212	13	6.1	1.6	11461|11820|12028|12306|12313|13132|13806|15368|18102|20194|20568|22166|94245	Actb|App|Bax|Anxa2|Calm1|Dab2|Eno1|Hmox1|Nme1|S100a10|Slpi|Txn1|Dtnbp1	-1.9	model
GO Biological Processes	19	GO:0050764	regulation of phagocytosis	19_GO:0051179 localization	-3.4	5.3	5	20836	129	212	7	3.3	1.2	12317|14962|16176|16423|18636|21817|100038947	Calr|Cfb|Il1b|Cd47|Cfp|Tgm2|Sirpb1c	-1.9	model
GO Biological Processes	19	GO:0032675	regulation of interleukin-6 production	19_GO:0032501 multicellular organismal process	-3.4	4.6	4.8	20836	170	212	8	3.8	1.3	11820|12484|12608|14727|14728|16149|16176|16423	App|Cd24a|Cebpb|Lilrb4b|Lilrb4a|Cd74|Il1b|Cd47	-1.9	model
GO Biological Processes	19	GO:0140238	presynaptic endocytosis	19_GO:0051179 localization	-3.4	8.2	5.7	20836	60	212	5	2.4	1	11777|12484|67300|227801|232910	Ap3s1|Cd24a|Cltc|Dennd1a|Ap2s1	-1.9	model
GO Biological Processes	19	GO:0002790	peptide secretion	19_GO:0051179 localization	-3.4	6.3	5.2	20836	93	212	6	2.8	1.1	11303|16181|19324|20201|20202|28146	Abca1|Il1rn|Rab1a|S100a8|S100a9|Serp1	-1.9	model
GO Biological Processes	19	GO:0055072	iron ion homeostasis	19_GO:0042592 homeostatic process	-3.4	6.3	5.2	20836	93	212	6	2.8	1.1	14319|14325|15368|16819|20656|66162	Fth1|Ftl1|Hmox1|Lcn2|Sod2|Bola2	-1.9	model
KEGG Pathway	24	mmu05134	Legionellosis - Mus musculus (house mouse)		-3.4	8.1	5.6	20836	61	212	5	2.4	1	12176|16176|19324|20310|330122	Bnip3|Il1b|Rab1a|Cxcl2|Cxcl3	-1.9	model
GO Biological Processes	19	GO:0002821	positive regulation of adaptive immune response	19_GO:0002376 immune system process	-3.4	4.6	4.8	20836	172	212	8	3.8	1.3	12484|12505|12772|14961|16149|16176|17319|56620	Cd24a|Cd44|Ccr2|H2-Ab1|Cd74|Il1b|Mif|Clec4n	-1.9	model
GO Biological Processes	19	GO:0048771	tissue remodeling	19_GO:0032501 multicellular organismal process	-3.4	5.2	4.9	20836	132	212	7	3.3	1.2	11433|12028|12772|17387|18129|21817|21857	Acp5|Bax|Ccr2|Mmp14|Notch2|Tgm2|Timp1	-1.9	model
KEGG Pathway	24	mmu05321	Inflammatory bowel disease - Mus musculus (house mouse)		-3.4	7.9	5.5	20836	62	212	5	2.4	1	14960|14961|14969|16176|17132	H2-Aa|H2-Ab1|H2-Eb1|Il1b|Maf	-1.9	model
GO Biological Processes	19	GO:0043518	negative regulation of DNA damage response, signal transduction by p53 class mediator	19_GO:0023052 signaling	-3.4	20	7.3	20836	15	212	3	1.4	0.81	12505|16149|17319	Cd44|Cd74|Mif	-1.9	model
GO Biological Processes	19	GO:0006525	arginine metabolic process	19_GO:0008152 metabolic process	-3.4	20	7.3	20836	15	212	3	1.4	0.81	11846|11847|11898	Arg1|Arg2|Ass1	-1.9	model
GO Biological Processes	19	GO:0071674	mononuclear cell migration	19_GO:0002376 immune system process	-3.3	6.1	5.1	20836	96	212	6	2.8	1.1	12772|16854|20305|20306|20308|66102	Ccr2|Lgals3|Ccl6|Ccl7|Ccl9|Cxcl16	-1.9	model
GO Biological Processes	19	GO:0050730	regulation of peptidyl-tyrosine phosphorylation	19_GO:0008152 metabolic process	-3.3	3.6	4.4	20836	270	212	10	4.7	1.5	11820|12484|12505|14727|14728|16149|17319|29875|56620|74012	App|Cd24a|Cd44|Lilrb4b|Lilrb4a|Cd74|Mif|Iqgap1|Clec4n|Rap2b	-1.8	model
GO Biological Processes	19	GO:0050766	positive regulation of phagocytosis	19_GO:0051179 localization	-3.3	6.1	5.1	20836	97	212	6	2.8	1.1	12317|14962|16176|16423|18636|100038947	Calr|Cfb|Il1b|Cd47|Cfp|Sirpb1c	-1.8	model
GO Biological Processes	19	GO:0090025	regulation of monocyte chemotaxis	19_GO:0040011 locomotion	-3.3	11	6	20836	36	212	4	1.9	0.93	11820|12772|18081|27226	App|Ccr2|Ninj1|Pla2g7	-1.8	model
GO Biological Processes	19	GO:0032369	negative regulation of lipid transport	19_GO:0051179 localization	-3.3	11	6	20836	36	212	4	1.9	0.93	11813|11957|12257|21825	Apoc2|Atp5j|Tspo|Thbs1	-1.8	model
GO Biological Processes	19	GO:0071216	cellular response to biotic stimulus	19_GO:0050896 response to stimulus	-3.3	3.3	4.3	20836	325	212	11	5.2	1.5	11303|12608|14728|16176|16365|18129|20310|22352|56744|66102|330122	Abca1|Cebpb|Lilrb4a|Il1b|Acod1|Notch2|Cxcl2|Vim|Pf4|Cxcl16|Cxcl3	-1.8	model
GO Biological Processes	19	GO:0046007	negative regulation of activated T cell proliferation	19_GO:0002376 immune system process	-3.3	18	7.1	20836	16	212	3	1.4	0.81	11846|14727|14728	Arg1|Lilrb4b|Lilrb4a	-1.8	model
GO Biological Processes	19	GO:1902165	regulation of intrinsic apoptotic signaling pathway in response to DNA damage by p53 class mediator	19_GO:0023052 signaling	-3.3	18	7.1	20836	16	212	3	1.4	0.81	12505|16149|17319	Cd44|Cd74|Mif	-1.8	model
GO Biological Processes	19	GO:0006801	superoxide metabolic process	19_GO:0008152 metabolic process	-3.3	11	5.9	20836	37	212	4	1.9	0.93	11433|13058|18477|20656	Acp5|Cybb|Prdx1|Sod2	-1.8	model
GO Biological Processes	19	GO:0043270	positive regulation of monoatomic ion transport	19_GO:0051179 localization	-3.3	3.6	4.4	20836	275	212	10	4.7	1.5	12028|12257|12289|12313|12772|12856|16819|16854|67972|93692	Bax|Tspo|Cacna1d|Calm1|Ccr2|Cox17|Lcn2|Lgals3|Atp2b1|Glrx	-1.8	model
GO Biological Processes	19	GO:1904018	positive regulation of vasculature development	19_GO:0032502 developmental process	-3.3	4.3	4.6	20836	181	212	8	3.8	1.3	13058|13601|15368|16176|16854|18081|18746|21825	Cybb|Ecm1|Hmox1|Il1b|Lgals3|Ninj1|Pkm|Thbs1	-1.8	model
GO Biological Processes	19	GO:0045766	positive regulation of angiogenesis	19_GO:0032502 developmental process	-3.3	4.3	4.6	20836	181	212	8	3.8	1.3	13058|13601|15368|16176|16854|18081|18746|21825	Cybb|Ecm1|Hmox1|Il1b|Lgals3|Ninj1|Pkm|Thbs1	-1.8	model
GO Biological Processes	19	GO:2001242	regulation of intrinsic apoptotic signaling pathway	19_GO:0023052 signaling	-3.3	4.3	4.6	20836	181	212	8	3.8	1.3	12028|12505|13806|16149|17319|20201|20202|20656	Bax|Cd44|Eno1|Cd74|Mif|S100a8|S100a9|Sod2	-1.8	model
GO Biological Processes	19	GO:0036465	synaptic vesicle recycling	19_GO:0051179 localization	-3.3	7.4	5.3	20836	66	212	5	2.4	1	11777|12484|67300|227801|232910	Ap3s1|Cd24a|Cltc|Dennd1a|Ap2s1	-1.8	model
GO Biological Processes	19	GO:0045859	regulation of protein kinase activity	19_GO:0008152 metabolic process	-3.2	2.6	4	20836	614	212	16	7.5	1.8	11461|11820|12484|13132|14727|14728|16176|16181|17319|18712|20971|21825|24136|29875|74012|94245	Actb|App|Cd24a|Dab2|Lilrb4b|Lilrb4a|Il1b|Il1rn|Mif|Pim1|Sdc4|Thbs1|Zeb2|Iqgap1|Rap2b|Dtnbp1	-1.8	model
GO Biological Processes	19	GO:0045621	positive regulation of lymphocyte differentiation	19_GO:0002376 immune system process	-3.2	4.9	4.7	20836	140	212	7	3.3	1.2	11461|12772|14727|14728|14960|16149|17387	Actb|Ccr2|Lilrb4b|Lilrb4a|H2-Aa|Cd74|Mmp14	-1.8	model
GO Biological Processes	19	GO:0016052	carbohydrate catabolic process	19_GO:0008152 metabolic process	-3.2	5.8	4.9	20836	102	212	6	2.8	1.1	12655|13806|16828|18648|18746|27052	Chil3|Eno1|Ldha|Pgam1|Pkm|Aoah	-1.7	model
GO Biological Processes	19	GO:0010755	regulation of plasminogen activation	19_GO:0008152 metabolic process	-3.2	17	6.8	20836	17	212	3	1.4	0.81	13806|20194|21825	Eno1|S100a10|Thbs1	-1.7	model
GO Biological Processes	19	GO:0002507	tolerance induction	19_GO:0002376 immune system process	-3.2	17	6.8	20836	17	212	3	1.4	0.81	14727|14728|16365	Lilrb4b|Lilrb4a|Acod1	-1.7	model
GO Biological Processes	19	GO:0032306	regulation of prostaglandin secretion	19_GO:0051179 localization	-3.2	17	6.8	20836	17	212	3	1.4	0.81	11957|16176|17319	Atp5j|Il1b|Mif	-1.7	model
GO Biological Processes	19	GO:0006879	cellular iron ion homeostasis	19_GO:0042592 homeostatic process	-3.2	7.2	5.2	20836	68	212	5	2.4	1	14319|14325|15368|16819|66162	Fth1|Ftl1|Hmox1|Lcn2|Bola2	-1.7	model
GO Biological Processes	19	GO:1903828	negative regulation of protein localization	19_GO:0051179 localization	-3.2	3.8	4.3	20836	234	212	9	4.2	1.4	11747|11820|13132|14727|14728|16176|22166|67300|98496	Anxa5|App|Dab2|Lilrb4b|Lilrb4a|Il1b|Txn1|Cltc|Pid1	-1.7	model
GO Biological Processes	19	GO:0045637	regulation of myeloid cell differentiation	19_GO:0002376 immune system process	-3.2	3.8	4.3	20836	234	212	9	4.2	1.4	12608|14727|14728|16149|18081|18102|18129|18733|20308	Cebpb|Lilrb4b|Lilrb4a|Cd74|Ninj1|Nme1|Notch2|Pirb|Ccl9	-1.7	model
GO Biological Processes	19	GO:0072676	lymphocyte migration	19_GO:0002376 immune system process	-3.2	7.1	5.2	20836	69	212	5	2.4	1	12772|20305|20306|20308|66102	Ccr2|Ccl6|Ccl7|Ccl9|Cxcl16	-1.7	model
GO Biological Processes	19	GO:0045580	regulation of T cell differentiation	19_GO:0002376 immune system process	-3.2	4.2	4.4	20836	188	212	8	3.8	1.3	11461|12505|12772|14727|14728|14960|16149|66494	Actb|Cd44|Ccr2|Lilrb4b|Lilrb4a|H2-Aa|Cd74|Prelid1	-1.7	model
GO Biological Processes	19	GO:0042953	lipoprotein transport	19_GO:0051179 localization	-3.1	16	6.6	20836	18	212	3	1.4	0.81	11810|11813|20288	Apobec1|Apoc2|Msr1	-1.7	model
GO Biological Processes	19	GO:0070206	protein trimerization	19_GO:0009987 cellular process	-3.1	16	6.6	20836	18	212	3	1.4	0.81	11820|16149|17319	App|Cd74|Mif	-1.7	model
GO Biological Processes	19	GO:0071222	cellular response to lipopolysaccharide	19_GO:0044419 biological process involved in interspecies interaction between organisms	-3.1	3.4	4.2	20836	288	212	10	4.7	1.5	11303|12608|14728|16176|16365|20310|22352|56744|66102|330122	Abca1|Cebpb|Lilrb4a|Il1b|Acod1|Cxcl2|Vim|Pf4|Cxcl16|Cxcl3	-1.7	model
KEGG Pathway	24	mmu05418	Fluid shear stress and atherosclerosis - Mus musculus (house mouse)		-3.1	4.7	4.5	20836	147	212	7	3.3	1.2	11461|11898|12313|15368|16176|20971|22166	Actb|Ass1|Calm1|Hmox1|Il1b|Sdc4|Txn1	-1.7	model
GO Biological Processes	19	GO:0008637	apoptotic mitochondrial changes	19_GO:0009987 cellular process	-3.1	6.9	5.1	20836	71	212	5	2.4	1	12028|12045|12176|12484|20656	Bax|Bcl2a1b|Bnip3|Cd24a|Sod2	-1.7	model
GO Biological Processes	19	GO:1904037	positive regulation of epithelial cell apoptotic process	19_GO:0048518 positive regulation of biological process	-3.1	9.6	5.6	20836	41	212	4	1.9	0.93	12028|15368|21825|227753	Bax|Hmox1|Thbs1|Gsn	-1.7	model
KEGG Pathway	24	mmu04062	Chemokine signaling pathway - Mus musculus (house mouse)		-3.1	4.1	4.4	20836	192	212	8	3.8	1.3	12772|20305|20306|20308|20310|56744|66102|330122	Ccr2|Ccl6|Ccl7|Ccl9|Cxcl2|Pf4|Cxcl16|Cxcl3	-1.6	model
GO Biological Processes	19	GO:0043122	regulation of I-kappaB kinase/NF-kappaB signaling	19_GO:0023052 signaling	-3.1	4.1	4.4	20836	192	212	8	3.8	1.3	14727|14728|16149|16176|17474|20198|21817|56620	Lilrb4b|Lilrb4a|Cd74|Il1b|Clec4d|S100a4|Tgm2|Clec4n	-1.6	model
GO Biological Processes	19	GO:0070613	regulation of protein processing	19_GO:0008152 metabolic process	-3.1	6.8	5	20836	72	212	5	2.4	1	13806|17387|20194|21825|227753	Eno1|Mmp14|S100a10|Thbs1|Gsn	-1.6	model
GO Biological Processes	19	GO:0048708	astrocyte differentiation	19_GO:0032502 developmental process	-3.1	6.8	5	20836	72	212	5	2.4	1	11820|16176|20201|20202|22352	App|Il1b|S100a8|S100a9|Vim	-1.6	model
KEGG Pathway	24	mmu04060	Cytokine-cytokine receptor interaction - Mus musculus (house mouse)		-3.1	3.4	4.1	20836	292	212	10	4.7	1.5	12772|16176|16181|20305|20306|20308|20310|56744|66102|330122	Ccr2|Il1b|Il1rn|Ccl6|Ccl7|Ccl9|Cxcl2|Pf4|Cxcl16|Cxcl3	-1.6	model
GO Biological Processes	19	GO:0002526	acute inflammatory response	19_GO:0050896 response to stimulus	-3	6.7	5	20836	73	212	5	2.4	1	14268|15439|16176|16181|20210	Fn1|Hp|Il1b|Il1rn|Saa3	-1.6	model
GO Biological Processes	19	GO:0044872	lipoprotein localization	19_GO:0051179 localization	-3	16	6.4	20836	19	212	3	1.4	0.81	11810|11813|20288	Apobec1|Apoc2|Msr1	-1.6	model
GO Biological Processes	19	GO:1903729	regulation of plasma membrane organization	19_GO:0050789 regulation of biological process	-3	16	6.4	20836	19	212	3	1.4	0.81	12306|20194|227753	Anxa2|S100a10|Gsn	-1.6	model
GO Biological Processes	19	GO:0002827	positive regulation of T-helper 1 type immune response	19_GO:0002376 immune system process	-3	16	6.4	20836	19	212	3	1.4	0.81	12772|14961|16176	Ccr2|H2-Ab1|Il1b	-1.6	model
GO Biological Processes	19	GO:0048525	negative regulation of viral process	19_GO:0016032 viral process	-3	5.4	4.6	20836	110	212	6	2.8	1.1	16149|20568|66141|68713|80876|227753	Cd74|Slpi|Ifitm3|Ifitm1|Ifitm2|Gsn	-1.6	model
GO Biological Processes	19	GO:0006909	phagocytosis	19_GO:0051179 localization	-3	4.5	4.4	20836	152	212	7	3.3	1.2	11303|12772|20288|21817|21825|66205|227753	Abca1|Ccr2|Msr1|Tgm2|Thbs1|Cd302|Gsn	-1.6	model
GO Biological Processes	19	GO:1901214	regulation of neuron death	19_GO:0050789 regulation of biological process	-3	2.9	3.9	20836	407	212	12	5.7	1.6	11820|12028|12608|15368|16176|16819|17748|20656|26570|75608|93695|94245	App|Bax|Cebpb|Hmox1|Il1b|Lcn2|Mt1|Sod2|Slc7a11|Chmp4b|Gpnmb|Dtnbp1	-1.6	model
GO Biological Processes	19	GO:0071219	cellular response to molecule of bacterial origin	19_GO:0044419 biological process involved in interspecies interaction between organisms	-3	3.3	4.1	20836	298	212	10	4.7	1.5	11303|12608|14728|16176|16365|20310|22352|56744|66102|330122	Abca1|Cebpb|Lilrb4a|Il1b|Acod1|Cxcl2|Vim|Pf4|Cxcl16|Cxcl3	-1.6	model
GO Biological Processes	19	GO:0043549	regulation of kinase activity	19_GO:0008152 metabolic process	-3	2.3	3.7	20836	711	212	17	8	1.9	11461|11820|12484|13132|14727|14728|16149|16176|16181|17319|18712|20971|21825|24136|29875|74012|94245	Actb|App|Cd24a|Dab2|Lilrb4b|Lilrb4a|Cd74|Il1b|Il1rn|Mif|Pim1|Sdc4|Thbs1|Zeb2|Iqgap1|Rap2b|Dtnbp1	-1.6	model
GO Biological Processes	19	GO:0050778	positive regulation of immune response	19_GO:0002376 immune system process	-3	2.4	3.7	20836	648	212	16	7.5	1.8	12028|12484|12494|12505|12772|14961|14962|16149|16176|16365|17319|18081|18636|56619|56620|67070	Bax|Cd24a|Cd38|Cd44|Ccr2|H2-Ab1|Cfb|Cd74|Il1b|Acod1|Mif|Ninj1|Cfp|Clec4e|Clec4n|Lsm14a	-1.6	model
GO Biological Processes	19	GO:0046006	regulation of activated T cell proliferation	19_GO:0002376 immune system process	-3	8.9	5.3	20836	44	212	4	1.9	0.93	11846|12484|14727|14728	Arg1|Cd24a|Lilrb4b|Lilrb4a	-1.6	model
GO Biological Processes	19	GO:0042554	superoxide anion generation	19_GO:0008152 metabolic process	-3	15	6.2	20836	20	212	3	1.4	0.81	11433|13058|20656	Acp5|Cybb|Sod2	-1.6	model
GO Biological Processes	19	GO:0060155	platelet dense granule organization	19_GO:0009987 cellular process	-3	15	6.2	20836	20	212	3	1.4	0.81	11303|11777|94245	Abca1|Ap3s1|Dtnbp1	-1.6	model
KEGG Pathway	24	mmu00220	Arginine biosynthesis - Mus musculus (house mouse)		-3	15	6.2	20836	20	212	3	1.4	0.81	11846|11847|11898	Arg1|Arg2|Ass1	-1.6	model
KEGG Pathway	24	mmu05100	Bacterial invasion of epithelial cells - Mus musculus (house mouse)		-3	6.5	4.8	20836	76	212	5	2.4	1	11461|14268|66713|67300|67771	Actb|Fn1|Actr2|Cltc|Arpc5	-1.6	model
GO Biological Processes	19	GO:0001889	liver development	19_GO:0032502 developmental process	-3	5.2	4.5	20836	114	212	6	2.8	1.1	12608|15368|15439|18129|18746|20656	Cebpb|Hmox1|Hp|Notch2|Pkm|Sod2	-1.5	model
GO Biological Processes	19	GO:0018149	peptide cross-linking	19_GO:0008152 metabolic process	-3	8.7	5.3	20836	45	212	4	1.9	0.93	14268|21817|21825|74145	Fn1|Tgm2|Thbs1|F13a1	-1.5	model
GO Biological Processes	19	GO:0038034	signal transduction in absence of ligand	19_GO:0023052 signaling	-3	8.7	5.3	20836	45	212	4	1.9	0.93	12028|12045|16176|16819	Bax|Bcl2a1b|Il1b|Lcn2	-1.5	model
GO Biological Processes	19	GO:0097192	extrinsic apoptotic signaling pathway in absence of ligand	19_GO:0023052 signaling	-3	8.7	5.3	20836	45	212	4	1.9	0.93	12028|12045|16176|16819	Bax|Bcl2a1b|Il1b|Lcn2	-1.5	model
GO Biological Processes	19	GO:0048147	negative regulation of fibroblast proliferation	19_GO:0048519 negative regulation of biological process	-3	8.7	5.3	20836	45	212	4	1.9	0.93	12028|14319|20656|65972	Bax|Fth1|Sod2|Ifi30	-1.5	model
GO Biological Processes	19	GO:0046635	positive regulation of alpha-beta T cell activation	19_GO:0002376 immune system process	-2.9	6.4	4.8	20836	77	212	5	2.4	1	12484|12772|14727|14728|14961	Cd24a|Ccr2|Lilrb4b|Lilrb4a|H2-Ab1	-1.5	model
GO Biological Processes	19	GO:1903317	regulation of protein maturation	19_GO:0008152 metabolic process	-2.9	6.4	4.8	20836	77	212	5	2.4	1	13806|17387|20194|21825|227753	Eno1|Mmp14|S100a10|Thbs1|Gsn	-1.5	model
KEGG Pathway	24	mmu05132	Salmonella infection - Mus musculus (house mouse)		-2.9	3.5	4.1	20836	253	212	9	4.2	1.4	11461|12028|12306|16176|20194|22154|22166|66713|67771	Actb|Bax|Anxa2|Il1b|S100a10|Tubb5|Txn1|Actr2|Arpc5	-1.5	model
GO Biological Processes	19	GO:0000302	response to reactive oxygen species	19_GO:0050896 response to stimulus	-2.9	4.4	4.3	20836	158	212	7	3.3	1.2	11758|12176|15368|16819|18477|20656|54683	Prdx6|Bnip3|Hmox1|Lcn2|Prdx1|Sod2|Prdx5	-1.5	model
GO Biological Processes	19	GO:0002577	regulation of antigen processing and presentation	19_GO:0002376 immune system process	-2.9	14	6.1	20836	21	212	3	1.4	0.81	14961|16149|21825	H2-Ab1|Cd74|Thbs1	-1.5	model
GO Biological Processes	19	GO:0034381	plasma lipoprotein particle clearance	19_GO:0032501 multicellular organismal process	-2.9	14	6.1	20836	21	212	3	1.4	0.81	11813|13660|20288	Apoc2|Ehd1|Msr1	-1.5	model
GO Biological Processes	19	GO:0070230	positive regulation of lymphocyte apoptotic process	19_GO:0048518 positive regulation of biological process	-2.9	14	6.1	20836	21	212	3	1.4	0.81	12028|12484|66494	Bax|Cd24a|Prelid1	-1.5	model
GO Biological Processes	19	GO:0006620	post-translational protein targeting to endoplasmic reticulum membrane	19_GO:0051179 localization	-2.9	14	6.1	20836	21	212	3	1.4	0.81	20335|66212|75608	Sec61g|Sec61b|Chmp4b	-1.5	model
GO Biological Processes	19	GO:1990748	cellular detoxification	19_GO:0098754 detoxification	-2.9	8.5	5.2	20836	46	212	4	1.9	0.93	11758|18477|18712|20656	Prdx6|Prdx1|Pim1|Sod2	-1.5	model
GO Biological Processes	19	GO:2000191	regulation of fatty acid transport	19_GO:0051179 localization	-2.9	8.5	5.2	20836	46	212	4	1.9	0.93	11957|16176|17319|21825	Atp5j|Il1b|Mif|Thbs1	-1.5	model
GO Biological Processes	19	GO:1905475	regulation of protein localization to membrane	19_GO:0051179 localization	-2.9	3.8	4.1	20836	205	212	8	3.8	1.3	11461|13132|16854|17387|26570|67300|98496|227753	Actb|Dab2|Lgals3|Mmp14|Slc7a11|Cltc|Pid1|Gsn	-1.5	model
GO Biological Processes	19	GO:1903076	regulation of protein localization to plasma membrane	19_GO:0051179 localization	-2.9	5	4.4	20836	117	212	6	2.8	1.1	11461|13132|16854|17387|67300|98496	Actb|Dab2|Lgals3|Mmp14|Cltc|Pid1	-1.5	model
GO Biological Processes	19	GO:0061008	hepaticobiliary system development	19_GO:0032502 developmental process	-2.9	5	4.4	20836	117	212	6	2.8	1.1	12608|15368|15439|18129|18746|20656	Cebpb|Hmox1|Hp|Notch2|Pkm|Sod2	-1.5	model
GO Biological Processes	19	GO:0002704	negative regulation of leukocyte mediated immunity	19_GO:0002376 immune system process	-2.9	6.2	4.7	20836	79	212	5	2.4	1	11846|12772|14727|14728|15368	Arg1|Ccr2|Lilrb4b|Lilrb4a|Hmox1	-1.5	model
GO Biological Processes	19	GO:0048066	developmental pigmentation	19_GO:0043473 pigmentation	-2.9	8.4	5.1	20836	47	212	4	1.9	0.93	20656|24136|67844|76633	Sod2|Zeb2|Rab32|Lrmda	-1.5	model
GO Biological Processes	19	GO:1903900	regulation of viral life cycle	19_GO:0016032 viral process	-2.9	4.3	4.2	20836	161	212	7	3.3	1.2	16149|16852|20568|66141|68713|80876|227753	Cd74|Lgals1|Slpi|Ifitm3|Ifitm1|Ifitm2|Gsn	-1.5	model
GO Biological Processes	19	GO:0002250	adaptive immune response	19_GO:0002376 immune system process	-2.9	3	3.8	20836	365	212	11	5.2	1.5	11846|11847|13032|14960|14961|14969|16149|17474|18733|26888|56620	Arg1|Arg2|Ctsc|H2-Aa|H2-Ab1|H2-Eb1|Cd74|Clec4d|Pirb|Clec4a2|Clec4n	-1.5	model
GO Biological Processes	19	GO:0007005	mitochondrion organization	19_GO:0009987 cellular process	-2.9	2.7	3.7	20836	482	212	13	6.1	1.6	12028|12045|12176|12484|12856|20656|56486|66091|66916|67844|68198|98496|102631912	Bax|Bcl2a1b|Bnip3|Cd24a|Cox17|Sod2|Gabarap|Ndufa3|Ndufb7|Rab32|Ndufb2|Pid1|Ndufb1	-1.5	model
GO Biological Processes	19	GO:0006007	glucose catabolic process	19_GO:0008152 metabolic process	-2.9	13	5.9	20836	22	212	3	1.4	0.81	13806|16828|18746	Eno1|Ldha|Pkm	-1.5	model
GO Biological Processes	19	GO:1902254	negative regulation of intrinsic apoptotic signaling pathway by p53 class mediator	19_GO:0023052 signaling	-2.9	13	5.9	20836	22	212	3	1.4	0.81	12505|16149|17319	Cd44|Cd74|Mif	-1.5	model
GO Biological Processes	19	GO:0050777	negative regulation of immune response	19_GO:0002376 immune system process	-2.9	3.8	4.1	20836	209	212	8	3.8	1.3	11846|11847|12772|14727|14728|15368|16365|16854	Arg1|Arg2|Ccr2|Lilrb4b|Lilrb4a|Hmox1|Acod1|Lgals3	-1.5	model
GO Biological Processes	19	GO:0006911	phagocytosis, engulfment	19_GO:0051179 localization	-2.8	8.2	5.1	20836	48	212	4	1.9	0.93	11303|20288|21825|227753	Abca1|Msr1|Thbs1|Gsn	-1.5	model
GO Biological Processes	19	GO:0097191	extrinsic apoptotic signaling pathway	19_GO:0023052 signaling	-2.8	4.9	4.4	20836	120	212	6	2.8	1.1	12028|12045|13132|16176|16819|56486	Bax|Bcl2a1b|Dab2|Il1b|Lcn2|Gabarap	-1.5	model
GO Biological Processes	19	GO:0002709	regulation of T cell mediated immunity	19_GO:0002376 immune system process	-2.8	4.9	4.4	20836	120	212	6	2.8	1.1	11846|12484|12772|14727|14728|16176	Arg1|Cd24a|Ccr2|Lilrb4b|Lilrb4a|Il1b	-1.5	model
GO Biological Processes	19	GO:1902106	negative regulation of leukocyte differentiation	19_GO:0002376 immune system process	-2.8	4.9	4.3	20836	121	212	6	2.8	1.1	12505|14727|14728|16149|18102|18733	Cd44|Lilrb4b|Lilrb4a|Cd74|Nme1|Pirb	-1.4	model
GO Biological Processes	19	GO:0034599	cellular response to oxidative stress	19_GO:0050896 response to stimulus	-2.8	3.7	4	20836	212	212	8	3.8	1.3	12176|14782|15368|16819|18477|20656|26570|54683	Bnip3|Gsr|Hmox1|Lcn2|Prdx1|Sod2|Slc7a11|Prdx5	-1.4	model
GO Biological Processes	19	GO:0042304	regulation of fatty acid biosynthetic process	19_GO:0008152 metabolic process	-2.8	8	5	20836	49	212	4	1.9	0.93	11813|16149|16176|16592	Apoc2|Cd74|Il1b|Fabp5	-1.4	model
GO Biological Processes	19	GO:1905521	regulation of macrophage migration	19_GO:0040011 locomotion	-2.8	8	5	20836	49	212	4	1.9	0.93	12772|17319|17387|21825	Ccr2|Mif|Mmp14|Thbs1	-1.4	model
GO Biological Processes	19	GO:0009615	response to virus	19_GO:0044419 biological process involved in interspecies interaction between organisms	-2.8	3.1	3.8	20836	317	212	10	4.7	1.5	11810|12028|12176|16365|16819|66141|67070|68713|76933|80876	Apobec1|Bax|Bnip3|Acod1|Lcn2|Ifitm3|Lsm14a|Ifitm1|Ifi27l2a|Ifitm2	-1.4	model
GO Biological Processes	19	GO:0098869	cellular oxidant detoxification	19_GO:0098754 detoxification	-2.8	13	5.8	20836	23	212	3	1.4	0.81	11758|18477|20656	Prdx6|Prdx1|Sod2	-1.4	model
GO Biological Processes	19	GO:0051043	regulation of membrane protein ectodomain proteolysis	19_GO:0008152 metabolic process	-2.8	13	5.8	20836	23	212	3	1.4	0.81	11820|16176|21857	App|Il1b|Timp1	-1.4	model
GO Biological Processes	19	GO:0008630	intrinsic apoptotic signaling pathway in response to DNA damage	19_GO:0023052 signaling	-2.8	5.9	4.6	20836	83	212	5	2.4	1	12028|12045|12925|15368|20656	Bax|Bcl2a1b|Crip1|Hmox1|Sod2	-1.4	model
GO Biological Processes	19	GO:0032722	positive regulation of chemokine production	19_GO:0048518 positive regulation of biological process	-2.8	5.9	4.6	20836	83	212	5	2.4	1	11820|12655|16149|16176|17319	App|Chil3|Cd74|Il1b|Mif	-1.4	model
GO Biological Processes	19	GO:0015748	organophosphate ester transport	19_GO:0051179 localization	-2.8	4.8	4.3	20836	123	212	6	2.8	1.1	11303|11813|16423|18738|18830|66494	Abca1|Apoc2|Cd47|Pitpna|Pltp|Prelid1	-1.4	model
KEGG Pathway	24	mmu04979	Cholesterol metabolism - Mus musculus (house mouse)		-2.8	7.9	4.9	20836	50	212	4	1.9	0.93	11303|11813|12257|18830	Abca1|Apoc2|Tspo|Pltp	-1.4	model
GO Biological Processes	19	GO:0045429	positive regulation of nitric oxide biosynthetic process	19_GO:0048518 positive regulation of biological process	-2.8	7.9	4.9	20836	50	212	4	1.9	0.93	11820|11898|16176|20656	App|Ass1|Il1b|Sod2	-1.4	model
GO Biological Processes	19	GO:0045582	positive regulation of T cell differentiation	19_GO:0002376 immune system process	-2.8	4.8	4.3	20836	124	212	6	2.8	1.1	11461|12772|14727|14728|14960|16149	Actb|Ccr2|Lilrb4b|Lilrb4a|H2-Aa|Cd74	-1.4	model
KEGG Pathway	24	mmu04621	NOD-like receptor signaling pathway - Mus musculus (house mouse)		-2.8	3.6	4	20836	216	212	8	3.8	1.3	13030|13058|16176|20310|22166|56486|59027|330122	Ctsb|Cybb|Il1b|Cxcl2|Txn1|Gabarap|Nampt|Cxcl3	-1.4	model
KEGG Pathway	24	mmu05417	Lipid and atherosclerosis - Mus musculus (house mouse)		-2.8	3.6	4	20836	216	212	8	3.8	1.3	11303|12028|12313|13058|16176|20310|20656|330122	Abca1|Bax|Calm1|Cybb|Il1b|Cxcl2|Sod2|Cxcl3	-1.4	model
GO Biological Processes	19	GO:0046649	lymphocyte activation	19_GO:0002376 immune system process	-2.8	2.5	3.6	20836	556	212	14	6.6	1.7	12028|12484|12494|12505|12608|14728|14961|14962|16149|16852|17474|18129|18477|56619	Bax|Cd24a|Cd38|Cd44|Cebpb|Lilrb4a|H2-Ab1|Cfb|Cd74|Lgals1|Clec4d|Notch2|Prdx1|Clec4e	-1.4	model
GO Biological Processes	19	GO:1903707	negative regulation of hemopoiesis	19_GO:0002376 immune system process	-2.8	4.7	4.2	20836	125	212	6	2.8	1.1	12505|14727|14728|16149|18102|18733	Cd44|Lilrb4b|Lilrb4a|Cd74|Nme1|Pirb	-1.4	model
GO Biological Processes	19	GO:0032649	regulation of type II interferon production	19_GO:0032501 multicellular organismal process	-2.8	4.7	4.2	20836	125	212	6	2.8	1.1	11820|12772|14727|14728|16176|16423	App|Ccr2|Lilrb4b|Lilrb4a|Il1b|Cd47	-1.4	model
GO Biological Processes	19	GO:1902041	regulation of extrinsic apoptotic signaling pathway via death domain receptors	19_GO:0023052 signaling	-2.7	7.7	4.9	20836	51	212	4	1.9	0.93	15368|16854|21825|83925	Hmox1|Lgals3|Thbs1|Trps1	-1.4	model
GO Biological Processes	19	GO:0046640	regulation of alpha-beta T cell proliferation	19_GO:0002376 immune system process	-2.7	7.7	4.9	20836	51	212	4	1.9	0.93	11847|12484|12505|12772	Arg2|Cd24a|Cd44|Ccr2	-1.4	model
GO Biological Processes	19	GO:0034405	response to fluid shear stress	19_GO:0050896 response to stimulus	-2.7	12	5.6	20836	24	212	3	1.4	0.81	11303|11898|20750	Abca1|Ass1|Spp1	-1.4	model
GO Biological Processes	19	GO:0002710	negative regulation of T cell mediated immunity	19_GO:0002376 immune system process	-2.7	12	5.6	20836	24	212	3	1.4	0.81	11846|14727|14728	Arg1|Lilrb4b|Lilrb4a	-1.4	model
GO Biological Processes	19	GO:0051048	negative regulation of secretion	19_GO:0051179 localization	-2.7	3.6	3.9	20836	218	212	8	3.8	1.3	11747|11957|12257|12772|15368|16149|16176|16181	Anxa5|Atp5j|Tspo|Ccr2|Hmox1|Cd74|Il1b|Il1rn	-1.4	model
GO Biological Processes	19	GO:1904407	positive regulation of nitric oxide metabolic process	19_GO:0048518 positive regulation of biological process	-2.7	7.6	4.8	20836	52	212	4	1.9	0.93	11820|11898|16176|20656	App|Ass1|Il1b|Sod2	-1.4	model
GO Biological Processes	19	GO:0034612	response to tumor necrosis factor	19_GO:0050896 response to stimulus	-2.7	4	4	20836	172	212	7	3.3	1.2	16365|20305|20306|20308|66102|66107|98496	Acod1|Ccl6|Ccl7|Ccl9|Cxcl16|Wfdc21|Pid1	-1.4	model
GO Biological Processes	19	GO:0015914	phospholipid transport	19_GO:0051179 localization	-2.7	5.6	4.4	20836	87	212	5	2.4	1	11303|11813|18738|18830|66494	Abca1|Apoc2|Pitpna|Pltp|Prelid1	-1.4	model
GO Biological Processes	19	GO:0006874	cellular calcium ion homeostasis	19_GO:0042592 homeostatic process	-2.7	3.6	3.9	20836	221	212	8	3.8	1.3	11820|12028|12176|12772|17357|20750|21817|67972	App|Bax|Bnip3|Ccr2|Marcksl1|Spp1|Tgm2|Atp2b1	-1.4	model
GO Biological Processes	19	GO:0002699	positive regulation of immune effector process	19_GO:0002376 immune system process	-2.7	3	3.7	20836	327	212	10	4.7	1.5	11846|12484|12772|14728|14962|15368|16149|16176|17319|18636	Arg1|Cd24a|Ccr2|Lilrb4a|Cfb|Hmox1|Cd74|Il1b|Mif|Cfp	-1.4	model
GO Biological Processes	19	GO:0051345	positive regulation of hydrolase activity	19_GO:0065007 biological regulation	-2.7	2.4	3.5	20836	564	212	14	6.6	1.7	11813|11820|12028|12313|20194|20201|20202|20305|20306|20308|50778|66494|227753|227801	Apoc2|App|Bax|Calm1|S100a10|S100a8|S100a9|Ccl6|Ccl7|Ccl9|Rgs1|Prelid1|Gsn|Dennd1a	-1.4	model
GO Biological Processes	19	GO:2000561	regulation of CD4-positive, alpha-beta T cell proliferation	19_GO:0002376 immune system process	-2.7	12	5.5	20836	25	212	3	1.4	0.81	11847|12484|12505	Arg2|Cd24a|Cd44	-1.4	model
GO Biological Processes	19	GO:0050860	negative regulation of T cell receptor signaling pathway	19_GO:0002376 immune system process	-2.7	12	5.5	20836	25	212	3	1.4	0.81	14727|14728|16854	Lilrb4b|Lilrb4a|Lgals3	-1.4	model
KEGG Pathway	24	mmu05310	Asthma - Mus musculus (house mouse)		-2.7	12	5.5	20836	25	212	3	1.4	0.81	14960|14961|14969	H2-Aa|H2-Ab1|H2-Eb1	-1.4	model
GO Biological Processes	19	GO:0010884	positive regulation of lipid storage	19_GO:0051179 localization	-2.7	12	5.5	20836	25	212	3	1.4	0.81	11520|13660|20288	Plin2|Ehd1|Msr1	-1.4	model
GO Biological Processes	19	GO:0034114	regulation of heterotypic cell-cell adhesion	19_GO:0050789 regulation of biological process	-2.7	12	5.5	20836	25	212	3	1.4	0.81	12505|16176|16181	Cd44|Il1b|Il1rn	-1.4	model
GO Biological Processes	19	GO:1905517	macrophage migration	19_GO:0002376 immune system process	-2.7	12	5.5	20836	25	212	3	1.4	0.81	12772|16854|18081	Ccr2|Lgals3|Ninj1	-1.4	model
KEGG Pathway	24	mmu04658	Th1 and Th2 cell differentiation - Mus musculus (house mouse)		-2.7	5.6	4.4	20836	88	212	5	2.4	1	14960|14961|14969|17132|18129	H2-Aa|H2-Ab1|H2-Eb1|Maf|Notch2	-1.3	model
GO Biological Processes	19	GO:0097237	cellular response to toxic substance	19_GO:0050896 response to stimulus	-2.7	7.4	4.7	20836	53	212	4	1.9	0.93	11758|18477|18712|20656	Prdx6|Prdx1|Pim1|Sod2	-1.3	model
GO Biological Processes	19	GO:0045581	negative regulation of T cell differentiation	19_GO:0002376 immune system process	-2.7	7.4	4.7	20836	53	212	4	1.9	0.93	12505|14727|14728|16149	Cd44|Lilrb4b|Lilrb4a|Cd74	-1.3	model
GO Biological Processes	19	GO:0071248	cellular response to metal ion	19_GO:0050896 response to stimulus	-2.7	3.9	3.9	20836	175	212	7	3.3	1.2	12176|14268|15368|17748|17750|29875|227753	Bnip3|Fn1|Hmox1|Mt1|Mt2|Iqgap1|Gsn	-1.3	model
GO Biological Processes	19	GO:0043123	positive regulation of I-kappaB kinase/NF-kappaB signaling	19_GO:0023052 signaling	-2.7	4.5	4.1	20836	130	212	6	2.8	1.1	16149|16176|17474|20198|21817|56620	Cd74|Il1b|Clec4d|S100a4|Tgm2|Clec4n	-1.3	model
GO Biological Processes	19	GO:0001952	regulation of cell-matrix adhesion	19_GO:0050789 regulation of biological process	-2.7	4.5	4.1	20836	130	212	6	2.8	1.1	17387|18081|20194|20971|21825|29875	Mmp14|Ninj1|S100a10|Sdc4|Thbs1|Iqgap1	-1.3	model
KEGG Pathway	24	mmu04217	Necroptosis - Mus musculus (house mouse)		-2.7	3.9	3.9	20836	176	212	7	3.3	1.2	12028|13058|14319|14325|16176|75608|232440	Bax|Cybb|Fth1|Ftl1|Il1b|Chmp4b|H2aj	-1.3	model
GO Biological Processes	19	GO:0048259	regulation of receptor-mediated endocytosis	19_GO:0051179 localization	-2.6	4.5	4.1	20836	131	212	6	2.8	1.1	11813|11820|12306|13132|53378|94245	Apoc2|App|Anxa2|Dab2|Sdcbp|Dtnbp1	-1.3	model
GO Biological Processes	19	GO:0071357	cellular response to type I interferon	19_GO:0044419 biological process involved in interspecies interaction between organisms	-2.6	11	5.3	20836	26	212	3	1.4	0.81	66141|68713|80876	Ifitm3|Ifitm1|Ifitm2	-1.3	model
GO Biological Processes	19	GO:1902894	negative regulation of miRNA transcription	19_GO:0048519 negative regulation of biological process	-2.6	11	5.3	20836	26	212	3	1.4	0.81	11820|14727|14728	App|Lilrb4b|Lilrb4a	-1.3	model
GO Biological Processes	19	GO:0045723	positive regulation of fatty acid biosynthetic process	19_GO:0048518 positive regulation of biological process	-2.6	11	5.3	20836	26	212	3	1.4	0.81	11813|16149|16176	Apoc2|Cd74|Il1b	-1.3	model
GO Biological Processes	19	GO:1902230	negative regulation of intrinsic apoptotic signaling pathway in response to DNA damage	19_GO:0023052 signaling	-2.6	11	5.3	20836	26	212	3	1.4	0.81	12505|16149|17319	Cd44|Cd74|Mif	-1.3	model
GO Biological Processes	19	GO:0010829	negative regulation of glucose transmembrane transport	19_GO:0051179 localization	-2.6	11	5.3	20836	26	212	3	1.4	0.81	16176|16592|98496	Il1b|Fabp5|Pid1	-1.3	model
GO Biological Processes	19	GO:0014048	regulation of glutamate secretion	19_GO:0051179 localization	-2.6	11	5.3	20836	26	212	3	1.4	0.81	16176|16181|94245	Il1b|Il1rn|Dtnbp1	-1.3	model
GO Biological Processes	19	GO:0060337	type I interferon-mediated signaling pathway	19_GO:0044419 biological process involved in interspecies interaction between organisms	-2.6	11	5.3	20836	26	212	3	1.4	0.81	66141|68713|80876	Ifitm3|Ifitm1|Ifitm2	-1.3	model
GO Biological Processes	19	GO:0045010	actin nucleation	19_GO:0009987 cellular process	-2.6	11	5.3	20836	26	212	3	1.4	0.81	66713|67771|227753	Actr2|Arpc5|Gsn	-1.3	model
GO Biological Processes	19	GO:1903077	negative regulation of protein localization to plasma membrane	19_GO:0051179 localization	-2.6	11	5.3	20836	26	212	3	1.4	0.81	13132|67300|98496	Dab2|Cltc|Pid1	-1.3	model
GO Biological Processes	19	GO:0048732	gland development	19_GO:0032502 developmental process	-2.6	2.6	3.5	20836	453	212	12	5.7	1.6	11821|12028|12505|12608|15368|15439|18102|18129|18746|20656|21817|71371	Aprt|Bax|Cd44|Cebpb|Hmox1|Hp|Nme1|Notch2|Pkm|Sod2|Tgm2|Arid5b	-1.3	model
GO Biological Processes	19	GO:0062013	positive regulation of small molecule metabolic process	19_GO:0048518 positive regulation of biological process	-2.6	3.8	3.9	20836	179	212	7	3.3	1.2	11813|11820|13132|13806|16149|16176|98496	Apoc2|App|Dab2|Eno1|Cd74|Il1b|Pid1	-1.3	model
GO Biological Processes	19	GO:0010975	regulation of neuron projection development	19_GO:0032502 developmental process	-2.6	2.4	3.4	20836	579	212	14	6.6	1.7	12484|12494|13132|13660|14268|16852|18102|19385|20202|22352|24136|29875|66713|94245	Cd24a|Cd38|Dab2|Ehd1|Fn1|Lgals1|Nme1|Ranbp1|S100a9|Vim|Zeb2|Iqgap1|Actr2|Dtnbp1	-1.3	model
GO Biological Processes	19	GO:0061844	antimicrobial humoral immune response mediated by antimicrobial peptide	19_GO:0044419 biological process involved in interspecies interaction between organisms	-2.6	4.4	4	20836	134	212	6	2.8	1.1	11820|16854|20202|20310|56744|330122	App|Lgals3|S100a9|Cxcl2|Pf4|Cxcl3	-1.3	model
GO Biological Processes	19	GO:0033059	cellular pigmentation	19_GO:0043473 pigmentation	-2.6	7	4.6	20836	56	212	4	1.9	0.93	11777|19324|67844|94245	Ap3s1|Rab1a|Rab32|Dtnbp1	-1.3	model
GO Biological Processes	19	GO:0001836	release of cytochrome c from mitochondria	19_GO:0023052 signaling	-2.6	11	5.2	20836	27	212	3	1.4	0.81	12028|12045|20656	Bax|Bcl2a1b|Sod2	-1.3	model
GO Biological Processes	19	GO:0042744	hydrogen peroxide catabolic process	19_GO:0008152 metabolic process	-2.6	11	5.2	20836	27	212	3	1.4	0.81	11758|18477|54683	Prdx6|Prdx1|Prdx5	-1.3	model
GO Biological Processes	19	GO:0031954	positive regulation of protein autophosphorylation	19_GO:0048518 positive regulation of biological process	-2.6	11	5.2	20836	27	212	3	1.4	0.81	29875|74012|93695	Iqgap1|Rap2b|Gpnmb	-1.3	model
KEGG Pathway	24	mmu05169	Epstein-Barr virus infection - Mus musculus (house mouse)		-2.6	3.4	3.7	20836	231	212	8	3.8	1.3	12028|12317|12505|14960|14961|14969|20422|22352	Bax|Calr|Cd44|H2-Aa|H2-Ab1|H2-Eb1|Sem1|Vim	-1.3	model
GO Biological Processes	19	GO:0071396	cellular response to lipid	19_GO:0050896 response to stimulus	-2.6	2.4	3.4	20836	581	212	14	6.6	1.7	11303|12608|14728|16176|16365|18712|19385|20310|20750|22352|56744|66102|98496|330122	Abca1|Cebpb|Lilrb4a|Il1b|Acod1|Pim1|Ranbp1|Cxcl2|Spp1|Vim|Pf4|Cxcl16|Pid1|Cxcl3	-1.3	model
KEGG Pathway	24	mmu04142	Lysosome - Mus musculus (house mouse)		-2.6	4.4	4	20836	135	212	6	2.8	1.1	11433|11777|11984|13030|13032|67300	Acp5|Ap3s1|Atp6v0c|Ctsb|Ctsc|Cltc	-1.3	model
GO Biological Processes	19	GO:0006006	glucose metabolic process	19_GO:0008152 metabolic process	-2.6	4.4	4	20836	135	212	6	2.8	1.1	13806|16592|16828|18648|18746|28146	Eno1|Fabp5|Ldha|Pgam1|Pkm|Serp1	-1.3	model
GO Biological Processes	19	GO:0002822	regulation of adaptive immune response based on somatic recombination of immune receptors built from immunoglobulin superfamily domains	19_GO:0002376 immune system process	-2.6	3.4	3.7	20836	232	212	8	3.8	1.3	11846|12484|12772|14727|14728|14961|16176|56620	Arg1|Cd24a|Ccr2|Lilrb4b|Lilrb4a|H2-Ab1|Il1b|Clec4n	-1.3	model
GO Biological Processes	19	GO:0099024	plasma membrane invagination	19_GO:0009987 cellular process	-2.6	6.9	4.5	20836	57	212	4	1.9	0.93	11303|20288|21825|227753	Abca1|Msr1|Thbs1|Gsn	-1.3	model
GO Biological Processes	19	GO:1904376	negative regulation of protein localization to cell periphery	19_GO:0051179 localization	-2.5	11	5.1	20836	28	212	3	1.4	0.81	13132|67300|98496	Dab2|Cltc|Pid1	-1.2	model
GO Biological Processes	19	GO:0002903	negative regulation of B cell apoptotic process	19_GO:0048519 negative regulation of biological process	-2.5	11	5.1	20836	28	212	3	1.4	0.81	12505|16149|17319	Cd44|Cd74|Mif	-1.2	model
GO Biological Processes	19	GO:2000629	negative regulation of miRNA metabolic process	19_GO:0048519 negative regulation of biological process	-2.5	11	5.1	20836	28	212	3	1.4	0.81	11820|14727|14728	App|Lilrb4b|Lilrb4a	-1.2	model
GO Biological Processes	19	GO:0032469	endoplasmic reticulum calcium ion homeostasis	19_GO:0042592 homeostatic process	-2.5	11	5.1	20836	28	212	3	1.4	0.81	11820|12028|21817	App|Bax|Tgm2	-1.2	model
GO Biological Processes	19	GO:0090026	positive regulation of monocyte chemotaxis	19_GO:0040011 locomotion	-2.5	11	5.1	20836	28	212	3	1.4	0.81	11820|12772|27226	App|Ccr2|Pla2g7	-1.2	model
GO Biological Processes	19	GO:0051260	protein homooligomerization	19_GO:0009987 cellular process	-2.5	3.7	3.8	20836	184	212	7	3.3	1.2	11820|13660|17319|18081|18746|20656|21817	App|Ehd1|Mif|Ninj1|Pkm|Sod2|Tgm2	-1.2	model
GO Biological Processes	19	GO:0070229	negative regulation of lymphocyte apoptotic process	19_GO:0048519 negative regulation of biological process	-2.5	6.8	4.5	20836	58	212	4	1.9	0.93	11847|12505|16149|17319	Arg2|Cd44|Cd74|Mif	-1.2	model
GO Biological Processes	19	GO:0097193	intrinsic apoptotic signaling pathway	19_GO:0023052 signaling	-2.5	3.7	3.8	20836	185	212	7	3.3	1.2	12028|12045|12176|12608|12925|15368|20656	Bax|Bcl2a1b|Bnip3|Cebpb|Crip1|Hmox1|Sod2	-1.2	model
GO Biological Processes	19	GO:0031344	regulation of cell projection organization	19_GO:0050789 regulation of biological process	-2.5	2.1	3.3	20836	787	212	17	8	1.9	11820|12484|12494|12505|13132|13660|14268|16819|16852|18102|19385|20202|22352|24136|29875|66713|94245	App|Cd24a|Cd38|Cd44|Dab2|Ehd1|Fn1|Lcn2|Lgals1|Nme1|Ranbp1|S100a9|Vim|Zeb2|Iqgap1|Actr2|Dtnbp1	-1.2	model
GO Biological Processes	19	GO:0061919	process utilizing autophagic mechanism	19_GO:0009987 cellular process	-2.5	3.1	3.6	20836	290	212	9	4.2	1.4	12313|12317|15368|19324|20201|20202|56486|67300|75608	Calm1|Calr|Hmox1|Rab1a|S100a8|S100a9|Gabarap|Cltc|Chmp4b	-1.2	model
GO Biological Processes	19	GO:0006914	autophagy	19_GO:0008152 metabolic process	-2.5	3.1	3.6	20836	290	212	9	4.2	1.4	12313|12317|15368|19324|20201|20202|56486|67300|75608	Calm1|Calr|Hmox1|Rab1a|S100a8|S100a9|Gabarap|Cltc|Chmp4b	-1.2	model
GO Biological Processes	19	GO:0031330	negative regulation of cellular catabolic process	19_GO:0048519 negative regulation of biological process	-2.5	3.3	3.6	20836	237	212	8	3.8	1.3	11810|12257|12306|15368|21857|53378|59027|75608	Apobec1|Tspo|Anxa2|Hmox1|Timp1|Sdcbp|Nampt|Chmp4b	-1.2	model
GO Biological Processes	19	GO:1905953	negative regulation of lipid localization	19_GO:0051179 localization	-2.5	6.7	4.4	20836	59	212	4	1.9	0.93	11813|11957|12257|21825	Apoc2|Atp5j|Tspo|Thbs1	-1.2	model
GO Biological Processes	19	GO:0060252	positive regulation of glial cell proliferation	19_GO:0032502 developmental process	-2.5	10	5	20836	29	212	3	1.4	0.81	12257|16176|22352	Tspo|Il1b|Vim	-1.2	model
GO Biological Processes	19	GO:0031100	animal organ regeneration	19_GO:0032502 developmental process	-2.5	10	5	20836	29	212	3	1.4	0.81	12608|15368|18746	Cebpb|Hmox1|Pkm	-1.2	model
GO Biological Processes	19	GO:2000831	regulation of steroid hormone secretion	19_GO:0051179 localization	-2.5	10	5	20836	29	212	3	1.4	0.81	12257|13132|20750	Tspo|Dab2|Spp1	-1.2	model
GO Biological Processes	19	GO:1903531	negative regulation of secretion by cell	19_GO:0051179 localization	-2.5	3.7	3.7	20836	188	212	7	3.3	1.2	11747|11957|12257|12772|15368|16176|16181	Anxa5|Atp5j|Tspo|Ccr2|Hmox1|Il1b|Il1rn	-1.2	model
GO Biological Processes	19	GO:0002833	positive regulation of response to biotic stimulus	19_GO:0048518 positive regulation of biological process	-2.5	3	3.5	20836	293	212	9	4.2	1.4	11846|12484|16149|16365|17319|18081|56619|56620|67070	Arg1|Cd24a|Cd74|Acod1|Mif|Ninj1|Clec4e|Clec4n|Lsm14a	-1.2	model
KEGG Pathway	24	mmu05017	Spinocerebellar ataxia - Mus musculus (house mouse)		-2.5	4.2	3.8	20836	141	212	6	2.8	1.1	19166|19167|19173|20422|26443|26444	Psma2|Psma3|Psmb5|Sem1|Psma6|Psma7	-1.2	model
GO Biological Processes	19	GO:0120162	positive regulation of cold-induced thermogenesis	19_GO:0042592 homeostatic process	-2.5	5	4	20836	98	212	5	2.4	1	12608|12772|16592|16819|231507	Cebpb|Ccr2|Fabp5|Lcn2|Plac8	-1.2	model
GO Biological Processes	19	GO:0090407	organophosphate biosynthetic process	19_GO:0008152 metabolic process	-2.5	2.5	3.3	20836	471	212	12	5.7	1.6	11821|11957|11958|16592|18102|18746|59027|66091|66916|68198|78330|102631912	Aprt|Atp5j|Atp5k|Fabp5|Nme1|Pkm|Nampt|Ndufa3|Ndufb7|Ndufb2|Ndufv3|Ndufb1	-1.2	model
GO Biological Processes	19	GO:0001959	regulation of cytokine-mediated signaling pathway	19_GO:0023052 signaling	-2.5	4.2	3.8	20836	142	212	6	2.8	1.1	11846|12484|13601|16149|16181|67070	Arg1|Cd24a|Ecm1|Cd74|Il1rn|Lsm14a	-1.2	model
GO Biological Processes	19	GO:0022904	respiratory electron transport chain	19_GO:0008152 metabolic process	-2.5	5	4	20836	99	212	5	2.4	1	12858|12859|20656|66594|78330	Cox5a|Cox5b|Sod2|Uqcr11|Ndufv3	-1.2	model
GO Biological Processes	19	GO:0051894	positive regulation of focal adhesion assembly	19_GO:0048518 positive regulation of biological process	-2.5	9.8	4.9	20836	30	212	3	1.4	0.81	20194|20971|29875	S100a10|Sdc4|Iqgap1	-1.2	model
GO Biological Processes	19	GO:0050792	regulation of viral process	19_GO:0016032 viral process	-2.5	3.6	3.7	20836	191	212	7	3.3	1.2	16149|16852|20568|66141|68713|80876|227753	Cd74|Lgals1|Slpi|Ifitm3|Ifitm1|Ifitm2|Gsn	-1.2	model
GO Biological Processes	19	GO:0033108	mitochondrial respiratory chain complex assembly	19_GO:0009987 cellular process	-2.4	4.9	4	20836	100	212	5	2.4	1	12856|66091|66916|68198|102631912	Cox17|Ndufa3|Ndufb7|Ndufb2|Ndufb1	-1.2	model
GO Biological Processes	19	GO:0032091	negative regulation of protein binding	19_GO:0065007 biological regulation	-2.4	4.9	4	20836	100	212	5	2.4	1	11461|12028|13132|20568|94245	Actb|Bax|Dab2|Slpi|Dtnbp1	-1.2	model
GO Biological Processes	19	GO:2001243	negative regulation of intrinsic apoptotic signaling pathway	19_GO:0023052 signaling	-2.4	4.9	4	20836	100	212	5	2.4	1	12505|13806|16149|17319|20656	Cd44|Eno1|Cd74|Mif|Sod2	-1.2	model
GO Biological Processes	19	GO:0050731	positive regulation of peptidyl-tyrosine phosphorylation	19_GO:0048518 positive regulation of biological process	-2.4	3.6	3.6	20836	192	212	7	3.3	1.2	11820|12484|12505|16149|17319|29875|56620	App|Cd24a|Cd44|Cd74|Mif|Iqgap1|Clec4n	-1.2	model
GO Biological Processes	19	GO:0080135	regulation of cellular response to stress	19_GO:0050896 response to stimulus	-2.4	2.1	3.2	20836	736	212	16	7.5	1.8	11461|11820|12028|12505|12772|13132|13806|16149|16176|17319|18477|20656|22166|26570|66713|74840	Actb|App|Bax|Cd44|Ccr2|Dab2|Eno1|Cd74|Il1b|Mif|Prdx1|Sod2|Txn1|Slc7a11|Actr2|Manf	-1.2	model
GO Biological Processes	19	GO:0032981	mitochondrial respiratory chain complex I assembly	19_GO:0009987 cellular process	-2.4	6.3	4.3	20836	62	212	4	1.9	0.93	66091|66916|68198|102631912	Ndufa3|Ndufb7|Ndufb2|Ndufb1	-1.2	model
GO Biological Processes	19	GO:0045620	negative regulation of lymphocyte differentiation	19_GO:0002376 immune system process	-2.4	6.3	4.3	20836	62	212	4	1.9	0.93	12505|14727|14728|16149	Cd44|Lilrb4b|Lilrb4a|Cd74	-1.2	model
GO Biological Processes	19	GO:0010257	NADH dehydrogenase complex assembly	19_GO:0009987 cellular process	-2.4	6.3	4.3	20836	62	212	4	1.9	0.93	66091|66916|68198|102631912	Ndufa3|Ndufb7|Ndufb2|Ndufb1	-1.2	model
KEGG Pathway	24	mmu04933	AGE-RAGE signaling pathway in diabetic complications - Mus musculus (house mouse)		-2.4	4.9	3.9	20836	101	212	5	2.4	1	12028|13058|14268|16176|18712	Bax|Cybb|Fn1|Il1b|Pim1	-1.2	model
GO Biological Processes	19	GO:0032691	negative regulation of interleukin-1 beta production	19_GO:0048519 negative regulation of biological process	-2.4	9.5	4.8	20836	31	212	3	1.4	0.81	11433|14727|14728	Acp5|Lilrb4b|Lilrb4a	-1.1	model
GO Biological Processes	19	GO:0050858	negative regulation of antigen receptor-mediated signaling pathway	19_GO:0002376 immune system process	-2.4	9.5	4.8	20836	31	212	3	1.4	0.81	14727|14728|16854	Lilrb4b|Lilrb4a|Lgals3	-1.1	model
GO Biological Processes	19	GO:0071241	cellular response to inorganic substance	19_GO:0050896 response to stimulus	-2.4	3.2	3.5	20836	246	212	8	3.8	1.3	12176|14268|15368|17748|17750|21825|29875|227753	Bnip3|Fn1|Hmox1|Mt1|Mt2|Thbs1|Iqgap1|Gsn	-1.1	model
GO Biological Processes	19	GO:0051493	regulation of cytoskeleton organization	19_GO:0050789 regulation of biological process	-2.4	2.4	3.2	20836	542	212	13	6.1	1.6	12332|14489|14544|16423|18129|19240|20194|20971|29875|67300|67771|75608|227753	Capg|Mtpn|Gda|Cd47|Notch2|Tmsb10|S100a10|Sdc4|Iqgap1|Cltc|Arpc5|Chmp4b|Gsn	-1.1	model
GO Biological Processes	19	GO:0045444	fat cell differentiation	19_GO:0032502 developmental process	-2.4	4	3.7	20836	146	212	6	2.8	1.1	12176|12608|56297|66107|71371|231507	Bnip3|Cebpb|Arl6|Wfdc21|Arid5b|Plac8	-1.1	model
KEGG Pathway	24	mmu05332	Graft-versus-host disease - Mus musculus (house mouse)		-2.4	6.2	4.2	20836	63	212	4	1.9	0.93	14960|14961|14969|16176	H2-Aa|H2-Ab1|H2-Eb1|Il1b	-1.1	model
GO Biological Processes	19	GO:0032651	regulation of interleukin-1 beta production	19_GO:0032501 multicellular organismal process	-2.4	4.8	3.9	20836	102	212	5	2.4	1	11433|11820|11847|14727|14728	Acp5|App|Arg2|Lilrb4b|Lilrb4a	-1.1	model
GO Biological Processes	19	GO:0022898	regulation of transmembrane transporter activity	19_GO:0051179 localization	-2.4	2.9	3.4	20836	303	212	9	4.2	1.4	11461|11820|12289|12313|12772|12856|18301|18712|93692	Actb|App|Cacna1d|Calm1|Ccr2|Cox17|Fxyd5|Pim1|Glrx	-1.1	model
GO Biological Processes	19	GO:0051259	protein complex oligomerization	19_GO:0009987 cellular process	-2.4	3.2	3.5	20836	249	212	8	3.8	1.3	11820|13660|16149|17319|18081|18746|20656|21817	App|Ehd1|Cd74|Mif|Ninj1|Pkm|Sod2|Tgm2	-1.1	model
GO Biological Processes	19	GO:0030100	regulation of endocytosis	19_GO:0051179 localization	-2.4	3.2	3.5	20836	249	212	8	3.8	1.3	11461|11813|11820|12306|13132|16854|53378|94245	Actb|Apoc2|App|Anxa2|Dab2|Lgals3|Sdcbp|Dtnbp1	-1.1	model
GO Biological Processes	19	GO:0032956	regulation of actin cytoskeleton organization	19_GO:0050789 regulation of biological process	-2.4	2.7	3.3	20836	362	212	10	4.7	1.5	12332|14489|16423|18129|19240|20194|20971|29875|67771|227753	Capg|Mtpn|Cd47|Notch2|Tmsb10|S100a10|Sdc4|Iqgap1|Arpc5|Gsn	-1.1	model
GO Biological Processes	19	GO:0002762	negative regulation of myeloid leukocyte differentiation	19_GO:0002376 immune system process	-2.4	6.1	4.2	20836	64	212	4	1.9	0.93	14727|14728|18102|18733	Lilrb4b|Lilrb4a|Nme1|Pirb	-1.1	model
GO Biological Processes	19	GO:0048260	positive regulation of receptor-mediated endocytosis	19_GO:0051179 localization	-2.4	6.1	4.2	20836	64	212	4	1.9	0.93	11820|12306|13132|94245	App|Anxa2|Dab2|Dtnbp1	-1.1	model
GO Biological Processes	19	GO:0010324	membrane invagination	19_GO:0009987 cellular process	-2.4	6.1	4.2	20836	64	212	4	1.9	0.93	11303|20288|21825|227753	Abca1|Msr1|Thbs1|Gsn	-1.1	model
GO Biological Processes	19	GO:0050864	regulation of B cell activation	19_GO:0002376 immune system process	-2.4	4	3.7	20836	148	212	6	2.8	1.1	12484|12494|14728|16149|17319|17387	Cd24a|Cd38|Lilrb4a|Cd74|Mif|Mmp14	-1.1	model
GO Biological Processes	19	GO:0002825	regulation of T-helper 1 type immune response	19_GO:0002376 immune system process	-2.4	9.2	4.7	20836	32	212	3	1.4	0.81	12772|14961|16176	Ccr2|H2-Ab1|Il1b	-1.1	model
GO Biological Processes	19	GO:0035455	response to interferon-alpha	19_GO:0050896 response to stimulus	-2.4	9.2	4.7	20836	32	212	3	1.4	0.81	66141|68713|80876	Ifitm3|Ifitm1|Ifitm2	-1.1	model
GO Biological Processes	19	GO:0045765	regulation of angiogenesis	19_GO:0032502 developmental process	-2.4	2.9	3.4	20836	305	212	9	4.2	1.4	12772|13058|13601|15368|16176|16854|18081|18746|21825	Ccr2|Cybb|Ecm1|Hmox1|Il1b|Lgals3|Ninj1|Pkm|Thbs1	-1.1	model
GO Biological Processes	19	GO:1904375	regulation of protein localization to cell periphery	19_GO:0051179 localization	-2.4	4	3.7	20836	149	212	6	2.8	1.1	11461|13132|16854|17387|67300|98496	Actb|Dab2|Lgals3|Mmp14|Cltc|Pid1	-1.1	model
GO Biological Processes	19	GO:0043086	negative regulation of catalytic activity	19_GO:0065007 biological regulation	-2.4	2.2	3.1	20836	681	212	15	7.1	1.8	11461|11820|11847|12505|13014|13030|13601|14727|14728|16176|20568|21825|21857|54683|94245	Actb|App|Arg2|Cd44|Cstb|Ctsb|Ecm1|Lilrb4b|Lilrb4a|Il1b|Slpi|Thbs1|Timp1|Prdx5|Dtnbp1	-1.1	model
GO Biological Processes	19	GO:0045071	negative regulation of viral genome replication	19_GO:0016032 viral process	-2.4	6	4.1	20836	65	212	4	1.9	0.93	20568|66141|68713|80876	Slpi|Ifitm3|Ifitm1|Ifitm2	-1.1	model
GO Biological Processes	19	GO:0051893	regulation of focal adhesion assembly	19_GO:0050789 regulation of biological process	-2.4	6	4.1	20836	65	212	4	1.9	0.93	17387|20194|20971|29875	Mmp14|S100a10|Sdc4|Iqgap1	-1.1	model
GO Biological Processes	19	GO:0090109	regulation of cell-substrate junction assembly	19_GO:0050789 regulation of biological process	-2.4	6	4.1	20836	65	212	4	1.9	0.93	17387|20194|20971|29875	Mmp14|S100a10|Sdc4|Iqgap1	-1.1	model
GO Biological Processes	19	GO:0002449	lymphocyte mediated immunity	19_GO:0002376 immune system process	-2.4	3.5	3.5	20836	199	212	7	3.3	1.2	13032|14960|14961|14969|16149|18477|18733	Ctsc|H2-Aa|H2-Ab1|H2-Eb1|Cd74|Prdx1|Pirb	-1.1	model
GO Biological Processes	19	GO:0031329	regulation of cellular catabolic process	19_GO:0008152 metabolic process	-2.3	2.1	3.1	20836	752	212	16	7.5	1.8	11810|11813|11820|12028|12176|12257|12306|13132|15368|16176|21857|22352|53378|56486|59027|75608	Apobec1|Apoc2|App|Bax|Bnip3|Tspo|Anxa2|Dab2|Hmox1|Il1b|Timp1|Vim|Sdcbp|Gabarap|Nampt|Chmp4b	-1.1	model
GO Biological Processes	19	GO:0002831	regulation of response to biotic stimulus	19_GO:0050896 response to stimulus	-2.3	2.4	3.2	20836	489	212	12	5.7	1.6	11820|11846|11847|12484|16149|16176|16365|17319|18081|56619|56620|67070	App|Arg1|Arg2|Cd24a|Cd74|Il1b|Acod1|Mif|Ninj1|Clec4e|Clec4n|Lsm14a	-1.1	model
GO Biological Processes	19	GO:0051099	positive regulation of binding	19_GO:0065007 biological regulation	-2.3	3.4	3.5	20836	200	212	7	3.3	1.2	11820|12306|12313|13806|18102|20194|22166	App|Anxa2|Calm1|Eno1|Nme1|S100a10|Txn1	-1.1	model
GO Biological Processes	19	GO:1901342	regulation of vasculature development	19_GO:0032502 developmental process	-2.3	2.9	3.3	20836	309	212	9	4.2	1.4	12772|13058|13601|15368|16176|16854|18081|18746|21825	Ccr2|Cybb|Ecm1|Hmox1|Il1b|Lgals3|Ninj1|Pkm|Thbs1	-1.1	model
GO Biological Processes	19	GO:0042168	heme metabolic process	19_GO:0008152 metabolic process	-2.3	8.9	4.6	20836	33	212	3	1.4	0.81	15368|66154|233016	Hmox1|Tmem14c|Blvrb	-1.1	model
GO Biological Processes	19	GO:1901797	negative regulation of signal transduction by p53 class mediator	19_GO:0023052 signaling	-2.3	8.9	4.6	20836	33	212	3	1.4	0.81	12505|16149|17319	Cd44|Cd74|Mif	-1.1	model
GO Biological Processes	19	GO:0140888	interferon-mediated signaling pathway	19_GO:0023052 signaling	-2.3	8.9	4.6	20836	33	212	3	1.4	0.81	66141|68713|80876	Ifitm3|Ifitm1|Ifitm2	-1.1	model
GO Biological Processes	19	GO:0006165	nucleoside diphosphate phosphorylation	19_GO:0008152 metabolic process	-2.3	6	4.1	20836	66	212	4	1.9	0.93	13806|18102|18648|18746	Eno1|Nme1|Pgam1|Pkm	-1.1	model
GO Biological Processes	19	GO:0055074	calcium ion homeostasis	19_GO:0042592 homeostatic process	-2.3	3.1	3.4	20836	254	212	8	3.8	1.3	11820|12028|12176|12772|17357|20750|21817|67972	App|Bax|Bnip3|Ccr2|Marcksl1|Spp1|Tgm2|Atp2b1	-1.1	model
GO Biological Processes	19	GO:0052548	regulation of endopeptidase activity	19_GO:0008152 metabolic process	-2.3	2.7	3.3	20836	369	212	10	4.7	1.5	11820|12028|12505|19167|20201|20202|21825|21857|66494|227753	App|Bax|Cd44|Psma3|S100a8|S100a9|Thbs1|Timp1|Prelid1|Gsn	-1.1	model
GO Biological Processes	19	GO:0051928	positive regulation of calcium ion transport	19_GO:0051179 localization	-2.3	3.9	3.6	20836	152	212	6	2.8	1.1	12028|12257|12289|12313|16854|67972	Bax|Tspo|Cacna1d|Calm1|Lgals3|Atp2b1	-1.1	model
GO Biological Processes	19	GO:0060759	regulation of response to cytokine stimulus	19_GO:0050896 response to stimulus	-2.3	3.9	3.6	20836	152	212	6	2.8	1.1	11846|12484|13601|16149|16181|67070	Arg1|Cd24a|Ecm1|Cd74|Il1rn|Lsm14a	-1.1	model
GO Biological Processes	19	GO:0045860	positive regulation of protein kinase activity	19_GO:0048518 positive regulation of biological process	-2.3	2.7	3.3	20836	370	212	10	4.7	1.5	11820|12484|16176|16181|17319|18712|20971|21825|24136|29875	App|Cd24a|Il1b|Il1rn|Mif|Pim1|Sdc4|Thbs1|Zeb2|Iqgap1	-1.1	model
KEGG Pathway	24	mmu00010	Glycolysis / Gluconeogenesis - Mus musculus (house mouse)		-2.3	5.9	4	20836	67	212	4	1.9	0.93	13806|16828|18648|18746	Eno1|Ldha|Pgam1|Pkm	-1.1	model
GO Biological Processes	19	GO:2000401	regulation of lymphocyte migration	19_GO:0040011 locomotion	-2.3	5.9	4	20836	67	212	4	1.9	0.93	11820|12772|13601|20306	App|Ccr2|Ecm1|Ccl7	-1.1	model
GO Biological Processes	19	GO:0032663	regulation of interleukin-2 production	19_GO:0032501 multicellular organismal process	-2.3	5.9	4	20836	67	212	4	1.9	0.93	12772|14727|14728|16176	Ccr2|Lilrb4b|Lilrb4a|Il1b	-1.1	model
GO Biological Processes	19	GO:0001954	positive regulation of cell-matrix adhesion	19_GO:0048518 positive regulation of biological process	-2.3	5.9	4	20836	67	212	4	1.9	0.93	18081|20194|20971|29875	Ninj1|S100a10|Sdc4|Iqgap1	-1.1	model
GO Biological Processes	19	GO:0032303	regulation of icosanoid secretion	19_GO:0051179 localization	-2.3	8.7	4.5	20836	34	212	3	1.4	0.81	11957|16176|17319	Atp5j|Il1b|Mif	-1.1	model
GO Biological Processes	19	GO:0019320	hexose catabolic process	19_GO:0008152 metabolic process	-2.3	8.7	4.5	20836	34	212	3	1.4	0.81	13806|16828|18746	Eno1|Ldha|Pkm	-1.1	model
GO Biological Processes	19	GO:0032102	negative regulation of response to external stimulus	19_GO:0048519 negative regulation of biological process	-2.3	2.5	3.2	20836	435	212	11	5.2	1.5	11433|11747|11846|11847|12306|12484|12505|16365|17319|21825|27052	Acp5|Anxa5|Arg1|Arg2|Anxa2|Cd24a|Cd44|Acod1|Mif|Thbs1|Aoah	-1	model
GO Biological Processes	19	GO:0034767	positive regulation of monoatomic ion transmembrane transport	19_GO:0051179 localization	-2.3	3.3	3.4	20836	206	212	7	3.3	1.2	12028|12289|12313|12772|12856|16819|93692	Bax|Cacna1d|Calm1|Ccr2|Cox17|Lcn2|Glrx	-1	model
GO Biological Processes	19	GO:0033674	positive regulation of kinase activity	19_GO:0048518 positive regulation of biological process	-2.3	2.5	3.2	20836	437	212	11	5.2	1.5	11820|12484|16149|16176|16181|17319|18712|20971|21825|24136|29875	App|Cd24a|Cd74|Il1b|Il1rn|Mif|Pim1|Sdc4|Thbs1|Zeb2|Iqgap1	-1	model
GO Biological Processes	19	GO:0062012	regulation of small molecule metabolic process	19_GO:0008152 metabolic process	-2.3	2.6	3.2	20836	376	212	10	4.7	1.5	11813|11820|12257|13132|13806|16149|16176|16592|26570|98496	Apoc2|App|Tspo|Dab2|Eno1|Cd74|Il1b|Fabp5|Slc7a11|Pid1	-1	model
GO Biological Processes	19	GO:0032409	regulation of transporter activity	19_GO:0065007 biological regulation	-2.3	2.8	3.3	20836	317	212	9	4.2	1.4	11461|11820|12289|12313|12772|12856|18301|18712|93692	Actb|App|Cacna1d|Calm1|Ccr2|Cox17|Fxyd5|Pim1|Glrx	-1	model
GO Biological Processes	19	GO:0034340	response to type I interferon	19_GO:0044419 biological process involved in interspecies interaction between organisms	-2.3	8.4	4.5	20836	35	212	3	1.4	0.81	66141|68713|80876	Ifitm3|Ifitm1|Ifitm2	-1	model
GO Biological Processes	19	GO:0150117	positive regulation of cell-substrate junction organization	19_GO:0048518 positive regulation of biological process	-2.3	8.4	4.5	20836	35	212	3	1.4	0.81	20194|20971|29875	S100a10|Sdc4|Iqgap1	-1	model
GO Biological Processes	19	GO:1905476	negative regulation of protein localization to membrane	19_GO:0051179 localization	-2.3	8.4	4.5	20836	35	212	3	1.4	0.81	13132|67300|98496	Dab2|Cltc|Pid1	-1	model
GO Biological Processes	19	GO:0010043	response to zinc ion	19_GO:0050896 response to stimulus	-2.3	8.4	4.5	20836	35	212	3	1.4	0.81	11898|12925|17748	Ass1|Crip1|Mt1	-1	model
GO Biological Processes	19	GO:0050931	pigment cell differentiation	19_GO:0043473 pigmentation	-2.3	8.4	4.5	20836	35	212	3	1.4	0.81	20656|67844|76633	Sod2|Rab32|Lrmda	-1	model
GO Biological Processes	19	GO:0002092	positive regulation of receptor internalization	19_GO:0051179 localization	-2.3	8.4	4.5	20836	35	212	3	1.4	0.81	11820|13132|94245	App|Dab2|Dtnbp1	-1	model
GO Biological Processes	19	GO:0022900	electron transport chain	19_GO:0008152 metabolic process	-2.3	4.5	3.7	20836	110	212	5	2.4	1	12858|12859|20656|66594|78330	Cox5a|Cox5b|Sod2|Uqcr11|Ndufv3	-1	model
GO Biological Processes	19	GO:0035456	response to interferon-beta	19_GO:0050896 response to stimulus	-2.3	5.7	4	20836	69	212	4	1.9	0.93	16365|66141|68713|80876	Acod1|Ifitm3|Ifitm1|Ifitm2	-1	model
GO Biological Processes	19	GO:0010876	lipid localization	19_GO:0051179 localization	-2.3	2.6	3.2	20836	377	212	10	4.7	1.5	11303|11520|11813|12257|16176|16592|18738|18830|20288|66494	Abca1|Plin2|Apoc2|Tspo|Il1b|Fabp5|Pitpna|Pltp|Msr1|Prelid1	-1	model
GO Biological Processes	19	GO:0010721	negative regulation of cell development	19_GO:0048519 negative regulation of biological process	-2.3	2.8	3.2	20836	318	212	9	4.2	1.4	12257|12484|12505|14727|14728|16149|16176|18102|18733	Tspo|Cd24a|Cd44|Lilrb4b|Lilrb4a|Cd74|Il1b|Nme1|Pirb	-1	model
GO Biological Processes	19	GO:0050671	positive regulation of lymphocyte proliferation	19_GO:0002376 immune system process	-2.3	3.8	3.5	20836	157	212	6	2.8	1.1	12484|12494|12772|16149|16176|17319	Cd24a|Cd38|Ccr2|Cd74|Il1b|Mif	-1	model
GO Biological Processes	19	GO:0150116	regulation of cell-substrate junction organization	19_GO:0050789 regulation of biological process	-2.2	5.6	3.9	20836	70	212	4	1.9	0.93	17387|20194|20971|29875	Mmp14|S100a10|Sdc4|Iqgap1	-1	model
GO Biological Processes	19	GO:0006900	vesicle budding from membrane	19_GO:0051179 localization	-2.2	5.6	3.9	20836	70	212	4	1.9	0.93	11777|19324|20194|75608	Ap3s1|Rab1a|S100a10|Chmp4b	-1	model
KEGG Pathway	24	mmu04940	Type I diabetes mellitus - Mus musculus (house mouse)		-2.2	5.6	3.9	20836	70	212	4	1.9	0.93	14960|14961|14969|16176	H2-Aa|H2-Ab1|H2-Eb1|Il1b	-1	model
GO Biological Processes	19	GO:0046939	nucleotide phosphorylation	19_GO:0008152 metabolic process	-2.2	5.6	3.9	20836	70	212	4	1.9	0.93	13806|18102|18648|18746	Eno1|Nme1|Pgam1|Pkm	-1	model
GO Biological Processes	19	GO:1902253	regulation of intrinsic apoptotic signaling pathway by p53 class mediator	19_GO:0023052 signaling	-2.2	8.2	4.4	20836	36	212	3	1.4	0.81	12505|16149|17319	Cd44|Cd74|Mif	-1	model
GO Biological Processes	19	GO:0046365	monosaccharide catabolic process	19_GO:0008152 metabolic process	-2.2	8.2	4.4	20836	36	212	3	1.4	0.81	13806|16828|18746	Eno1|Ldha|Pkm	-1	model
KEGG Pathway	24	mmu04625	C-type lectin receptor signaling pathway - Mus musculus (house mouse)		-2.2	4.4	3.6	20836	112	212	5	2.4	1	12313|16176|17474|56619|56620	Calm1|Il1b|Clec4d|Clec4e|Clec4n	-1	model
GO Biological Processes	19	GO:0120035	regulation of plasma membrane bounded cell projection organization	19_GO:0050789 regulation of biological process	-2.2	2	3	20836	773	212	16	7.5	1.8	11820|12484|12494|12505|13132|13660|14268|16852|18102|19385|20202|22352|24136|29875|66713|94245	App|Cd24a|Cd38|Cd44|Dab2|Ehd1|Fn1|Lgals1|Nme1|Ranbp1|S100a9|Vim|Zeb2|Iqgap1|Actr2|Dtnbp1	-1	model
GO Biological Processes	19	GO:0002768	immune response-regulating cell surface receptor signaling pathway	19_GO:0002376 immune system process	-2.2	3.3	3.4	20836	210	212	7	3.3	1.2	12028|12494|14727|14728|17474|56619|56620	Bax|Cd38|Lilrb4b|Lilrb4a|Clec4d|Clec4e|Clec4n	-1	model
GO Biological Processes	19	GO:0030193	regulation of blood coagulation	19_GO:0032501 multicellular organismal process	-2.2	5.5	3.9	20836	71	212	4	1.9	0.93	11747|12306|20202|21825	Anxa5|Anxa2|S100a9|Thbs1	-1	model
GO Biological Processes	19	GO:0032374	regulation of cholesterol transport	19_GO:0051179 localization	-2.2	5.5	3.9	20836	71	212	4	1.9	0.93	11303|11813|12306|18830	Abca1|Apoc2|Anxa2|Pltp	-1	model
GO Biological Processes	19	GO:0032507	maintenance of protein location in cell	19_GO:0051179 localization	-2.2	5.5	3.9	20836	71	212	4	1.9	0.93	12257|19240|22166|227753	Tspo|Tmsb10|Txn1|Gsn	-1	model
GO Biological Processes	19	GO:0032371	regulation of sterol transport	19_GO:0051179 localization	-2.2	5.5	3.9	20836	71	212	4	1.9	0.93	11303|11813|12306|18830	Abca1|Apoc2|Anxa2|Pltp	-1	model
GO Biological Processes	19	GO:0032946	positive regulation of mononuclear cell proliferation	19_GO:0048518 positive regulation of biological process	-2.2	3.7	3.5	20836	160	212	6	2.8	1.1	12484|12494|12772|16149|16176|17319	Cd24a|Cd38|Ccr2|Cd74|Il1b|Mif	-1	model
GO Biological Processes	19	GO:0010565	regulation of cellular ketone metabolic process	19_GO:0008152 metabolic process	-2.2	3.7	3.5	20836	160	212	6	2.8	1.1	11813|13132|16149|16176|16592|26570	Apoc2|Dab2|Cd74|Il1b|Fabp5|Slc7a11	-1	model
KEGG Pathway	24	mmu04668	TNF signaling pathway - Mus musculus (house mouse)		-2.2	4.3	3.6	20836	113	212	5	2.4	1	12608|16176|17387|20310|330122	Cebpb|Il1b|Mmp14|Cxcl2|Cxcl3	-1	model
GO Biological Processes	19	GO:0043281	regulation of cysteine-type endopeptidase activity involved in apoptotic process	19_GO:0008152 metabolic process	-2.2	3.2	3.3	20836	212	212	7	3.3	1.2	11820|12028|12505|20201|20202|21825|227753	App|Bax|Cd44|S100a8|S100a9|Thbs1|Gsn	-1	model
GO Biological Processes	19	GO:0010466	negative regulation of peptidase activity	19_GO:0048519 negative regulation of biological process	-2.2	2.9	3.2	20836	267	212	8	3.8	1.3	11820|12505|13014|13030|13601|20568|21825|21857	App|Cd44|Cstb|Ctsb|Ecm1|Slpi|Thbs1|Timp1	-0.99	model
GO Biological Processes	19	GO:0034614	cellular response to reactive oxygen species	19_GO:0050896 response to stimulus	-2.2	4.3	3.6	20836	114	212	5	2.4	1	12176|16819|18477|20656|54683	Bnip3|Lcn2|Prdx1|Sod2|Prdx5	-0.99	model
GO Biological Processes	19	GO:0032760	positive regulation of tumor necrosis factor production	19_GO:0048518 positive regulation of biological process	-2.2	4.3	3.6	20836	114	212	5	2.4	1	11820|12772|13058|17319|21825	App|Ccr2|Cybb|Mif|Thbs1	-0.99	model
KEGG Pathway	24	mmu04066	HIF-1 signaling pathway - Mus musculus (house mouse)		-2.2	4.3	3.6	20836	114	212	5	2.4	1	13058|13806|15368|16828|21857	Cybb|Eno1|Hmox1|Ldha|Timp1	-0.99	model
GO Biological Processes	19	GO:0042775	mitochondrial ATP synthesis coupled electron transport	19_GO:0008152 metabolic process	-2.2	5.5	3.8	20836	72	212	4	1.9	0.93	12858|12859|66594|78330	Cox5a|Cox5b|Uqcr11|Ndufv3	-0.99	model
GO Biological Processes	19	GO:0043516	regulation of DNA damage response, signal transduction by p53 class mediator	19_GO:0023052 signaling	-2.2	8	4.3	20836	37	212	3	1.4	0.81	12505|16149|17319	Cd44|Cd74|Mif	-0.99	model
GO Biological Processes	19	GO:0045672	positive regulation of osteoclast differentiation	19_GO:0002376 immune system process	-2.2	8	4.3	20836	37	212	3	1.4	0.81	18081|18129|20308	Ninj1|Notch2|Ccl9	-0.99	model
GO Biological Processes	19	GO:0007204	positive regulation of cytosolic calcium ion concentration	19_GO:0065007 biological regulation	-2.2	3.2	3.3	20836	214	212	7	3.3	1.2	12028|12484|12494|16176|20310|21817|330122	Bax|Cd24a|Cd38|Il1b|Cxcl2|Tgm2|Cxcl3	-0.98	model
GO Biological Processes	19	GO:0002791	regulation of peptide secretion	19_GO:0051179 localization	-2.2	2.9	3.2	20836	269	212	8	3.8	1.3	11747|12289|12494|16149|16176|20201|20202|28146	Anxa5|Cacna1d|Cd38|Cd74|Il1b|S100a8|S100a9|Serp1	-0.98	model
GO Biological Processes	19	GO:1900046	regulation of hemostasis	19_GO:0050789 regulation of biological process	-2.2	5.4	3.8	20836	73	212	4	1.9	0.93	11747|12306|20202|21825	Anxa5|Anxa2|S100a9|Thbs1	-0.98	model
GO Biological Processes	19	GO:0030888	regulation of B cell proliferation	19_GO:0002376 immune system process	-2.2	5.4	3.8	20836	73	212	4	1.9	0.93	12484|12494|16149|17319	Cd24a|Cd38|Cd74|Mif	-0.98	model
GO Biological Processes	19	GO:0042100	B cell proliferation	19_GO:0002376 immune system process	-2.2	5.4	3.8	20836	73	212	4	1.9	0.93	12028|12484|12494|14962	Bax|Cd24a|Cd38|Cfb	-0.98	model
GO Biological Processes	19	GO:0002764	immune response-regulating signaling pathway	19_GO:0002376 immune system process	-2.2	2.9	3.2	20836	270	212	8	3.8	1.3	12028|12494|14727|14728|17474|56619|56620|67070	Bax|Cd38|Lilrb4b|Lilrb4a|Clec4d|Clec4e|Clec4n|Lsm14a	-0.98	model
GO Biological Processes	19	GO:1903557	positive regulation of tumor necrosis factor superfamily cytokine production	19_GO:0048518 positive regulation of biological process	-2.2	4.2	3.5	20836	116	212	5	2.4	1	11820|12772|13058|17319|21825	App|Ccr2|Cybb|Mif|Thbs1	-0.97	model
GO Biological Processes	19	GO:0090087	regulation of peptide transport	19_GO:0051179 localization	-2.2	2.9	3.2	20836	271	212	8	3.8	1.3	11747|12289|12494|16149|16176|20201|20202|28146	Anxa5|Cacna1d|Cd38|Cd74|Il1b|S100a8|S100a9|Serp1	-0.97	model
GO Biological Processes	19	GO:0032438	melanosome organization	19_GO:0043473 pigmentation	-2.2	7.8	4.2	20836	38	212	3	1.4	0.81	11777|67844|94245	Ap3s1|Rab32|Dtnbp1	-0.97	model
GO Biological Processes	19	GO:0045577	regulation of B cell differentiation	19_GO:0002376 immune system process	-2.2	7.8	4.2	20836	38	212	3	1.4	0.81	12484|14728|17387	Cd24a|Lilrb4a|Mmp14	-0.97	model
GO Biological Processes	19	GO:0043277	apoptotic cell clearance	19_GO:0051179 localization	-2.2	7.8	4.2	20836	38	212	3	1.4	0.81	12772|21817|21825	Ccr2|Tgm2|Thbs1	-0.97	model
GO Biological Processes	19	GO:1902229	regulation of intrinsic apoptotic signaling pathway in response to DNA damage	19_GO:0023052 signaling	-2.2	7.8	4.2	20836	38	212	3	1.4	0.81	12505|16149|17319	Cd44|Cd74|Mif	-0.97	model
GO Biological Processes	19	GO:0071827	plasma lipoprotein particle organization	19_GO:0032501 multicellular organismal process	-2.2	7.8	4.2	20836	38	212	3	1.4	0.81	11303|18830|27226	Abca1|Pltp|Pla2g7	-0.97	model
GO Biological Processes	19	GO:0002763	positive regulation of myeloid leukocyte differentiation	19_GO:0002376 immune system process	-2.2	5.3	3.8	20836	74	212	4	1.9	0.93	16149|18081|18129|20308	Cd74|Ninj1|Notch2|Ccl9	-0.96	model
GO Biological Processes	19	GO:0042773	ATP synthesis coupled electron transport	19_GO:0008152 metabolic process	-2.2	5.3	3.8	20836	74	212	4	1.9	0.93	12858|12859|66594|78330	Cox5a|Cox5b|Uqcr11|Ndufv3	-0.96	model
GO Biological Processes	19	GO:0043506	regulation of JUN kinase activity	19_GO:0008152 metabolic process	-2.2	5.3	3.8	20836	74	212	4	1.9	0.93	16176|16181|24136|94245	Il1b|Il1rn|Zeb2|Dtnbp1	-0.96	model
GO Biological Processes	19	GO:0030029	actin filament-based process	19_GO:0009987 cellular process	-2.2	2.2	3	20836	583	212	13	6.1	1.6	11461|12289|12317|12332|17357|19240|20202|27361|53378|66713|67771|94245|227753	Actb|Cacna1d|Calr|Capg|Marcksl1|Tmsb10|S100a9|Msrb1|Sdcbp|Actr2|Arpc5|Dtnbp1|Gsn	-0.96	model
GO Biological Processes	19	GO:0009895	negative regulation of catabolic process	19_GO:0048519 negative regulation of biological process	-2.2	2.7	3.1	20836	331	212	9	4.2	1.4	11810|12257|12306|15368|16176|21857|53378|59027|75608	Apobec1|Tspo|Anxa2|Hmox1|Il1b|Timp1|Sdcbp|Nampt|Chmp4b	-0.96	model
GO Biological Processes	19	GO:1902903	regulation of supramolecular fiber organization	19_GO:0050789 regulation of biological process	-2.2	2.5	3.1	20836	392	212	10	4.7	1.5	11820|12332|14489|14544|16423|19240|20194|20971|67771|227753	App|Capg|Mtpn|Gda|Cd47|Tmsb10|S100a10|Sdc4|Arpc5|Gsn	-0.95	model
GO Biological Processes	19	GO:0062197	cellular response to chemical stress	19_GO:0050896 response to stimulus	-2.1	2.9	3.2	20836	274	212	8	3.8	1.3	12176|14782|15368|16819|18477|20656|26570|54683	Bnip3|Gsr|Hmox1|Lcn2|Prdx1|Sod2|Slc7a11|Prdx5	-0.95	model
GO Biological Processes	19	GO:0001819	positive regulation of cytokine production	19_GO:0048518 positive regulation of biological process	-2.1	2.3	3	20836	520	212	12	5.7	1.6	11820|12608|12655|12772|13058|16149|16176|17319|19324|21825|56619|56620	App|Cebpb|Chil3|Ccr2|Cybb|Cd74|Il1b|Mif|Rab1a|Thbs1|Clec4e|Clec4n	-0.95	model
GO Biological Processes	19	GO:0050818	regulation of coagulation	19_GO:0032501 multicellular organismal process	-2.1	5.2	3.7	20836	75	212	4	1.9	0.93	11747|12306|20202|21825	Anxa5|Anxa2|S100a9|Thbs1	-0.95	model
GO Biological Processes	19	GO:0010507	negative regulation of autophagy	19_GO:0048519 negative regulation of biological process	-2.1	5.2	3.7	20836	75	212	4	1.9	0.93	12257|15368|59027|75608	Tspo|Hmox1|Nampt|Chmp4b	-0.95	model
GO Biological Processes	19	GO:0033032	regulation of myeloid cell apoptotic process	19_GO:0050789 regulation of biological process	-2.1	7.6	4.2	20836	39	212	3	1.4	0.81	12505|17319|26570	Cd44|Mif|Slc7a11	-0.95	model
GO Biological Processes	19	GO:0071634	regulation of transforming growth factor beta production	19_GO:0032501 multicellular organismal process	-2.1	7.6	4.2	20836	39	212	3	1.4	0.81	12484|14268|21825	Cd24a|Fn1|Thbs1	-0.95	model
GO Biological Processes	19	GO:0045589	regulation of regulatory T cell differentiation	19_GO:0002376 immune system process	-2.1	7.6	4.2	20836	39	212	3	1.4	0.81	12505|14727|14728	Cd44|Lilrb4b|Lilrb4a	-0.95	model
GO Biological Processes	19	GO:0048753	pigment granule organization	19_GO:0043473 pigmentation	-2.1	7.6	4.2	20836	39	212	3	1.4	0.81	11777|67844|94245	Ap3s1|Rab32|Dtnbp1	-0.95	model
GO Biological Processes	19	GO:0032692	negative regulation of interleukin-1 production	19_GO:0048519 negative regulation of biological process	-2.1	7.6	4.2	20836	39	212	3	1.4	0.81	11433|14727|14728	Acp5|Lilrb4b|Lilrb4a	-0.95	model
GO Biological Processes	19	GO:0002262	myeloid cell homeostasis	19_GO:0042592 homeostatic process	-2.1	3.5	3.3	20836	167	212	6	2.8	1.1	12028|12772|14728|15368|18477|66154	Bax|Ccr2|Lilrb4a|Hmox1|Prdx1|Tmem14c	-0.94	model
GO Biological Processes	19	GO:2001236	regulation of extrinsic apoptotic signaling pathway	19_GO:0023052 signaling	-2.1	3.5	3.3	20836	167	212	6	2.8	1.1	13132|15368|16176|16854|21825|83925	Dab2|Hmox1|Il1b|Lgals3|Thbs1|Trps1	-0.94	model
GO Biological Processes	19	GO:0090100	positive regulation of transmembrane receptor protein serine/threonine kinase signaling pathway	19_GO:0023052 signaling	-2.1	4.1	3.4	20836	120	212	5	2.4	1	13132|18129|21825|24136|53378	Dab2|Notch2|Thbs1|Zeb2|Sdcbp	-0.92	model
GO Biological Processes	19	GO:0001776	leukocyte homeostasis	19_GO:0042592 homeostatic process	-2.1	4.1	3.4	20836	120	212	5	2.4	1	12028|12484|12772|14728|18733	Bax|Cd24a|Ccr2|Lilrb4a|Pirb	-0.92	model
GO Biological Processes	19	GO:1903580	positive regulation of ATP metabolic process	19_GO:0048518 positive regulation of biological process	-2.1	7.4	4.1	20836	40	212	3	1.4	0.81	11820|13806|98496	App|Eno1|Pid1	-0.92	model
GO Biological Processes	19	GO:0006778	porphyrin-containing compound metabolic process	19_GO:0008152 metabolic process	-2.1	7.4	4.1	20836	40	212	3	1.4	0.81	15368|66154|233016	Hmox1|Tmem14c|Blvrb	-0.92	model
GO Biological Processes	19	GO:2000514	regulation of CD4-positive, alpha-beta T cell activation	19_GO:0002376 immune system process	-2.1	5.1	3.7	20836	77	212	4	1.9	0.93	11847|12484|12505|12772	Arg2|Cd24a|Cd44|Ccr2	-0.91	model
GO Biological Processes	19	GO:0006090	pyruvate metabolic process	19_GO:0008152 metabolic process	-2.1	5.1	3.7	20836	77	212	4	1.9	0.93	13806|16828|18648|18746	Eno1|Ldha|Pgam1|Pkm	-0.91	model
GO Biological Processes	19	GO:0019318	hexose metabolic process	19_GO:0008152 metabolic process	-2.1	3.5	3.3	20836	170	212	6	2.8	1.1	13806|16592|16828|18648|18746|28146	Eno1|Fabp5|Ldha|Pgam1|Pkm|Serp1	-0.91	model
GO Biological Processes	19	GO:0110053	regulation of actin filament organization	19_GO:0050789 regulation of biological process	-2.1	2.8	3.1	20836	280	212	8	3.8	1.3	12332|14489|16423|19240|20194|20971|67771|227753	Capg|Mtpn|Cd47|Tmsb10|S100a10|Sdc4|Arpc5|Gsn	-0.9	model
GO Biological Processes	19	GO:0001525	angiogenesis	19_GO:0032502 developmental process	-2.1	2.6	3	20836	339	212	9	4.2	1.4	12306|12772|13601|14268|15368|18081|18129|18191|21825	Anxa2|Ccr2|Ecm1|Fn1|Hmox1|Ninj1|Notch2|Nrxn3|Thbs1	-0.9	model
GO Biological Processes	19	GO:0006869	lipid transport	19_GO:0051179 localization	-2.1	2.6	3	20836	339	212	9	4.2	1.4	11303|11520|11813|12257|16592|18738|18830|20288|66494	Abca1|Plin2|Apoc2|Tspo|Fabp5|Pitpna|Pltp|Msr1|Prelid1	-0.9	model
GO Biological Processes	19	GO:0034248	regulation of amide metabolic process	19_GO:0008152 metabolic process	-2.1	2.3	2.9	20836	464	212	11	5.2	1.5	11820|12317|18746|20202|21825|22352|26570|28146|56726|66118|67070	App|Calr|Pkm|S100a9|Thbs1|Vim|Slc7a11|Serp1|Sh3bgrl|Sarnp|Lsm14a	-0.9	model
GO Biological Processes	19	GO:0032652	regulation of interleukin-1 production	19_GO:0032501 multicellular organismal process	-2.1	4	3.4	20836	122	212	5	2.4	1	11433|11820|11847|14727|14728	Acp5|App|Arg2|Lilrb4b|Lilrb4a	-0.9	model
GO Biological Processes	19	GO:0061097	regulation of protein tyrosine kinase activity	19_GO:0008152 metabolic process	-2.1	5	3.6	20836	78	212	4	1.9	0.93	11820|14727|14728|74012	App|Lilrb4b|Lilrb4a|Rap2b	-0.9	model
GO Biological Processes	19	GO:1903578	regulation of ATP metabolic process	19_GO:0008152 metabolic process	-2.1	5	3.6	20836	78	212	4	1.9	0.93	11820|12257|13806|98496	App|Tspo|Eno1|Pid1	-0.9	model
GO Biological Processes	19	GO:0048872	homeostasis of number of cells	19_GO:0042592 homeostatic process	-2.1	2.6	3	20836	340	212	9	4.2	1.4	12028|12484|12772|14728|15368|18477|18733|54683|66154	Bax|Cd24a|Ccr2|Lilrb4a|Hmox1|Prdx1|Pirb|Prdx5|Tmem14c	-0.9	model
GO Biological Processes	19	GO:0030036	actin cytoskeleton organization	19_GO:0009987 cellular process	-2.1	2.2	2.9	20836	530	212	12	5.7	1.6	11461|12317|12332|17357|19240|20202|27361|53378|66713|67771|94245|227753	Actb|Calr|Capg|Marcksl1|Tmsb10|S100a9|Msrb1|Sdcbp|Actr2|Arpc5|Dtnbp1|Gsn	-0.9	model
GO Biological Processes	19	GO:0061900	glial cell activation	19_GO:0032501 multicellular organismal process	-2.1	7.2	4	20836	41	212	3	1.4	0.81	11820|16176|59027	App|Il1b|Nampt	-0.9	model
GO Biological Processes	19	GO:0006886	intracellular protein transport	19_GO:0051179 localization	-2.1	2.1	2.8	20836	665	212	14	6.6	1.7	11777|12028|12317|12484|13660|16149|19324|20335|56297|66212|67300|67844|75608|232910	Ap3s1|Bax|Calr|Cd24a|Ehd1|Cd74|Rab1a|Sec61g|Arl6|Sec61b|Cltc|Rab32|Chmp4b|Ap2s1	-0.9	model
GO Biological Processes	19	GO:2001235	positive regulation of apoptotic signaling pathway	19_GO:0023052 signaling	-2.1	3.4	3.2	20836	172	212	6	2.8	1.1	12028|13032|20201|20202|21825|83925	Bax|Ctsc|S100a8|S100a9|Thbs1|Trps1	-0.89	model
GO Biological Processes	19	GO:0019724	B cell mediated immunity	19_GO:0002376 immune system process	-2.1	4	3.4	20836	123	212	5	2.4	1	14960|14961|14969|16149|18733	H2-Aa|H2-Ab1|H2-Eb1|Cd74|Pirb	-0.89	model
GO Biological Processes	19	GO:0051952	regulation of amine transport	19_GO:0051179 localization	-2.1	4	3.4	20836	123	212	5	2.4	1	11846|11847|16176|16181|94245	Arg1|Arg2|Il1b|Il1rn|Dtnbp1	-0.89	model
GO Biological Processes	19	GO:0044057	regulation of system process	19_GO:0032501 multicellular organismal process	-2.1	2.1	2.8	20836	667	212	14	6.6	1.7	11820|11847|11957|12257|12289|12313|12494|13032|13132|13806|14489|16592|20750|67972	App|Arg2|Atp5j|Tspo|Cacna1d|Calm1|Cd38|Ctsc|Dab2|Eno1|Mtpn|Fabp5|Spp1|Atp2b1	-0.89	model
GO Biological Processes	19	GO:0043393	regulation of protein binding	19_GO:0065007 biological regulation	-2.1	3	3.1	20836	226	212	7	3.3	1.2	11461|11820|12028|12306|13132|20568|94245	Actb|App|Bax|Anxa2|Dab2|Slpi|Dtnbp1	-0.89	model
GO Biological Processes	19	GO:0017157	regulation of exocytosis	19_GO:0051179 localization	-2.1	3	3.1	20836	226	212	7	3.3	1.2	12306|12772|15368|20194|20971|53378|94245	Anxa2|Ccr2|Hmox1|S100a10|Sdc4|Sdcbp|Dtnbp1	-0.89	model
GO Biological Processes	19	GO:0006417	regulation of translation	19_GO:0008152 metabolic process	-2.1	2.4	2.9	20836	404	212	10	4.7	1.5	11820|12317|18746|20202|21825|22352|28146|56726|66118|67070	App|Calr|Pkm|S100a9|Thbs1|Vim|Serp1|Sh3bgrl|Sarnp|Lsm14a	-0.89	model
GO Biological Processes	19	GO:1903201	regulation of oxidative stress-induced cell death	19_GO:0050896 response to stimulus	-2.1	5	3.6	20836	79	212	4	1.9	0.93	11820|20656|22166|26570	App|Sod2|Txn1|Slc7a11	-0.89	model
GO Biological Processes	19	GO:0048146	positive regulation of fibroblast proliferation	19_GO:0048518 positive regulation of biological process	-2.1	5	3.6	20836	79	212	4	1.9	0.93	12306|14268|16149|17319	Anxa2|Fn1|Cd74|Mif	-0.89	model
KEGG Pathway	24	mmu05164	Influenza A - Mus musculus (house mouse)		-2.1	3.4	3.2	20836	173	212	6	2.8	1.1	11461|12028|14960|14961|14969|16176	Actb|Bax|H2-Aa|H2-Ab1|H2-Eb1|Il1b	-0.89	model
GO Biological Processes	19	GO:1900181	negative regulation of protein localization to nucleus	19_GO:0051179 localization	-2.1	7	4	20836	42	212	3	1.4	0.81	11820|14727|14728	App|Lilrb4b|Lilrb4a	-0.88	model
GO Biological Processes	19	GO:0050873	brown fat cell differentiation	19_GO:0032502 developmental process	-2.1	7	4	20836	42	212	3	1.4	0.81	12176|12608|231507	Bnip3|Cebpb|Plac8	-0.88	model
GO Biological Processes	19	GO:0071825	protein-lipid complex subunit organization	19_GO:0009987 cellular process	-2.1	7	4	20836	42	212	3	1.4	0.81	11303|18830|27226	Abca1|Pltp|Pla2g7	-0.88	model
GO Biological Processes	19	GO:2000403	positive regulation of lymphocyte migration	19_GO:0040011 locomotion	-2.1	7	4	20836	42	212	3	1.4	0.81	11820|12772|20306	App|Ccr2|Ccl7	-0.88	model
GO Biological Processes	19	GO:0031623	receptor internalization	19_GO:0051179 localization	-2	4.9	3.6	20836	80	212	4	1.9	0.93	14727|14728|67300|232910	Lilrb4b|Lilrb4a|Cltc|Ap2s1	-0.87	model
GO Biological Processes	19	GO:0022612	gland morphogenesis	19_GO:0032502 developmental process	-2	3.9	3.3	20836	125	212	5	2.4	1	12028|12505|12608|18129|21817	Bax|Cd44|Cebpb|Notch2|Tgm2	-0.87	model
GO Biological Processes	19	GO:0042113	B cell activation	19_GO:0002376 immune system process	-2	3	3.1	20836	229	212	7	3.3	1.2	12028|12484|12494|14961|14962|16852|18129	Bax|Cd24a|Cd38|H2-Ab1|Cfb|Lgals1|Notch2	-0.87	model
GO Biological Processes	19	GO:0070665	positive regulation of leukocyte proliferation	19_GO:0048518 positive regulation of biological process	-2	3.4	3.2	20836	176	212	6	2.8	1.1	12484|12494|12772|16149|16176|17319	Cd24a|Cd38|Ccr2|Cd74|Il1b|Mif	-0.86	model
GO Biological Processes	19	GO:0021782	glial cell development	19_GO:0032502 developmental process	-2	3.9	3.3	20836	126	212	5	2.4	1	11820|16176|20201|20202|22352	App|Il1b|S100a8|S100a9|Vim	-0.86	model
GO Biological Processes	19	GO:2000107	negative regulation of leukocyte apoptotic process	19_GO:0048519 negative regulation of biological process	-2	4.9	3.5	20836	81	212	4	1.9	0.93	11847|12505|16149|17319	Arg2|Cd44|Cd74|Mif	-0.86	model
GO Biological Processes	19	GO:0010939	regulation of necrotic cell death	19_GO:0050789 regulation of biological process	-2	6.9	3.9	20836	43	212	3	1.4	0.81	12176|12257|14319	Bnip3|Tspo|Fth1	-0.86	model
GO Biological Processes	19	GO:1900026	positive regulation of substrate adhesion-dependent cell spreading	19_GO:0048518 positive regulation of biological process	-2	6.9	3.9	20836	43	212	3	1.4	0.81	12317|13132|20194	Calr|Dab2|S100a10	-0.86	model
GO Biological Processes	19	GO:0045671	negative regulation of osteoclast differentiation	19_GO:0002376 immune system process	-2	6.9	3.9	20836	43	212	3	1.4	0.81	14727|14728|18733	Lilrb4b|Lilrb4a|Pirb	-0.86	model
KEGG Pathway	24	mmu04672	Intestinal immune network for IgA production - Mus musculus (house mouse)		-2	6.9	3.9	20836	43	212	3	1.4	0.81	14960|14961|14969	H2-Aa|H2-Ab1|H2-Eb1	-0.86	model
GO Biological Processes	19	GO:0016236	macroautophagy	19_GO:0008152 metabolic process	-2	3.3	3.2	20836	177	212	6	2.8	1.1	12313|12317|15368|19324|56486|75608	Calm1|Calr|Hmox1|Rab1a|Gabarap|Chmp4b	-0.85	model
GO Biological Processes	19	GO:0032970	regulation of actin filament-based process	19_GO:0050789 regulation of biological process	-2	2.4	2.9	20836	411	212	10	4.7	1.5	12332|14489|16423|18129|19240|20194|20971|29875|67771|227753	Capg|Mtpn|Cd47|Notch2|Tmsb10|S100a10|Sdc4|Iqgap1|Arpc5|Gsn	-0.85	model
GO Biological Processes	19	GO:1901137	carbohydrate derivative biosynthetic process	19_GO:0008152 metabolic process	-2	2.2	2.8	20836	541	212	12	5.7	1.6	11821|11957|11958|16176|18102|18746|28146|66091|66916|68198|78330|102631912	Aprt|Atp5j|Atp5k|Il1b|Nme1|Pkm|Serp1|Ndufa3|Ndufb7|Ndufb2|Ndufv3|Ndufb1	-0.85	model
