# Supplementary material for: N,N-Dimethyl-3β-hydroxycholenamide attenuates neuronal death and retinal inflammation in retinal ischemia/reperfusion injury by inhibiting Ninjurin 1
Source: J Neuroinflammation. 2023 Apr 7;20:91. doi: 10.1186/s12974-023-02754-5 (PMC10082498; doi:10.1186/s12974-023-02754-5)
Supplement: Supplementary file 16 — Additional file 16. Table S11. Table of GO analysis of DEGs of microglia in DMHCA group compared to RIR group. [file 12974_2023_2754_MOESM16_ESM.csv]

Category	CategoryID	GO	Description	PARENT_GO	LogP	Enrichment	Z-score	#TotalGeneInLibrary	#GeneInGO	#GeneInHitList	#GeneInGOAndHitList	%InGO	STDV %InGO	GeneID	Hits	Log(q-value)	GeneList
GO Biological Processes	19	GO:0045087	innate immune response	19_GO:0044419 biological process involved in interspecies interaction between organisms	-16	7.1	12	20836	718	114	28	25	4	11820|11846|11847|12484|14960|16149|16819|17319|17474|18477|18636|20201|20202|20304|20305|20308|20568|26888|27361|56619|56620|66107|66141|68713|73149|80876|269799|100034251	App|Arg1|Arg2|Cd24a|H2-Aa|Cd74|Lcn2|Mif|Clec4d|Prdx1|Cfp|S100a8|S100a9|Ccl5|Ccl6|Ccl9|Slpi|Clec4a2|Msrb1|Clec4e|Clec4n|Wfdc21|Ifitm3|Ifitm1|Clec4a3|Ifitm2|Clec4a1|Wfdc17	-12	model
GO Biological Processes	19	GO:0006954	inflammatory response	19_GO:0050896 response to stimulus	-15	8.1	12	20836	539	114	24	21	3.8	11820|12484|12608|12655|12772|13601|14268|15251|15368|15439|17319|18081|20201|20202|20210|20304|20305|20308|20310|21825|21857|27226|56744|330122	App|Cd24a|Cebpb|Chil3|Ccr2|Ecm1|Fn1|Hif1a|Hmox1|Hp|Mif|Ninj1|S100a8|S100a9|Saa3|Ccl5|Ccl6|Ccl9|Cxcl2|Thbs1|Timp1|Pla2g7|Pf4|Cxcl3	-11	model
GO Biological Processes	19	GO:0055076	transition metal ion homeostasis	19_GO:0042592 homeostatic process	-11	16	13	20836	136	114	12	11	2.9	11820|11927|14319|14325|15251|15368|16819|17748|17750|20656|66162|242960	App|Atox1|Fth1|Ftl1|Hif1a|Hmox1|Lcn2|Mt1|Mt2|Sod2|Bola2|Fbxl5	-7.4	model
GO Biological Processes	19	GO:0061760	antifungal innate immune response	19_GO:0044419 biological process involved in interspecies interaction between organisms	-9.7	69	20	20836	16	114	6	5.3	2.1	17474|26888|56619|56620|73149|269799	Clec4d|Clec4a2|Clec4e|Clec4n|Clec4a3|Clec4a1	-6.7	model
GO Biological Processes	19	GO:0046916	cellular transition metal ion homeostasis	19_GO:0042592 homeostatic process	-9.3	16	12	20836	111	114	10	8.8	2.6	11820|11927|14319|14325|15251|15368|16819|17748|17750|66162	App|Atox1|Fth1|Ftl1|Hif1a|Hmox1|Lcn2|Mt1|Mt2|Bola2	-6.4	model
GO Biological Processes	19	GO:0019725	cellular homeostasis	19_GO:0042592 homeostatic process	-9.1	5.4	8.6	20836	679	114	20	18	3.6	11674|11820|11927|12772|14319|14325|14782|15251|15368|16819|17357|17748|17750|18477|20304|20656|21817|26570|54683|66162	Aldoa|App|Atox1|Ccr2|Fth1|Ftl1|Gsr|Hif1a|Hmox1|Lcn2|Marcksl1|Mt1|Mt2|Prdx1|Ccl5|Sod2|Tgm2|Slc7a11|Prdx5|Bola2	-6.3	model
GO Biological Processes	19	GO:0032103	positive regulation of response to external stimulus	19_GO:0048518 positive regulation of biological process	-8.9	5.9	8.7	20836	555	114	18	16	3.4	11820|11846|12484|12608|12772|14268|16149|16852|17319|18081|20201|20202|20304|21817|21825|27226|56619|56620	App|Arg1|Cd24a|Cebpb|Ccr2|Fn1|Cd74|Lgals1|Mif|Ninj1|S100a8|S100a9|Ccl5|Tgm2|Thbs1|Pla2g7|Clec4e|Clec4n	-6.1	model
GO Biological Processes	19	GO:0055065	metal ion homeostasis	19_GO:0042592 homeostatic process	-8.5	6.5	8.8	20836	447	114	16	14	3.3	11820|11927|12772|14319|14325|15251|15368|16819|17357|17748|17750|20304|20656|21817|66162|242960	App|Atox1|Ccr2|Fth1|Ftl1|Hif1a|Hmox1|Lcn2|Marcksl1|Mt1|Mt2|Ccl5|Sod2|Tgm2|Bola2|Fbxl5	-5.9	model
GO Biological Processes	19	GO:0030595	leukocyte chemotaxis	19_GO:0040011 locomotion	-8.3	13	11	20836	140	114	10	8.8	2.6	12772|18081|20201|20202|20304|20305|20308|20310|56744|330122	Ccr2|Ninj1|S100a8|S100a9|Ccl5|Ccl6|Ccl9|Cxcl2|Pf4|Cxcl3	-5.8	model
GO Biological Processes	19	GO:0097529	myeloid leukocyte migration	19_GO:0002376 immune system process	-8.3	13	11	20836	141	114	10	8.8	2.6	12772|18081|20201|20202|20304|20305|20308|20310|56744|330122	Ccr2|Ninj1|S100a8|S100a9|Ccl5|Ccl6|Ccl9|Cxcl2|Pf4|Cxcl3	-5.7	model
GO Biological Processes	19	GO:0098771	inorganic ion homeostasis	19_GO:0042592 homeostatic process	-8.2	6.2	8.5	20836	469	114	16	14	3.3	11820|11927|12772|14319|14325|15251|15368|16819|17357|17748|17750|20304|20656|21817|66162|242960	App|Atox1|Ccr2|Fth1|Ftl1|Hif1a|Hmox1|Lcn2|Marcksl1|Mt1|Mt2|Ccl5|Sod2|Tgm2|Bola2|Fbxl5	-5.7	model
GO Biological Processes	19	GO:0030593	neutrophil chemotaxis	19_GO:0040011 locomotion	-8.1	19	12	20836	76	114	8	7	2.4	20201|20202|20304|20305|20308|20310|56744|330122	S100a8|S100a9|Ccl5|Ccl6|Ccl9|Cxcl2|Pf4|Cxcl3	-5.6	model
GO Biological Processes	19	GO:0006875	cellular metal ion homeostasis	19_GO:0042592 homeostatic process	-8	7.1	8.7	20836	358	114	14	12	3.1	11820|11927|12772|14319|14325|15251|15368|16819|17357|17748|17750|20304|21817|66162	App|Atox1|Ccr2|Fth1|Ftl1|Hif1a|Hmox1|Lcn2|Marcksl1|Mt1|Mt2|Ccl5|Tgm2|Bola2	-5.6	model
GO Biological Processes	19	GO:0050729	positive regulation of inflammatory response	19_GO:0048518 positive regulation of biological process	-7.9	12	10	20836	152	114	10	8.8	2.6	11820|12484|12608|12772|16852|18081|20201|20202|20304|21817	App|Cd24a|Cebpb|Ccr2|Lgals1|Ninj1|S100a8|S100a9|Ccl5|Tgm2	-5.5	model
GO Biological Processes	19	GO:0050832	defense response to fungus	19_GO:0044419 biological process involved in interspecies interaction between organisms	-7.9	25	13	20836	52	114	7	6.1	2.2	11820|17474|26888|56619|56620|73149|269799	App|Clec4d|Clec4a2|Clec4e|Clec4n|Clec4a3|Clec4a1	-5.5	model
GO Biological Processes	19	GO:0060326	cell chemotaxis	19_GO:0040011 locomotion	-7.9	10	9.5	20836	201	114	11	9.6	2.8	12772|18081|20201|20202|20210|20304|20305|20308|20310|56744|330122	Ccr2|Ninj1|S100a8|S100a9|Saa3|Ccl5|Ccl6|Ccl9|Cxcl2|Pf4|Cxcl3	-5.5	model
GO Biological Processes	19	GO:0071621	granulocyte chemotaxis	19_GO:0040011 locomotion	-7.7	17	11	20836	84	114	8	7	2.4	20201|20202|20304|20305|20308|20310|56744|330122	S100a8|S100a9|Ccl5|Ccl6|Ccl9|Cxcl2|Pf4|Cxcl3	-5.4	model
GO Biological Processes	19	GO:0030335	positive regulation of cell migration	19_GO:0040011 locomotion	-7.6	5.2	7.7	20836	595	114	17	15	3.3	11433|11674|11820|12772|14268|14726|15251|15368|16149|16819|17387|18643|20195|20304|20656|21825|27226	Acp5|Aldoa|App|Ccr2|Fn1|Pdpn|Hif1a|Hmox1|Cd74|Lcn2|Mmp14|Pfn1|S100a11|Ccl5|Sod2|Thbs1|Pla2g7	-5.3	model
GO Biological Processes	19	GO:0055080	monoatomic cation homeostasis	19_GO:0042592 homeostatic process	-7.5	5.5	7.8	20836	534	114	16	14	3.3	11820|11927|12772|14319|14325|15251|15368|16819|17357|17748|17750|20304|20656|21817|66162|242960	App|Atox1|Ccr2|Fth1|Ftl1|Hif1a|Hmox1|Lcn2|Marcksl1|Mt1|Mt2|Ccl5|Sod2|Tgm2|Bola2|Fbxl5	-5.2	model
GO Biological Processes	19	GO:1990266	neutrophil migration	19_GO:0002376 immune system process	-7.4	16	11	20836	91	114	8	7	2.4	20201|20202|20304|20305|20308|20310|56744|330122	S100a8|S100a9|Ccl5|Ccl6|Ccl9|Cxcl2|Pf4|Cxcl3	-5.2	model
GO Biological Processes	19	GO:0009636	response to toxic substance	19_GO:0050896 response to stimulus	-7.4	13	9.9	20836	130	114	9	7.9	2.5	11898|15251|16819|17748|17750|18477|20304|20656|26570	Ass1|Hif1a|Lcn2|Mt1|Mt2|Prdx1|Ccl5|Sod2|Slc7a11	-5.1	model
GO Biological Processes	19	GO:0055072	iron ion homeostasis	19_GO:0042592 homeostatic process	-7.4	16	11	20836	93	114	8	7	2.4	14319|14325|15251|15368|16819|20656|66162|242960	Fth1|Ftl1|Hif1a|Hmox1|Lcn2|Sod2|Bola2|Fbxl5	-5.1	model
GO Biological Processes	19	GO:0050865	regulation of cell activation	19_GO:0032501 multicellular organismal process	-7.3	4.7	7.4	20836	699	114	18	16	3.4	11846|11847|12484|12494|12608|12772|14268|14726|14960|15368|16149|16852|16988|17319|17387|17474|20304|21825	Arg1|Arg2|Cd24a|Cd38|Cebpb|Ccr2|Fn1|Pdpn|H2-Aa|Hmox1|Cd74|Lgals1|Lst1|Mif|Mmp14|Clec4d|Ccl5|Thbs1	-5.1	model
GO Biological Processes	19	GO:2000147	positive regulation of cell motility	19_GO:0040011 locomotion	-7.3	5	7.5	20836	622	114	17	15	3.3	11433|11674|11820|12772|14268|14726|15251|15368|16149|16819|17387|18643|20195|20304|20656|21825|27226	Acp5|Aldoa|App|Ccr2|Fn1|Pdpn|Hif1a|Hmox1|Cd74|Lcn2|Mmp14|Pfn1|S100a11|Ccl5|Sod2|Thbs1|Pla2g7	-5.1	model
GO Biological Processes	19	GO:0050801	monoatomic ion homeostasis	19_GO:0042592 homeostatic process	-7.3	5.3	7.6	20836	547	114	16	14	3.3	11820|11927|12772|14319|14325|15251|15368|16819|17357|17748|17750|20304|20656|21817|66162|242960	App|Atox1|Ccr2|Fth1|Ftl1|Hif1a|Hmox1|Lcn2|Marcksl1|Mt1|Mt2|Ccl5|Sod2|Tgm2|Bola2|Fbxl5	-5.1	model
GO Biological Processes	19	GO:0031349	positive regulation of defense response	19_GO:0048518 positive regulation of biological process	-7.2	6.2	7.9	20836	413	114	14	12	3.1	11820|11846|12484|12608|12772|16149|16852|18081|20201|20202|20304|21817|56619|56620	App|Arg1|Cd24a|Cebpb|Ccr2|Cd74|Lgals1|Ninj1|S100a8|S100a9|Ccl5|Tgm2|Clec4e|Clec4n	-5	model
GO Biological Processes	19	GO:0009620	response to fungus	19_GO:0044419 biological process involved in interspecies interaction between organisms	-7.2	20	11	20836	65	114	7	6.1	2.2	11820|17474|26888|56619|56620|73149|269799	App|Clec4d|Clec4a2|Clec4e|Clec4n|Clec4a3|Clec4a1	-5	model
GO Biological Processes	19	GO:0040017	positive regulation of locomotion	19_GO:0040011 locomotion	-7.1	4.9	7.4	20836	639	114	17	15	3.3	11433|11674|11820|12772|14268|14726|15251|15368|16149|16819|17387|18643|20195|20304|20656|21825|27226	Acp5|Aldoa|App|Ccr2|Fn1|Pdpn|Hif1a|Hmox1|Cd74|Lcn2|Mmp14|Pfn1|S100a11|Ccl5|Sod2|Thbs1|Pla2g7	-5	model
GO Biological Processes	19	GO:0070098	chemokine-mediated signaling pathway	19_GO:0023052 signaling	-7.1	19	11	20836	66	114	7	6.1	2.2	12772|20304|20305|20308|20310|56744|330122	Ccr2|Ccl5|Ccl6|Ccl9|Cxcl2|Pf4|Cxcl3	-5	model
GO Biological Processes	19	GO:0002694	regulation of leukocyte activation	19_GO:0002376 immune system process	-7.1	4.8	7.3	20836	643	114	17	15	3.3	11846|11847|12484|12494|12608|12772|14268|14960|15368|16149|16852|16988|17319|17387|17474|20304|21825	Arg1|Arg2|Cd24a|Cd38|Cebpb|Ccr2|Fn1|H2-Aa|Hmox1|Cd74|Lgals1|Lst1|Mif|Mmp14|Clec4d|Ccl5|Thbs1	-4.9	model
GO Biological Processes	19	GO:0050900	leukocyte migration	19_GO:0002376 immune system process	-7.1	8.4	8.5	20836	240	114	11	9.6	2.8	12484|12772|18081|20201|20202|20304|20305|20308|20310|56744|330122	Cd24a|Ccr2|Ninj1|S100a8|S100a9|Ccl5|Ccl6|Ccl9|Cxcl2|Pf4|Cxcl3	-4.9	model
GO Biological Processes	19	GO:0055082	cellular chemical homeostasis	19_GO:0042592 homeostatic process	-7.1	5.1	7.4	20836	571	114	16	14	3.3	11820|11927|12772|14319|14325|15251|15368|16819|17357|17748|17750|20304|20656|21817|26570|66162	App|Atox1|Ccr2|Fth1|Ftl1|Hif1a|Hmox1|Lcn2|Marcksl1|Mt1|Mt2|Ccl5|Sod2|Tgm2|Slc7a11|Bola2	-4.9	model
GO Biological Processes	19	GO:0097530	granulocyte migration	19_GO:0002376 immune system process	-7	14	10	20836	103	114	8	7	2.4	20201|20202|20304|20305|20308|20310|56744|330122	S100a8|S100a9|Ccl5|Ccl6|Ccl9|Cxcl2|Pf4|Cxcl3	-4.8	model
GO Biological Processes	19	GO:0030003	cellular monoatomic cation homeostasis	19_GO:0042592 homeostatic process	-6.9	5.9	7.6	20836	436	114	14	12	3.1	11820|11927|12772|14319|14325|15251|15368|16819|17357|17748|17750|20304|21817|66162	App|Atox1|Ccr2|Fth1|Ftl1|Hif1a|Hmox1|Lcn2|Marcksl1|Mt1|Mt2|Ccl5|Tgm2|Bola2	-4.8	model
GO Biological Processes	19	GO:0006873	cellular monoatomic ion homeostasis	19_GO:0042592 homeostatic process	-6.8	5.7	7.5	20836	446	114	14	12	3.1	11820|11927|12772|14319|14325|15251|15368|16819|17357|17748|17750|20304|21817|66162	App|Atox1|Ccr2|Fth1|Ftl1|Hif1a|Hmox1|Lcn2|Marcksl1|Mt1|Mt2|Ccl5|Tgm2|Bola2	-4.7	model
GO Biological Processes	19	GO:0002246	wound healing involved in inflammatory response	19_GO:0050896 response to stimulus	-6.8	73	17	20836	10	114	4	3.5	1.7	12772|15251|15368|21857	Ccr2|Hif1a|Hmox1|Timp1	-4.6	model
GO Biological Processes	19	GO:0050670	regulation of lymphocyte proliferation	19_GO:0002376 immune system process	-6.7	7.7	8.1	20836	260	114	11	9.6	2.8	11846|11847|12484|12494|12608|12772|14960|16149|16988|17319|20304	Arg1|Arg2|Cd24a|Cd38|Cebpb|Ccr2|H2-Aa|Cd74|Lst1|Mif|Ccl5	-4.6	model
GO Biological Processes	19	GO:1990868	response to chemokine	19_GO:0050896 response to stimulus	-6.7	17	10	20836	76	114	7	6.1	2.2	12772|20304|20305|20308|20310|56744|330122	Ccr2|Ccl5|Ccl6|Ccl9|Cxcl2|Pf4|Cxcl3	-4.6	model
GO Biological Processes	19	GO:1990869	cellular response to chemokine	19_GO:0050896 response to stimulus	-6.7	17	10	20836	76	114	7	6.1	2.2	12772|20304|20305|20308|20310|56744|330122	Ccr2|Ccl5|Ccl6|Ccl9|Cxcl2|Pf4|Cxcl3	-4.6	model
GO Biological Processes	19	GO:0002695	negative regulation of leukocyte activation	19_GO:0002376 immune system process	-6.7	8.9	8.4	20836	206	114	10	8.8	2.6	11846|11847|12484|12608|12772|14268|14960|15368|16149|16988	Arg1|Arg2|Cd24a|Cebpb|Ccr2|Fn1|H2-Aa|Hmox1|Cd74|Lst1	-4.6	model
GO Biological Processes	19	GO:0032944	regulation of mononuclear cell proliferation	19_GO:0050789 regulation of biological process	-6.7	7.6	8	20836	264	114	11	9.6	2.8	11846|11847|12484|12494|12608|12772|14960|16149|16988|17319|20304	Arg1|Arg2|Cd24a|Cd38|Cebpb|Ccr2|H2-Aa|Cd74|Lst1|Mif|Ccl5	-4.6	model
GO Biological Processes	19	GO:0006754	ATP biosynthetic process	19_GO:0008152 metabolic process	-6.5	16	9.9	20836	81	114	7	6.1	2.2	11674|11958|18746|27425|66091|78330|102631912	Aldoa|Atp5k|Pkm|Atp5l|Ndufa3|Ndufv3|Ndufb1	-4.4	model
KEGG Pathway	24	mmu04978	Mineral absorption - Mus musculus (house mouse)		-6.3	20	11	20836	54	114	6	5.3	2.1	11927|14319|14325|15368|17748|17750	Atox1|Fth1|Ftl1|Hmox1|Mt1|Mt2	-4.2	model
GO Biological Processes	19	GO:0070663	regulation of leukocyte proliferation	19_GO:0050789 regulation of biological process	-6.3	7	7.6	20836	287	114	11	9.6	2.8	11846|11847|12484|12494|12608|12772|14960|16149|16988|17319|20304	Arg1|Arg2|Cd24a|Cd38|Cebpb|Ccr2|H2-Aa|Cd74|Lst1|Mif|Ccl5	-4.2	model
GO Biological Processes	19	GO:0050866	negative regulation of cell activation	19_GO:0048519 negative regulation of biological process	-6.3	8	7.9	20836	229	114	10	8.8	2.6	11846|11847|12484|12608|12772|14268|14960|15368|16149|16988	Arg1|Arg2|Cd24a|Cebpb|Ccr2|Fn1|H2-Aa|Hmox1|Cd74|Lst1	-4.2	model
GO Biological Processes	19	GO:0070555	response to interleukin-1	19_GO:0050896 response to stimulus	-6.2	14	9.4	20836	89	114	7	6.1	2.2	11820|12608|14268|20210|20304|20305|20308	App|Cebpb|Fn1|Saa3|Ccl5|Ccl6|Ccl9	-4.2	model
GO Biological Processes	19	GO:0002688	regulation of leukocyte chemotaxis	19_GO:0040011 locomotion	-6.2	11	8.6	20836	133	114	8	7	2.4	11820|12772|16149|17319|18081|20304|21825|27226	App|Ccr2|Cd74|Mif|Ninj1|Ccl5|Thbs1|Pla2g7	-4.1	model
GO Biological Processes	19	GO:0009206	purine ribonucleoside triphosphate biosynthetic process	19_GO:0008152 metabolic process	-6.1	14	9.2	20836	92	114	7	6.1	2.2	11674|11958|18746|27425|66091|78330|102631912	Aldoa|Atp5k|Pkm|Atp5l|Ndufa3|Ndufv3|Ndufb1	-4.1	model
GO Biological Processes	19	GO:0034341	response to type II interferon	19_GO:0044419 biological process involved in interspecies interaction between organisms	-6.1	11	8.5	20836	134	114	8	7	2.4	14960|16149|20304|20305|20308|66141|68713|80876	H2-Aa|Cd74|Ccl5|Ccl6|Ccl9|Ifitm3|Ifitm1|Ifitm2	-4.1	model
KEGG Pathway	24	mmu00190	Oxidative phosphorylation - Mus musculus (house mouse)		-6.1	11	8.5	20836	135	114	8	7	2.4	11958|12856|12861|12864|13063|27425|66091|78330	Atp5k|Cox17|Cox6a1|Cox6c|Cycs|Atp5l|Ndufa3|Ndufv3	-4.1	model
GO Biological Processes	19	GO:0009145	purine nucleoside triphosphate biosynthetic process	19_GO:0008152 metabolic process	-6.1	14	9.1	20836	93	114	7	6.1	2.2	11674|11958|18746|27425|66091|78330|102631912	Aldoa|Atp5k|Pkm|Atp5l|Ndufa3|Ndufv3|Ndufb1	-4.1	model
GO Biological Processes	19	GO:0090594	inflammatory response to wounding	19_GO:0050896 response to stimulus	-6.1	52	14	20836	14	114	4	3.5	1.7	12772|15251|15368|21857	Ccr2|Hif1a|Hmox1|Timp1	-4.1	model
GO Biological Processes	19	GO:0042330	taxis	19_GO:0040011 locomotion	-6.1	5	6.8	20836	514	114	14	12	3.1	11820|12772|13723|18081|20201|20202|20210|20304|20305|20308|20310|56744|212541|330122	App|Ccr2|Emb|Ninj1|S100a8|S100a9|Saa3|Ccl5|Ccl6|Ccl9|Cxcl2|Pf4|Rho|Cxcl3	-4.1	model
GO Biological Processes	19	GO:0002685	regulation of leukocyte migration	19_GO:0040011 locomotion	-6.1	7.6	7.6	20836	242	114	10	8.8	2.6	11820|12772|13601|16149|17319|17387|18081|20304|21825|27226	App|Ccr2|Ecm1|Cd74|Mif|Mmp14|Ninj1|Ccl5|Thbs1|Pla2g7	-4.1	model
KEGG Pathway	24	mmu04061	Viral protein interaction with cytokine and cytokine receptor - Mus musculus (house mouse)		-6	13	9	20836	95	114	7	6.1	2.2	12772|20304|20305|20308|20310|56744|330122	Ccr2|Ccl5|Ccl6|Ccl9|Cxcl2|Pf4|Cxcl3	-4.1	model
GO Biological Processes	19	GO:0002828	regulation of type 2 immune response	19_GO:0002376 immune system process	-6	28	11	20836	33	114	5	4.4	1.9	11846|11847|12772|13601|16149	Arg1|Arg2|Ccr2|Ecm1|Cd74	-4	model
GO Biological Processes	19	GO:0031347	regulation of defense response	19_GO:0050896 response to stimulus	-6	4	6.4	20836	772	114	17	15	3.3	11433|11820|11846|11847|12484|12608|12772|16149|16852|18081|20201|20202|20304|21817|27052|56619|56620	Acp5|App|Arg1|Arg2|Cd24a|Cebpb|Ccr2|Cd74|Lgals1|Ninj1|S100a8|S100a9|Ccl5|Tgm2|Aoah|Clec4e|Clec4n	-4	model
GO Biological Processes	19	GO:0009201	ribonucleoside triphosphate biosynthetic process	19_GO:0008152 metabolic process	-6	13	8.9	20836	97	114	7	6.1	2.2	11674|11958|18746|27425|66091|78330|102631912	Aldoa|Atp5k|Pkm|Atp5l|Ndufa3|Ndufv3|Ndufb1	-4	model
GO Biological Processes	19	GO:0050727	regulation of inflammatory response	19_GO:0050896 response to stimulus	-5.9	5.7	6.9	20836	383	114	12	11	2.9	11433|11820|12484|12608|12772|16852|18081|20201|20202|20304|21817|27052	Acp5|App|Cd24a|Cebpb|Ccr2|Lgals1|Ninj1|S100a8|S100a9|Ccl5|Tgm2|Aoah	-3.9	model
GO Biological Processes	19	GO:0007162	negative regulation of cell adhesion	19_GO:0048519 negative regulation of biological process	-5.9	6.3	7.1	20836	318	114	11	9.6	2.8	11433|11846|11847|11898|12484|12608|14960|16149|16852|17387|21825	Acp5|Arg1|Arg2|Ass1|Cd24a|Cebpb|H2-Aa|Cd74|Lgals1|Mmp14|Thbs1	-3.9	model
GO Biological Processes	19	GO:0040011	locomotion	19_GO:0040011 locomotion	-5.8	4.8	6.5	20836	538	114	14	12	3.1	11820|12772|13723|18081|20201|20202|20210|20304|20305|20308|20310|56744|212541|330122	App|Ccr2|Emb|Ninj1|S100a8|S100a9|Saa3|Ccl5|Ccl6|Ccl9|Cxcl2|Pf4|Rho|Cxcl3	-3.9	model
GO Biological Processes	19	GO:0090025	regulation of monocyte chemotaxis	19_GO:0040011 locomotion	-5.8	25	11	20836	36	114	5	4.4	1.9	11820|12772|18081|20304|27226	App|Ccr2|Ninj1|Ccl5|Pla2g7	-3.9	model
GO Biological Processes	19	GO:0007159	leukocyte cell-cell adhesion	19_GO:0009987 cellular process	-5.8	17	9.5	20836	65	114	6	5.3	2.1	12484|12772|20201|20202|20304|21825	Cd24a|Ccr2|S100a8|S100a9|Ccl5|Thbs1	-3.9	model
GO Biological Processes	19	GO:0019221	cytokine-mediated signaling pathway	19_GO:0023052 signaling	-5.8	6.2	7	20836	322	114	11	9.6	2.8	12772|16149|20304|20305|20308|20310|56744|66141|68713|80876|330122	Ccr2|Cd74|Ccl5|Ccl6|Ccl9|Cxcl2|Pf4|Ifitm3|Ifitm1|Ifitm2|Cxcl3	-3.9	model
GO Biological Processes	19	GO:0043903	regulation of biological process involved in symbiotic interaction	19_GO:0044419 biological process involved in interspecies interaction between organisms	-5.7	16	9.3	20836	67	114	6	5.3	2.1	11846|16149|16852|66141|68713|80876	Arg1|Cd74|Lgals1|Ifitm3|Ifitm1|Ifitm2	-3.8	model
GO Biological Processes	19	GO:0006959	humoral immune response	19_GO:0002376 immune system process	-5.7	6.9	7.2	20836	263	114	10	8.8	2.6	11820|12772|18636|20202|20310|20568|56744|66107|330122|100034251	App|Ccr2|Cfp|S100a9|Cxcl2|Slpi|Pf4|Wfdc21|Cxcl3|Wfdc17	-3.8	model
GO Biological Processes	19	GO:0006879	cellular iron ion homeostasis	19_GO:0042592 homeostatic process	-5.7	16	9.3	20836	68	114	6	5.3	2.1	14319|14325|15251|15368|16819|66162	Fth1|Ftl1|Hif1a|Hmox1|Lcn2|Bola2	-3.8	model
GO Biological Processes	19	GO:0009142	nucleoside triphosphate biosynthetic process	19_GO:0008152 metabolic process	-5.7	12	8.4	20836	108	114	7	6.1	2.2	11674|11958|18746|27425|66091|78330|102631912	Aldoa|Atp5k|Pkm|Atp5l|Ndufa3|Ndufv3|Ndufb1	-3.8	model
GO Biological Processes	19	GO:0032642	regulation of chemokine production	19_GO:0032501 multicellular organismal process	-5.6	11	8.2	20836	112	114	7	6.1	2.2	11820|11847|12484|12655|16149|17319|20304	App|Arg2|Cd24a|Chil3|Cd74|Mif|Ccl5	-3.7	model
GO Biological Processes	19	GO:2000377	regulation of reactive oxygen species metabolic process	19_GO:0008152 metabolic process	-5.5	9.1	7.6	20836	161	114	8	7	2.4	11433|11820|11847|15251|16819|20656|21825|98496	Acp5|App|Arg2|Hif1a|Lcn2|Sod2|Thbs1|Pid1	-3.7	model
GO Biological Processes	19	GO:0006979	response to oxidative stress	19_GO:0050896 response to stimulus	-5.5	5.8	6.7	20836	344	114	11	9.6	2.8	11820|11927|12494|14782|15251|15368|16819|18477|20656|26570|54683	App|Atox1|Cd38|Gsr|Hif1a|Hmox1|Lcn2|Prdx1|Sod2|Slc7a11|Prdx5	-3.6	model
GO Biological Processes	19	GO:0046034	ATP metabolic process	19_GO:0008152 metabolic process	-5.5	9	7.6	20836	162	114	8	7	2.4	11674|11958|13806|18746|27425|66091|78330|102631912	Aldoa|Atp5k|Eno1|Pkm|Atp5l|Ndufa3|Ndufv3|Ndufb1	-3.6	model
GO Biological Processes	19	GO:0006119	oxidative phosphorylation	19_GO:0008152 metabolic process	-5.5	11	8.1	20836	114	114	7	6.1	2.2	11958|12861|12864|13063|66091|78330|102631912	Atp5k|Cox6a1|Cox6c|Cycs|Ndufa3|Ndufv3|Ndufb1	-3.6	model
GO Biological Processes	19	GO:0071347	cellular response to interleukin-1	19_GO:0050896 response to stimulus	-5.5	15	8.8	20836	74	114	6	5.3	2.1	12608|14268|20210|20304|20305|20308	Cebpb|Fn1|Saa3|Ccl5|Ccl6|Ccl9	-3.6	model
GO Biological Processes	19	GO:0006091	generation of precursor metabolites and energy	19_GO:0008152 metabolic process	-5.4	5.7	6.6	20836	353	114	11	9.6	2.8	11674|11958|12861|12864|13063|13806|18746|20656|66091|78330|102631912	Aldoa|Atp5k|Cox6a1|Cox6c|Cycs|Eno1|Pkm|Sod2|Ndufa3|Ndufv3|Ndufb1	-3.6	model
GO Biological Processes	19	GO:0019730	antimicrobial humoral response	19_GO:0044419 biological process involved in interspecies interaction between organisms	-5.4	8.7	7.4	20836	169	114	8	7	2.4	11820|20202|20310|20568|56744|66107|330122|100034251	App|S100a9|Cxcl2|Slpi|Pf4|Wfdc21|Cxcl3|Wfdc17	-3.5	model
GO Biological Processes	19	GO:0050867	positive regulation of cell activation	19_GO:0048518 positive regulation of biological process	-5.4	5.1	6.4	20836	430	114	12	11	2.9	12484|12494|12772|14726|14960|16149|16852|17319|17387|17474|20304|21825	Cd24a|Cd38|Ccr2|Pdpn|H2-Aa|Cd74|Lgals1|Mif|Mmp14|Clec4d|Ccl5|Thbs1	-3.5	model
GO Biological Processes	19	GO:2000106	regulation of leukocyte apoptotic process	19_GO:0050789 regulation of biological process	-5.4	11	7.9	20836	120	114	7	6.1	2.2	11847|12484|15251|16149|17319|20304|26570	Arg2|Cd24a|Hif1a|Cd74|Mif|Ccl5|Slc7a11	-3.5	model
GO Biological Processes	19	GO:0006935	chemotaxis	19_GO:0040011 locomotion	-5.3	4.6	6.2	20836	512	114	13	11	3	11820|12772|13723|18081|20201|20202|20210|20304|20305|20308|20310|56744|330122	App|Ccr2|Emb|Ninj1|S100a8|S100a9|Saa3|Ccl5|Ccl6|Ccl9|Cxcl2|Pf4|Cxcl3	-3.5	model
KEGG Pathway	24	mmu01230	Biosynthesis of amino acids - Mus musculus (house mouse)		-5.3	14	8.5	20836	79	114	6	5.3	2.1	11674|11846|11847|11898|13806|18746	Aldoa|Arg1|Arg2|Ass1|Eno1|Pkm	-3.5	model
GO Biological Processes	19	GO:0002683	negative regulation of immune system process	19_GO:0002376 immune system process	-5.3	4.6	6.1	20836	521	114	13	11	3	11433|11846|11847|12484|12608|12772|14268|14960|15368|16149|16988|17319|21825	Acp5|Arg1|Arg2|Cd24a|Cebpb|Ccr2|Fn1|H2-Aa|Hmox1|Cd74|Lst1|Mif|Thbs1	-3.4	model
GO Biological Processes	19	GO:0042742	defense response to bacterium	19_GO:0044419 biological process involved in interspecies interaction between organisms	-5.2	5.4	6.4	20836	371	114	11	9.6	2.8	11433|11820|12608|15439|16819|17474|20568|56619|66107|231507|100034251	Acp5|App|Cebpb|Hp|Lcn2|Clec4d|Slpi|Clec4e|Wfdc21|Plac8|Wfdc17	-3.4	model
GO Biological Processes	19	GO:0051249	regulation of lymphocyte activation	19_GO:0002376 immune system process	-5.2	4.5	6	20836	530	114	13	11	3	11846|11847|12484|12494|12608|12772|14960|16149|16852|16988|17319|17387|20304	Arg1|Arg2|Cd24a|Cd38|Cebpb|Ccr2|H2-Aa|Cd74|Lgals1|Lst1|Mif|Mmp14|Ccl5	-3.4	model
GO Biological Processes	19	GO:0050920	regulation of chemotaxis	19_GO:0040011 locomotion	-5.2	6.9	6.8	20836	239	114	9	7.9	2.5	11820|12772|14268|16149|17319|18081|20304|21825|27226	App|Ccr2|Fn1|Cd74|Mif|Ninj1|Ccl5|Thbs1|Pla2g7	-3.4	model
GO Biological Processes	19	GO:0071675	regulation of mononuclear cell migration	19_GO:0040011 locomotion	-5.2	9.9	7.5	20836	129	114	7	6.1	2.2	11820|12772|13601|18081|20304|21825|27226	App|Ccr2|Ecm1|Ninj1|Ccl5|Thbs1|Pla2g7	-3.3	model
GO Biological Processes	19	GO:1905521	regulation of macrophage migration	19_GO:0040011 locomotion	-5.2	19	9.2	20836	49	114	5	4.4	1.9	12772|17319|17387|20304|21825	Ccr2|Mif|Mmp14|Ccl5|Thbs1	-3.3	model
GO Biological Processes	19	GO:0070228	regulation of lymphocyte apoptotic process	19_GO:0050789 regulation of biological process	-5.1	13	8.2	20836	85	114	6	5.3	2.1	11847|12484|15251|16149|17319|20304	Arg2|Cd24a|Hif1a|Cd74|Mif|Ccl5	-3.3	model
GO Biological Processes	19	GO:0009205	purine ribonucleoside triphosphate metabolic process	19_GO:0008152 metabolic process	-5.1	7.9	7	20836	186	114	8	7	2.4	11674|11958|13806|18746|27425|66091|78330|102631912	Aldoa|Atp5k|Eno1|Pkm|Atp5l|Ndufa3|Ndufv3|Ndufb1	-3.3	model
GO Biological Processes	19	GO:0045333	cellular respiration	19_GO:0008152 metabolic process	-5	7.8	6.9	20836	188	114	8	7	2.4	11958|12861|12864|13063|20656|66091|78330|102631912	Atp5k|Cox6a1|Cox6c|Cycs|Sod2|Ndufa3|Ndufv3|Ndufb1	-3.3	model
GO Biological Processes	19	GO:0046596	regulation of viral entry into host cell	19_GO:0016032 viral process	-5	18	8.9	20836	52	114	5	4.4	1.9	16149|16852|66141|68713|80876	Cd74|Lgals1|Ifitm3|Ifitm1|Ifitm2	-3.2	model
GO Biological Processes	19	GO:0050792	regulation of viral process	19_GO:0016032 viral process	-5	7.7	6.9	20836	191	114	8	7	2.4	16149|16852|18643|20304|20568|66141|68713|80876	Cd74|Lgals1|Pfn1|Ccl5|Slpi|Ifitm3|Ifitm1|Ifitm2	-3.2	model
GO Biological Processes	19	GO:0009144	purine nucleoside triphosphate metabolic process	19_GO:0008152 metabolic process	-5	7.6	6.8	20836	192	114	8	7	2.4	11674|11958|13806|18746|27425|66091|78330|102631912	Aldoa|Atp5k|Eno1|Pkm|Atp5l|Ndufa3|Ndufv3|Ndufb1	-3.2	model
GO Biological Processes	19	GO:0002237	response to molecule of bacterial origin	19_GO:0044419 biological process involved in interspecies interaction between organisms	-5	5.1	6.1	20836	395	114	11	9.6	2.8	11433|12484|12608|20201|20202|20304|20310|20568|56744|66107|330122	Acp5|Cd24a|Cebpb|S100a8|S100a9|Ccl5|Cxcl2|Slpi|Pf4|Wfdc21|Cxcl3	-3.2	model
GO Biological Processes	19	GO:0009199	ribonucleoside triphosphate metabolic process	19_GO:0008152 metabolic process	-5	7.6	6.8	20836	193	114	8	7	2.4	11674|11958|13806|18746|27425|66091|78330|102631912	Aldoa|Atp5k|Eno1|Pkm|Atp5l|Ndufa3|Ndufv3|Ndufb1	-3.2	model
KEGG Pathway	24	mmu04657	IL-17 signaling pathway - Mus musculus (house mouse)		-4.9	12	7.7	20836	93	114	6	5.3	2.1	12608|16819|20201|20202|20310|330122	Cebpb|Lcn2|S100a8|S100a9|Cxcl2|Cxcl3	-3.2	model
GO Biological Processes	19	GO:0002523	leukocyte migration involved in inflammatory response	19_GO:0002376 immune system process	-4.9	27	10	20836	27	114	4	3.5	1.7	12484|18081|20201|20202	Cd24a|Ninj1|S100a8|S100a9	-3.1	model
GO Biological Processes	19	GO:0050672	negative regulation of lymphocyte proliferation	19_GO:0002376 immune system process	-4.8	11	7.6	20836	96	114	6	5.3	2.1	11846|11847|12484|12608|14960|16988	Arg1|Arg2|Cd24a|Cebpb|H2-Aa|Lst1	-3.1	model
GO Biological Processes	19	GO:0052372	modulation by symbiont of entry into host	19_GO:0044419 biological process involved in interspecies interaction between organisms	-4.8	16	8.4	20836	57	114	5	4.4	1.9	16149|16852|66141|68713|80876	Cd74|Lgals1|Ifitm3|Ifitm1|Ifitm2	-3.1	model
GO Biological Processes	19	GO:0002696	positive regulation of leukocyte activation	19_GO:0002376 immune system process	-4.8	4.9	5.9	20836	408	114	11	9.6	2.8	12484|12494|12772|14960|16149|16852|17319|17387|17474|20304|21825	Cd24a|Cd38|Ccr2|H2-Aa|Cd74|Lgals1|Mif|Mmp14|Clec4d|Ccl5|Thbs1	-3.1	model
GO Biological Processes	19	GO:0032945	negative regulation of mononuclear cell proliferation	19_GO:0048519 negative regulation of biological process	-4.8	11	7.5	20836	97	114	6	5.3	2.1	11846|11847|12484|12608|14960|16988	Arg1|Arg2|Cd24a|Cebpb|H2-Aa|Lst1	-3.1	model
GO Biological Processes	19	GO:0090026	positive regulation of monocyte chemotaxis	19_GO:0040011 locomotion	-4.8	26	9.9	20836	28	114	4	3.5	1.7	11820|12772|20304|27226	App|Ccr2|Ccl5|Pla2g7	-3.1	model
GO Biological Processes	19	GO:0070229	negative regulation of lymphocyte apoptotic process	19_GO:0048519 negative regulation of biological process	-4.8	16	8.3	20836	58	114	5	4.4	1.9	11847|15251|16149|17319|20304	Arg2|Hif1a|Cd74|Mif|Ccl5	-3.1	model
GO Biological Processes	19	GO:0051238	sequestering of metal ion	19_GO:0051179 localization	-4.7	25	9.7	20836	29	114	4	3.5	1.7	12856|14319|14325|16819	Cox17|Fth1|Ftl1|Lcn2	-3	model
GO Biological Processes	19	GO:0000050	urea cycle	19_GO:0008152 metabolic process	-4.7	55	13	20836	10	114	3	2.6	1.5	11846|11847|11898	Arg1|Arg2|Ass1	-3	model
GO Biological Processes	19	GO:0071941	nitrogen cycle metabolic process	19_GO:0008152 metabolic process	-4.7	55	13	20836	10	114	3	2.6	1.5	11846|11847|11898	Arg1|Arg2|Ass1	-3	model
GO Biological Processes	19	GO:0019627	urea metabolic process	19_GO:0008152 metabolic process	-4.7	55	13	20836	10	114	3	2.6	1.5	11846|11847|11898	Arg1|Arg2|Ass1	-3	model
GO Biological Processes	19	GO:1903038	negative regulation of leukocyte cell-cell adhesion	19_GO:0048519 negative regulation of biological process	-4.7	8.5	6.8	20836	151	114	7	6.1	2.2	11846|11847|11898|12484|12608|14960|16149	Arg1|Arg2|Ass1|Cd24a|Cebpb|H2-Aa|Cd74	-3	model
GO Biological Processes	19	GO:1901215	negative regulation of neuron death	19_GO:0048519 negative regulation of biological process	-4.7	6	6.2	20836	275	114	9	7.9	2.5	11820|12608|15251|15368|16819|17748|20304|20656|26570	App|Cebpb|Hif1a|Hmox1|Lcn2|Mt1|Ccl5|Sod2|Slc7a11	-3	model
GO Biological Processes	19	GO:0009141	nucleoside triphosphate metabolic process	19_GO:0008152 metabolic process	-4.7	6.9	6.4	20836	211	114	8	7	2.4	11674|11958|13806|18746|27425|66091|78330|102631912	Aldoa|Atp5k|Eno1|Pkm|Atp5l|Ndufa3|Ndufv3|Ndufb1	-3	model
GO Biological Processes	19	GO:0009060	aerobic respiration	19_GO:0008152 metabolic process	-4.7	8.4	6.8	20836	153	114	7	6.1	2.2	11958|12861|12864|13063|66091|78330|102631912	Atp5k|Cox6a1|Cox6c|Cycs|Ndufa3|Ndufv3|Ndufb1	-3	model
GO Biological Processes	19	GO:0042060	wound healing	19_GO:0050896 response to stimulus	-4.7	5.9	6.1	20836	277	114	9	7.9	2.5	12772|14268|14726|15251|15368|21857|26570|56744|74145	Ccr2|Fn1|Pdpn|Hif1a|Hmox1|Timp1|Slc7a11|Pf4|F13a1	-3	model
GO Biological Processes	19	GO:0034599	cellular response to oxidative stress	19_GO:0050896 response to stimulus	-4.7	6.9	6.4	20836	212	114	8	7	2.4	14782|15251|15368|16819|18477|20656|26570|54683	Gsr|Hif1a|Hmox1|Lcn2|Prdx1|Sod2|Slc7a11|Prdx5	-3	model
GO Biological Processes	19	GO:0070664	negative regulation of leukocyte proliferation	19_GO:0048519 negative regulation of biological process	-4.6	11	7.2	20836	104	114	6	5.3	2.1	11846|11847|12484|12608|14960|16988	Arg1|Arg2|Cd24a|Cebpb|H2-Aa|Lst1	-2.9	model
GO Biological Processes	19	GO:0002690	positive regulation of leukocyte chemotaxis	19_GO:0040011 locomotion	-4.6	10	7.2	20836	106	114	6	5.3	2.1	11820|12772|16149|20304|21825|27226	App|Ccr2|Cd74|Ccl5|Thbs1|Pla2g7	-2.9	model
GO Biological Processes	19	GO:0045785	positive regulation of cell adhesion	19_GO:0048518 positive regulation of biological process	-4.6	4.2	5.5	20836	517	114	12	11	2.9	12484|12772|14268|14726|14960|16149|16852|18081|20194|20304|21817|21825	Cd24a|Ccr2|Fn1|Pdpn|H2-Aa|Cd74|Lgals1|Ninj1|S100a10|Ccl5|Tgm2|Thbs1	-2.9	model
KEGG Pathway	24	mmu05146	Amoebiasis - Mus musculus (house mouse)		-4.6	10	7.1	20836	107	114	6	5.3	2.1	11846|11847|14268|18477|20310|330122	Arg1|Arg2|Fn1|Prdx1|Cxcl2|Cxcl3	-2.9	model
GO Biological Processes	19	GO:0046597	negative regulation of viral entry into host cell	19_GO:0016032 viral process	-4.6	23	9.2	20836	32	114	4	3.5	1.7	16149|66141|68713|80876	Cd74|Ifitm3|Ifitm1|Ifitm2	-2.9	model
GO Biological Processes	19	GO:0050921	positive regulation of chemotaxis	19_GO:0040011 locomotion	-4.6	8	6.6	20836	159	114	7	6.1	2.2	11820|12772|14268|16149|20304|21825|27226	App|Ccr2|Fn1|Cd74|Ccl5|Thbs1|Pla2g7	-2.9	model
GO Biological Processes	19	GO:0045071	negative regulation of viral genome replication	19_GO:0016032 viral process	-4.5	14	7.8	20836	65	114	5	4.4	1.9	20304|20568|66141|68713|80876	Ccl5|Slpi|Ifitm3|Ifitm1|Ifitm2	-2.9	model
GO Biological Processes	19	GO:1903900	regulation of viral life cycle	19_GO:0016032 viral process	-4.5	7.9	6.6	20836	161	114	7	6.1	2.2	16149|16852|20304|20568|66141|68713|80876	Cd74|Lgals1|Ccl5|Slpi|Ifitm3|Ifitm1|Ifitm2	-2.9	model
GO Biological Processes	19	GO:0002548	monocyte chemotaxis	19_GO:0040011 locomotion	-4.5	22	9	20836	33	114	4	3.5	1.7	12772|20304|20305|20308	Ccr2|Ccl5|Ccl6|Ccl9	-2.8	model
GO Biological Processes	19	GO:0048525	negative regulation of viral process	19_GO:0016032 viral process	-4.5	10	7	20836	110	114	6	5.3	2.1	16149|20304|20568|66141|68713|80876	Cd74|Ccl5|Slpi|Ifitm3|Ifitm1|Ifitm2	-2.8	model
GO Biological Processes	19	GO:0015986	proton motive force-driven ATP synthesis	19_GO:0008152 metabolic process	-4.5	14	7.7	20836	67	114	5	4.4	1.9	11958|27425|66091|78330|102631912	Atp5k|Atp5l|Ndufa3|Ndufv3|Ndufb1	-2.8	model
KEGG Pathway	24	mmu04066	HIF-1 signaling pathway - Mus musculus (house mouse)		-4.4	9.6	6.8	20836	114	114	6	5.3	2.1	11674|13685|13806|15251|15368|21857	Aldoa|Eif4ebp1|Eno1|Hif1a|Hmox1|Timp1	-2.8	model
GO Biological Processes	19	GO:1903901	negative regulation of viral life cycle	19_GO:0016032 viral process	-4.4	21	8.7	20836	35	114	4	3.5	1.7	16149|66141|68713|80876	Cd74|Ifitm3|Ifitm1|Ifitm2	-2.8	model
GO Biological Processes	19	GO:0032496	response to lipopolysaccharide	19_GO:0044419 biological process involved in interspecies interaction between organisms	-4.4	4.9	5.6	20836	375	114	10	8.8	2.6	11433|12608|20201|20202|20304|20310|20568|56744|66107|330122	Acp5|Cebpb|S100a8|S100a9|Ccl5|Cxcl2|Slpi|Pf4|Wfdc21|Cxcl3	-2.7	model
GO Biological Processes	19	GO:0098609	cell-cell adhesion	19_GO:0009987 cellular process	-4.4	4.4	5.5	20836	456	114	11	9.6	2.8	12484|12772|13723|14726|16852|18081|20201|20202|20304|21825|26570	Cd24a|Ccr2|Emb|Pdpn|Lgals1|Ninj1|S100a8|S100a9|Ccl5|Thbs1|Slc7a11	-2.7	model
GO Biological Processes	19	GO:0002687	positive regulation of leukocyte migration	19_GO:0040011 locomotion	-4.4	7.5	6.3	20836	170	114	7	6.1	2.2	11820|12772|16149|17387|20304|21825|27226	App|Ccr2|Cd74|Mmp14|Ccl5|Thbs1|Pla2g7	-2.7	model
GO Biological Processes	19	GO:0009152	purine ribonucleotide biosynthetic process	19_GO:0008152 metabolic process	-4.4	7.5	6.3	20836	171	114	7	6.1	2.2	11674|11958|18746|27425|66091|78330|102631912	Aldoa|Atp5k|Pkm|Atp5l|Ndufa3|Ndufv3|Ndufb1	-2.7	model
GO Biological Processes	19	GO:0097577	sequestering of iron ion	19_GO:0042592 homeostatic process	-4.4	42	11	20836	13	114	3	2.6	1.5	14319|14325|16819	Fth1|Ftl1|Lcn2	-2.7	model
GO Biological Processes	19	GO:1903037	regulation of leukocyte cell-cell adhesion	19_GO:0050789 regulation of biological process	-4.3	4.8	5.6	20836	380	114	10	8.8	2.6	11846|11847|11898|12484|12608|12772|14960|16149|16852|20304	Arg1|Arg2|Ass1|Cd24a|Cebpb|Ccr2|H2-Aa|Cd74|Lgals1|Ccl5	-2.7	model
GO Biological Processes	19	GO:0051250	negative regulation of lymphocyte activation	19_GO:0002376 immune system process	-4.3	7.4	6.2	20836	174	114	7	6.1	2.2	11846|11847|12484|12608|14960|16149|16988	Arg1|Arg2|Cd24a|Cebpb|H2-Aa|Cd74|Lst1	-2.7	model
GO Biological Processes	19	GO:0045428	regulation of nitric oxide biosynthetic process	19_GO:0008152 metabolic process	-4.3	13	7.3	20836	73	114	5	4.4	1.9	11433|11820|11898|20656|56455	Acp5|App|Ass1|Sod2|Dynll1	-2.7	model
GO Biological Processes	19	GO:2000343	positive regulation of chemokine (C-X-C motif) ligand 2 production	19_GO:0048518 positive regulation of biological process	-4.3	39	11	20836	14	114	3	2.6	1.5	16149|17319|20304	Cd74|Mif|Ccl5	-2.6	model
GO Biological Processes	19	GO:0002829	negative regulation of type 2 immune response	19_GO:0002376 immune system process	-4.3	39	11	20836	14	114	3	2.6	1.5	11846|11847|12772	Arg1|Arg2|Ccr2	-2.6	model
GO Biological Processes	19	GO:0008285	negative regulation of cell population proliferation	19_GO:0048519 negative regulation of biological process	-4.2	3.4	5	20836	746	114	14	12	3.1	11820|11846|11847|12484|12608|14319|14726|14960|15368|16988|20656|21825|66141|68713	App|Arg1|Arg2|Cd24a|Cebpb|Fth1|Pdpn|H2-Aa|Hmox1|Lst1|Sod2|Thbs1|Ifitm3|Ifitm1	-2.6	model
GO Biological Processes	19	GO:0062013	positive regulation of small molecule metabolic process	19_GO:0048518 positive regulation of biological process	-4.2	7.1	6.1	20836	179	114	7	6.1	2.2	11813|11820|13806|15251|16149|59046|98496	Apoc2|App|Eno1|Hif1a|Cd74|Arpp19|Pid1	-2.6	model
GO Biological Processes	19	GO:0071634	regulation of transforming growth factor beta production	19_GO:0032501 multicellular organismal process	-4.2	19	8.2	20836	39	114	4	3.5	1.7	12484|14268|15251|21825	Cd24a|Fn1|Hif1a|Thbs1	-2.6	model
GO Biological Processes	19	GO:2001242	regulation of intrinsic apoptotic signaling pathway	19_GO:0023052 signaling	-4.2	7.1	6.1	20836	181	114	7	6.1	2.2	13806|15251|16149|17319|20201|20202|20656	Eno1|Hif1a|Cd74|Mif|S100a8|S100a9|Sod2	-2.6	model
GO Biological Processes	19	GO:0045766	positive regulation of angiogenesis	19_GO:0032502 developmental process	-4.2	7.1	6.1	20836	181	114	7	6.1	2.2	13601|15251|15368|18081|18746|20304|21825	Ecm1|Hif1a|Hmox1|Ninj1|Pkm|Ccl5|Thbs1	-2.6	model
GO Biological Processes	19	GO:1904018	positive regulation of vasculature development	19_GO:0032502 developmental process	-4.2	7.1	6.1	20836	181	114	7	6.1	2.2	13601|15251|15368|18081|18746|20304|21825	Ecm1|Hif1a|Hmox1|Ninj1|Pkm|Ccl5|Thbs1	-2.6	model
GO Biological Processes	19	GO:0080164	regulation of nitric oxide metabolic process	19_GO:0008152 metabolic process	-4.2	12	7.1	20836	77	114	5	4.4	1.9	11433|11820|11898|20656|56455	Acp5|App|Ass1|Sod2|Dynll1	-2.6	model
KEGG Pathway	24	mmu04216	Ferroptosis - Mus musculus (house mouse)		-4.2	18	8.1	20836	40	114	4	3.5	1.7	14319|14325|15368|26570	Fth1|Ftl1|Hmox1|Slc7a11	-2.6	model
GO Biological Processes	19	GO:0034110	regulation of homotypic cell-cell adhesion	19_GO:0050789 regulation of biological process	-4.2	18	8.1	20836	40	114	4	3.5	1.7	12484|14726|16852|20304	Cd24a|Pdpn|Lgals1|Ccl5	-2.6	model
GO Biological Processes	19	GO:0009260	ribonucleotide biosynthetic process	19_GO:0008152 metabolic process	-4.2	7	6	20836	183	114	7	6.1	2.2	11674|11958|18746|27425|66091|78330|102631912	Aldoa|Atp5k|Pkm|Atp5l|Ndufa3|Ndufv3|Ndufb1	-2.6	model
GO Biological Processes	19	GO:0048145	regulation of fibroblast proliferation	19_GO:0050789 regulation of biological process	-4.2	8.7	6.4	20836	126	114	6	5.3	2.1	12306|14268|14319|16149|17319|20656	Anxa2|Fn1|Fth1|Cd74|Mif|Sod2	-2.6	model
GO Biological Processes	19	GO:2000379	positive regulation of reactive oxygen species metabolic process	19_GO:0048518 positive regulation of biological process	-4.2	12	7	20836	78	114	5	4.4	1.9	11820|16819|20656|21825|98496	App|Lcn2|Sod2|Thbs1|Pid1	-2.6	model
GO Biological Processes	19	GO:0006525	arginine metabolic process	19_GO:0008152 metabolic process	-4.2	37	10	20836	15	114	3	2.6	1.5	11846|11847|11898	Arg1|Arg2|Ass1	-2.6	model
GO Biological Processes	19	GO:0070486	leukocyte aggregation	19_GO:0009987 cellular process	-4.2	37	10	20836	15	114	3	2.6	1.5	20201|20202|21825	S100a8|S100a9|Thbs1	-2.6	model
GO Biological Processes	19	GO:0002718	regulation of cytokine production involved in immune response	19_GO:0002376 immune system process	-4.1	8.6	6.4	20836	127	114	6	5.3	2.1	11433|11846|12772|15368|16149|17319	Acp5|Arg1|Ccr2|Hmox1|Cd74|Mif	-2.6	model
GO Biological Processes	19	GO:0032680	regulation of tumor necrosis factor production	19_GO:0032501 multicellular organismal process	-4.1	6.9	6	20836	185	114	7	6.1	2.2	11433|11820|11847|12484|12772|17319|21825	Acp5|App|Arg2|Cd24a|Ccr2|Mif|Thbs1	-2.5	model
GO Biological Processes	19	GO:0048247	lymphocyte chemotaxis	19_GO:0040011 locomotion	-4.1	18	8	20836	41	114	4	3.5	1.7	12772|20304|20305|20308	Ccr2|Ccl5|Ccl6|Ccl9	-2.5	model
GO Biological Processes	19	GO:1903555	regulation of tumor necrosis factor superfamily cytokine production	19_GO:0032501 multicellular organismal process	-4.1	6.8	5.9	20836	188	114	7	6.1	2.2	11433|11820|11847|12484|12772|17319|21825	Acp5|App|Arg2|Cd24a|Ccr2|Mif|Thbs1	-2.5	model
GO Biological Processes	19	GO:2000107	negative regulation of leukocyte apoptotic process	19_GO:0048519 negative regulation of biological process	-4.1	11	6.9	20836	81	114	5	4.4	1.9	11847|15251|16149|17319|20304	Arg2|Hif1a|Cd74|Mif|Ccl5	-2.5	model
GO Biological Processes	19	GO:0042130	negative regulation of T cell proliferation	19_GO:0002376 immune system process	-4.1	11	6.9	20836	81	114	5	4.4	1.9	11846|11847|12484|12608|14960	Arg1|Arg2|Cd24a|Cebpb|H2-Aa	-2.5	model
GO Biological Processes	19	GO:0034112	positive regulation of homotypic cell-cell adhesion	19_GO:0048518 positive regulation of biological process	-4.1	34	9.9	20836	16	114	3	2.6	1.5	14726|16852|20304	Pdpn|Lgals1|Ccl5	-2.5	model
GO Biological Processes	19	GO:0051235	maintenance of location	19_GO:0051179 localization	-4.1	6.7	5.9	20836	190	114	7	6.1	2.2	12856|14319|14325|16819|18643|19240|66915	Cox17|Fth1|Ftl1|Lcn2|Pfn1|Tmsb10|Cops9	-2.5	model
GO Biological Processes	19	GO:0009611	response to wounding	19_GO:0050896 response to stimulus	-4.1	4.4	5.2	20836	411	114	10	8.8	2.6	12772|14268|14726|15251|15368|20656|21857|26570|56744|74145	Ccr2|Fn1|Pdpn|Hif1a|Hmox1|Sod2|Timp1|Slc7a11|Pf4|F13a1	-2.5	model
GO Biological Processes	19	GO:0048771	tissue remodeling	19_GO:0032501 multicellular organismal process	-4.1	8.3	6.2	20836	132	114	6	5.3	2.1	11433|12772|15251|17387|21817|21857	Acp5|Ccr2|Hif1a|Mmp14|Tgm2|Timp1	-2.5	model
GO Biological Processes	19	GO:0015980	energy derivation by oxidation of organic compounds	19_GO:0008152 metabolic process	-4.1	5.7	5.6	20836	258	114	8	7	2.4	11958|12861|12864|13063|20656|66091|78330|102631912	Atp5k|Cox6a1|Cox6c|Cycs|Sod2|Ndufa3|Ndufv3|Ndufb1	-2.5	model
GO Biological Processes	19	GO:0042743	hydrogen peroxide metabolic process	19_GO:0008152 metabolic process	-4.1	17	7.8	20836	43	114	4	3.5	1.7	13063|18477|20656|54683	Cycs|Prdx1|Sod2|Prdx5	-2.5	model
GO Biological Processes	19	GO:0046390	ribose phosphate biosynthetic process	19_GO:0008152 metabolic process	-4	6.7	5.8	20836	192	114	7	6.1	2.2	11674|11958|18746|27425|66091|78330|102631912	Aldoa|Atp5k|Pkm|Atp5l|Ndufa3|Ndufv3|Ndufb1	-2.5	model
KEGG Pathway	24	mmu04062	Chemokine signaling pathway - Mus musculus (house mouse)		-4	6.7	5.8	20836	192	114	7	6.1	2.2	12772|20304|20305|20308|20310|56744|330122	Ccr2|Ccl5|Ccl6|Ccl9|Cxcl2|Pf4|Cxcl3	-2.5	model
GO Biological Processes	19	GO:0032722	positive regulation of chemokine production	19_GO:0048518 positive regulation of biological process	-4	11	6.8	20836	83	114	5	4.4	1.9	11820|12655|16149|17319|20304	App|Chil3|Cd74|Mif|Ccl5	-2.5	model
GO Biological Processes	19	GO:0001775	cell activation	19_GO:0032501 multicellular organismal process	-4	3.3	4.8	20836	781	114	14	12	3.1	11820|12484|12494|12608|14268|16149|16852|17474|18477|20304|21857|26570|56619|56744	App|Cd24a|Cd38|Cebpb|Fn1|Cd74|Lgals1|Clec4d|Prdx1|Ccl5|Timp1|Slc7a11|Clec4e|Pf4	-2.5	model
GO Biological Processes	19	GO:0022407	regulation of cell-cell adhesion	19_GO:0050789 regulation of biological process	-4	4	5	20836	503	114	11	9.6	2.8	11846|11847|11898|12484|12608|12772|14726|14960|16149|16852|20304	Arg1|Arg2|Ass1|Cd24a|Cebpb|Ccr2|Pdpn|H2-Aa|Cd74|Lgals1|Ccl5	-2.4	model
GO Biological Processes	19	GO:0061718	glucose catabolic process to pyruvate	19_GO:0008152 metabolic process	-4	32	9.6	20836	17	114	3	2.6	1.5	11674|13806|18746	Aldoa|Eno1|Pkm	-2.4	model
GO Biological Processes	19	GO:0010755	regulation of plasminogen activation	19_GO:0008152 metabolic process	-4	32	9.6	20836	17	114	3	2.6	1.5	13806|20194|21825	Eno1|S100a10|Thbs1	-2.4	model
GO Biological Processes	19	GO:0061621	canonical glycolysis	19_GO:0008152 metabolic process	-4	32	9.6	20836	17	114	3	2.6	1.5	11674|13806|18746	Aldoa|Eno1|Pkm	-2.4	model
GO Biological Processes	19	GO:0006735	NADH regeneration	19_GO:0008152 metabolic process	-4	32	9.6	20836	17	114	3	2.6	1.5	11674|13806|18746	Aldoa|Eno1|Pkm	-2.4	model
GO Biological Processes	19	GO:0050868	negative regulation of T cell activation	19_GO:0002376 immune system process	-4	8.1	6.1	20836	136	114	6	5.3	2.1	11846|11847|12484|12608|14960|16149	Arg1|Arg2|Cd24a|Cebpb|H2-Aa|Cd74	-2.4	model
GO Biological Processes	19	GO:0006164	purine nucleotide biosynthetic process	19_GO:0008152 metabolic process	-4	6.5	5.7	20836	197	114	7	6.1	2.2	11674|11958|18746|27425|66091|78330|102631912	Aldoa|Atp5k|Pkm|Atp5l|Ndufa3|Ndufv3|Ndufb1	-2.4	model
GO Biological Processes	19	GO:0018149	peptide cross-linking	19_GO:0008152 metabolic process	-4	16	7.6	20836	45	114	4	3.5	1.7	14268|21817|21825|74145	Fn1|Tgm2|Thbs1|F13a1	-2.4	model
GO Biological Processes	19	GO:2001233	regulation of apoptotic signaling pathway	19_GO:0023052 signaling	-4	4.3	5.1	20836	422	114	10	8.8	2.6	13806|15251|15368|16149|17319|20201|20202|20656|21825|56295	Eno1|Hif1a|Hmox1|Cd74|Mif|S100a8|S100a9|Sod2|Thbs1|Higd1a	-2.4	model
GO Biological Processes	19	GO:0051251	positive regulation of lymphocyte activation	19_GO:0002376 immune system process	-4	4.8	5.3	20836	342	114	9	7.9	2.5	12484|12494|12772|14960|16149|16852|17319|17387|20304	Cd24a|Cd38|Ccr2|H2-Aa|Cd74|Lgals1|Mif|Mmp14|Ccl5	-2.4	model
KEGG Pathway	24	mmu05323	Rheumatoid arthritis - Mus musculus (house mouse)		-3.9	11	6.6	20836	87	114	5	4.4	1.9	11433|14960|20304|20310|330122	Acp5|H2-Aa|Ccl5|Cxcl2|Cxcl3	-2.4	model
GO Biological Processes	19	GO:0042129	regulation of T cell proliferation	19_GO:0002376 immune system process	-3.9	6.4	5.7	20836	201	114	7	6.1	2.2	11846|11847|12484|12608|12772|14960|20304	Arg1|Arg2|Cd24a|Cebpb|Ccr2|H2-Aa|Ccl5	-2.4	model
GO Biological Processes	19	GO:0070206	protein trimerization	19_GO:0009987 cellular process	-3.9	30	9.3	20836	18	114	3	2.6	1.5	11820|16149|17319	App|Cd74|Mif	-2.4	model
GO Biological Processes	19	GO:0010942	positive regulation of cell death	19_GO:0048518 positive regulation of biological process	-3.9	3.4	4.7	20836	708	114	13	11	3	11820|12484|15251|15368|15439|16819|16852|20201|20202|20304|20656|21817|21825	App|Cd24a|Hif1a|Hmox1|Hp|Lcn2|Lgals1|S100a8|S100a9|Ccl5|Sod2|Tgm2|Thbs1	-2.3	model
GO Biological Processes	19	GO:0062197	cellular response to chemical stress	19_GO:0050896 response to stimulus	-3.9	5.3	5.4	20836	274	114	8	7	2.4	14782|15251|15368|16819|18477|20656|26570|54683	Gsr|Hif1a|Hmox1|Lcn2|Prdx1|Sod2|Slc7a11|Prdx5	-2.3	model
GO Biological Processes	19	GO:0001819	positive regulation of cytokine production	19_GO:0048518 positive regulation of biological process	-3.9	3.9	4.9	20836	520	114	11	9.6	2.8	11820|12608|12655|12772|15251|16149|17319|20304|21825|56619|56620	App|Cebpb|Chil3|Ccr2|Hif1a|Cd74|Mif|Ccl5|Thbs1|Clec4e|Clec4n	-2.3	model
GO Biological Processes	19	GO:0072522	purine-containing compound biosynthetic process	19_GO:0008152 metabolic process	-3.9	6.2	5.6	20836	205	114	7	6.1	2.2	11674|11958|18746|27425|66091|78330|102631912	Aldoa|Atp5k|Pkm|Atp5l|Ndufa3|Ndufv3|Ndufb1	-2.3	model
GO Biological Processes	19	GO:0006123	mitochondrial electron transport, cytochrome c to oxygen	19_GO:0008152 metabolic process	-3.8	29	9	20836	19	114	3	2.6	1.5	12861|12864|13063	Cox6a1|Cox6c|Cycs	-2.3	model
GO Biological Processes	19	GO:0043065	positive regulation of apoptotic process	19_GO:0048518 positive regulation of biological process	-3.8	3.5	4.8	20836	621	114	12	11	2.9	11820|12484|15251|15368|16819|16852|20201|20202|20304|20656|21817|21825	App|Cd24a|Hif1a|Hmox1|Lcn2|Lgals1|S100a8|S100a9|Ccl5|Sod2|Tgm2|Thbs1	-2.3	model
GO Biological Processes	19	GO:1902105	regulation of leukocyte differentiation	19_GO:0002376 immune system process	-3.8	4.6	5.1	20836	359	114	9	7.9	2.5	12484|12608|12772|14960|16149|17387|18081|20304|20308	Cd24a|Cebpb|Ccr2|H2-Aa|Cd74|Mmp14|Ninj1|Ccl5|Ccl9	-2.3	model
GO Biological Processes	19	GO:2000404	regulation of T cell migration	19_GO:0040011 locomotion	-3.8	15	7.2	20836	50	114	4	3.5	1.7	11820|12772|13601|20304	App|Ccr2|Ecm1|Ccl5	-2.3	model
GO Biological Processes	19	GO:0022408	negative regulation of cell-cell adhesion	19_GO:0048519 negative regulation of biological process	-3.8	6.1	5.5	20836	211	114	7	6.1	2.2	11846|11847|11898|12484|12608|14960|16149	Arg1|Arg2|Ass1|Cd24a|Cebpb|H2-Aa|Cd74	-2.3	model
GO Biological Processes	19	GO:1902107	positive regulation of leukocyte differentiation	19_GO:0002376 immune system process	-3.8	6.1	5.5	20836	211	114	7	6.1	2.2	12772|14960|16149|17387|18081|20304|20308	Ccr2|H2-Aa|Cd74|Mmp14|Ninj1|Ccl5|Ccl9	-2.3	model
GO Biological Processes	19	GO:1903708	positive regulation of hemopoiesis	19_GO:0002376 immune system process	-3.8	6.1	5.5	20836	211	114	7	6.1	2.2	12772|14960|16149|17387|18081|20304|20308	Ccr2|H2-Aa|Cd74|Mmp14|Ninj1|Ccl5|Ccl9	-2.3	model
GO Biological Processes	19	GO:1903706	regulation of hemopoiesis	19_GO:0002376 immune system process	-3.8	4.1	4.9	20836	445	114	10	8.8	2.6	12484|12608|12772|14960|15251|16149|17387|18081|20304|20308	Cd24a|Cebpb|Ccr2|H2-Aa|Hif1a|Cd74|Mmp14|Ninj1|Ccl5|Ccl9	-2.3	model
KEGG Pathway	24	mmu00220	Arginine biosynthesis - Mus musculus (house mouse)		-3.8	27	8.8	20836	20	114	3	2.6	1.5	11846|11847|11898	Arg1|Arg2|Ass1	-2.3	model
GO Biological Processes	19	GO:0061620	glycolytic process through glucose-6-phosphate	19_GO:0008152 metabolic process	-3.8	27	8.8	20836	20	114	3	2.6	1.5	11674|13806|18746	Aldoa|Eno1|Pkm	-2.3	model
GO Biological Processes	19	GO:0043068	positive regulation of programmed cell death	19_GO:0048518 positive regulation of biological process	-3.7	3.5	4.7	20836	634	114	12	11	2.9	11820|12484|15251|15368|16819|16852|20201|20202|20304|20656|21817|21825	App|Cd24a|Hif1a|Hmox1|Lcn2|Lgals1|S100a8|S100a9|Ccl5|Sod2|Tgm2|Thbs1	-2.2	model
GO Biological Processes	19	GO:0097006	regulation of plasma lipoprotein particle levels	19_GO:0050789 regulation of biological process	-3.7	14	7	20836	52	114	4	3.5	1.7	11813|18830|20288|27226	Apoc2|Pltp|Msr1|Pla2g7	-2.2	model
GO Biological Processes	19	GO:0048245	eosinophil chemotaxis	19_GO:0040011 locomotion	-3.7	26	8.5	20836	21	114	3	2.6	1.5	20304|20305|20308	Ccl5|Ccl6|Ccl9	-2.2	model
GO Biological Processes	19	GO:0022904	respiratory electron transport chain	19_GO:0008152 metabolic process	-3.7	9.2	6.1	20836	99	114	5	4.4	1.9	12861|12864|13063|20656|78330	Cox6a1|Cox6c|Cycs|Sod2|Ndufv3	-2.2	model
KEGG Pathway	24	mmu05208	Chemical carcinogenesis - reactive oxygen species - Mus musculus (house mouse)		-3.7	5.8	5.3	20836	222	114	7	6.1	2.2	12861|12864|15251|15368|20656|66091|78330	Cox6a1|Cox6c|Hif1a|Hmox1|Sod2|Ndufa3|Ndufv3	-2.2	model
GO Biological Processes	19	GO:0045069	regulation of viral genome replication	19_GO:0016032 viral process	-3.7	9.1	6.1	20836	100	114	5	4.4	1.9	20304|20568|66141|68713|80876	Ccl5|Slpi|Ifitm3|Ifitm1|Ifitm2	-2.2	model
GO Biological Processes	19	GO:2001243	negative regulation of intrinsic apoptotic signaling pathway	19_GO:0023052 signaling	-3.7	9.1	6.1	20836	100	114	5	4.4	1.9	13806|15251|16149|17319|20656	Eno1|Hif1a|Cd74|Mif|Sod2	-2.2	model
GO Biological Processes	19	GO:0050671	positive regulation of lymphocyte proliferation	19_GO:0002376 immune system process	-3.6	7	5.6	20836	157	114	6	5.3	2.1	12484|12494|12772|16149|17319|20304	Cd24a|Cd38|Ccr2|Cd74|Mif|Ccl5	-2.2	model
GO Biological Processes	19	GO:0072677	eosinophil migration	19_GO:0002376 immune system process	-3.6	25	8.3	20836	22	114	3	2.6	1.5	20304|20305|20308	Ccl5|Ccl6|Ccl9	-2.2	model
GO Biological Processes	19	GO:0061615	glycolytic process through fructose-6-phosphate	19_GO:0008152 metabolic process	-3.6	25	8.3	20836	22	114	3	2.6	1.5	11674|13806|18746	Aldoa|Eno1|Pkm	-2.2	model
GO Biological Processes	19	GO:0006007	glucose catabolic process	19_GO:0008152 metabolic process	-3.6	25	8.3	20836	22	114	3	2.6	1.5	11674|13806|18746	Aldoa|Eno1|Pkm	-2.2	model
GO Biological Processes	19	GO:0000302	response to reactive oxygen species	19_GO:0050896 response to stimulus	-3.6	6.9	5.6	20836	158	114	6	5.3	2.1	15251|15368|16819|18477|20656|54683	Hif1a|Hmox1|Lcn2|Prdx1|Sod2|Prdx5	-2.1	model
GO Biological Processes	19	GO:0070482	response to oxygen levels	19_GO:0050896 response to stimulus	-3.6	4.9	5	20836	298	114	8	7	2.4	12484|12494|13685|14726|15251|15368|20656|56295	Cd24a|Cd38|Eif4ebp1|Pdpn|Hif1a|Hmox1|Sod2|Higd1a	-2.1	model
GO Biological Processes	19	GO:0016052	carbohydrate catabolic process	19_GO:0008152 metabolic process	-3.6	9	6	20836	102	114	5	4.4	1.9	11674|12655|13806|18746|27052	Aldoa|Chil3|Eno1|Pkm|Aoah	-2.1	model
GO Biological Processes	19	GO:0032946	positive regulation of mononuclear cell proliferation	19_GO:0048518 positive regulation of biological process	-3.6	6.9	5.5	20836	160	114	6	5.3	2.1	12484|12494|12772|16149|17319|20304	Cd24a|Cd38|Ccr2|Cd74|Mif|Ccl5	-2.1	model
KEGG Pathway	24	mmu05016	Huntington disease - Mus musculus (house mouse)		-3.6	4.8	5	20836	302	114	8	7	2.4	12861|12864|13063|20656|21817|66091|66491|78330	Cox6a1|Cox6c|Cycs|Sod2|Tgm2|Ndufa3|Polr2l|Ndufv3	-2.1	model
GO Biological Processes	19	GO:0050863	regulation of T cell activation	19_GO:0002376 immune system process	-3.6	4.3	4.8	20836	384	114	9	7.9	2.5	11846|11847|12484|12608|12772|14960|16149|16852|20304	Arg1|Arg2|Cd24a|Cebpb|Ccr2|H2-Aa|Cd74|Lgals1|Ccl5	-2.1	model
GO Biological Processes	19	GO:0009165	nucleotide biosynthetic process	19_GO:0008152 metabolic process	-3.6	5.6	5.2	20836	229	114	7	6.1	2.2	11674|11958|18746|27425|66091|78330|102631912	Aldoa|Atp5k|Pkm|Atp5l|Ndufa3|Ndufv3|Ndufb1	-2.1	model
GO Biological Processes	19	GO:0010810	regulation of cell-substrate adhesion	19_GO:0050789 regulation of biological process	-3.6	5.6	5.2	20836	230	114	7	6.1	2.2	14268|14726|16852|17387|18081|20194|21825	Fn1|Pdpn|Lgals1|Mmp14|Ninj1|S100a10|Thbs1	-2.1	model
GO Biological Processes	19	GO:0045765	regulation of angiogenesis	19_GO:0032502 developmental process	-3.6	4.8	5	20836	305	114	8	7	2.4	12772|13601|15251|15368|18081|18746|20304|21825	Ccr2|Ecm1|Hif1a|Hmox1|Ninj1|Pkm|Ccl5|Thbs1	-2.1	model
KEGG Pathway	24	mmu04714	Thermogenesis - Mus musculus (house mouse)		-3.5	5.5	5.1	20836	231	114	7	6.1	2.2	11958|12856|12861|12864|27425|66091|78330	Atp5k|Cox17|Cox6a1|Cox6c|Atp5l|Ndufa3|Ndufv3	-2.1	model
GO Biological Processes	19	GO:1901342	regulation of vasculature development	19_GO:0032502 developmental process	-3.5	4.7	4.9	20836	309	114	8	7	2.4	12772|13601|15251|15368|18081|18746|20304|21825	Ccr2|Ecm1|Hif1a|Hmox1|Ninj1|Pkm|Ccl5|Thbs1	-2.1	model
GO Biological Processes	19	GO:1901293	nucleoside phosphate biosynthetic process	19_GO:0008152 metabolic process	-3.5	5.4	5.1	20836	235	114	7	6.1	2.2	11674|11958|18746|27425|66091|78330|102631912	Aldoa|Atp5k|Pkm|Atp5l|Ndufa3|Ndufv3|Ndufb1	-2	model
GO Biological Processes	19	GO:0051651	maintenance of location in cell	19_GO:0051179 localization	-3.5	8.4	5.7	20836	109	114	5	4.4	1.9	14319|14325|16819|18643|19240	Fth1|Ftl1|Lcn2|Pfn1|Tmsb10	-2	model
GO Biological Processes	19	GO:0046782	regulation of viral transcription	19_GO:0016032 viral process	-3.5	22	7.8	20836	25	114	3	2.6	1.5	18643|66141|80876	Pfn1|Ifitm3|Ifitm2	-2	model
GO Biological Processes	19	GO:0072593	reactive oxygen species metabolic process	19_GO:0008152 metabolic process	-3.5	8.3	5.7	20836	110	114	5	4.4	1.9	11433|13063|18477|20656|54683	Acp5|Cycs|Prdx1|Sod2|Prdx5	-2	model
GO Biological Processes	19	GO:0022900	electron transport chain	19_GO:0008152 metabolic process	-3.5	8.3	5.7	20836	110	114	5	4.4	1.9	12861|12864|13063|20656|78330	Cox6a1|Cox6c|Cycs|Sod2|Ndufv3	-2	model
GO Biological Processes	19	GO:0002831	regulation of response to biotic stimulus	19_GO:0050896 response to stimulus	-3.4	3.7	4.5	20836	489	114	10	8.8	2.6	11820|11846|11847|12484|16149|17319|18081|20304|56619|56620	App|Arg1|Arg2|Cd24a|Cd74|Mif|Ninj1|Ccl5|Clec4e|Clec4n	-2	model
GO Biological Processes	19	GO:0042776	proton motive force-driven mitochondrial ATP synthesis	19_GO:0008152 metabolic process	-3.4	12	6.3	20836	62	114	4	3.5	1.7	11958|66091|78330|102631912	Atp5k|Ndufa3|Ndufv3|Ndufb1	-2	model
GO Biological Processes	19	GO:0060337	type I interferon-mediated signaling pathway	19_GO:0044419 biological process involved in interspecies interaction between organisms	-3.4	21	7.6	20836	26	114	3	2.6	1.5	66141|68713|80876	Ifitm3|Ifitm1|Ifitm2	-2	model
GO Biological Processes	19	GO:0071357	cellular response to type I interferon	19_GO:0044419 biological process involved in interspecies interaction between organisms	-3.4	21	7.6	20836	26	114	3	2.6	1.5	66141|68713|80876	Ifitm3|Ifitm1|Ifitm2	-2	model
GO Biological Processes	19	GO:2001234	negative regulation of apoptotic signaling pathway	19_GO:0023052 signaling	-3.4	5.2	4.9	20836	244	114	7	6.1	2.2	13806|15251|15368|16149|17319|20656|56295	Eno1|Hif1a|Hmox1|Cd74|Mif|Sod2|Higd1a	-2	model
KEGG Pathway	24	mmu04668	TNF signaling pathway - Mus musculus (house mouse)		-3.4	8.1	5.6	20836	113	114	5	4.4	1.9	12608|17387|20304|20310|330122	Cebpb|Mmp14|Ccl5|Cxcl2|Cxcl3	-2	model
GO Biological Processes	19	GO:1901214	regulation of neuron death	19_GO:0050789 regulation of biological process	-3.4	4	4.6	20836	407	114	9	7.9	2.5	11820|12608|15251|15368|16819|17748|20304|20656|26570	App|Cebpb|Hif1a|Hmox1|Lcn2|Mt1|Ccl5|Sod2|Slc7a11	-2	model
GO Biological Processes	19	GO:0045639	positive regulation of myeloid cell differentiation	19_GO:0002376 immune system process	-3.4	8	5.6	20836	114	114	5	4.4	1.9	15251|16149|18081|20304|20308	Hif1a|Cd74|Ninj1|Ccl5|Ccl9	-2	model
GO Biological Processes	19	GO:0048661	positive regulation of smooth muscle cell proliferation	19_GO:0048518 positive regulation of biological process	-3.4	8	5.6	20836	114	114	5	4.4	1.9	15251|15368|20304|21817|21825	Hif1a|Hmox1|Ccl5|Tgm2|Thbs1	-2	model
GO Biological Processes	19	GO:0001889	liver development	19_GO:0032502 developmental process	-3.4	8	5.6	20836	114	114	5	4.4	1.9	12608|15368|15439|18746|20656	Cebpb|Hmox1|Hp|Pkm|Sod2	-2	model
GO Biological Processes	19	GO:0002252	immune effector process	19_GO:0002376 immune system process	-3.4	4	4.6	20836	408	114	9	7.9	2.5	11820|12608|14960|16149|16852|17474|18477|18636|56619	App|Cebpb|H2-Aa|Cd74|Lgals1|Clec4d|Prdx1|Cfp|Clec4e	-2	model
GO Biological Processes	19	GO:0070665	positive regulation of leukocyte proliferation	19_GO:0048518 positive regulation of biological process	-3.4	6.2	5.2	20836	176	114	6	5.3	2.1	12484|12494|12772|16149|17319|20304	Cd24a|Cd38|Ccr2|Cd74|Mif|Ccl5	-1.9	model
GO Biological Processes	19	GO:2000341	regulation of chemokine (C-X-C motif) ligand 2 production	19_GO:0032501 multicellular organismal process	-3.4	20	7.4	20836	27	114	3	2.6	1.5	16149|17319|20304	Cd74|Mif|Ccl5	-1.9	model
GO Biological Processes	19	GO:0051259	protein complex oligomerization	19_GO:0009987 cellular process	-3.4	5.1	4.9	20836	249	114	7	6.1	2.2	11820|16149|17319|18081|18746|20656|21817	App|Cd74|Mif|Ninj1|Pkm|Sod2|Tgm2	-1.9	model
GO Biological Processes	19	GO:0098754	detoxification	19_GO:0098754 detoxification	-3.4	11	6.1	20836	65	114	4	3.5	1.7	17748|17750|18477|20656	Mt1|Mt2|Prdx1|Sod2	-1.9	model
GO Biological Processes	19	GO:0061008	hepaticobiliary system development	19_GO:0032502 developmental process	-3.3	7.8	5.5	20836	117	114	5	4.4	1.9	12608|15368|15439|18746|20656	Cebpb|Hmox1|Hp|Pkm|Sod2	-1.9	model
GO Biological Processes	19	GO:2000401	regulation of lymphocyte migration	19_GO:0040011 locomotion	-3.3	11	6	20836	67	114	4	3.5	1.7	11820|12772|13601|20304	App|Ccr2|Ecm1|Ccl5	-1.9	model
GO Biological Processes	19	GO:0031100	animal organ regeneration	19_GO:0032502 developmental process	-3.3	19	7.2	20836	29	114	3	2.6	1.5	12608|15368|18746	Cebpb|Hmox1|Pkm	-1.9	model
GO Biological Processes	19	GO:0051260	protein homooligomerization	19_GO:0009987 cellular process	-3.3	6	5	20836	184	114	6	5.3	2.1	11820|17319|18081|18746|20656|21817	App|Mif|Ninj1|Pkm|Sod2|Tgm2	-1.9	model
GO Biological Processes	19	GO:0001525	angiogenesis	19_GO:0032502 developmental process	-3.3	4.3	4.6	20836	339	114	8	7	2.4	12306|12772|13601|14268|15251|15368|18081|21825	Anxa2|Ccr2|Ecm1|Fn1|Hif1a|Hmox1|Ninj1|Thbs1	-1.8	model
GO Biological Processes	19	GO:0072676	lymphocyte migration	19_GO:0002376 immune system process	-3.3	11	5.9	20836	69	114	4	3.5	1.7	12772|20304|20305|20308	Ccr2|Ccl5|Ccl6|Ccl9	-1.8	model
GO Biological Processes	19	GO:0010035	response to inorganic substance	19_GO:0050896 response to stimulus	-3.2	3.5	4.3	20836	519	114	10	8.8	2.6	11898|12925|14268|15368|16819|17748|17750|18477|20656|21825	Ass1|Crip1|Fn1|Hmox1|Lcn2|Mt1|Mt2|Prdx1|Sod2|Thbs1	-1.8	model
GO Biological Processes	19	GO:0010954	positive regulation of protein processing	19_GO:0048518 positive regulation of biological process	-3.2	18	7	20836	30	114	3	2.6	1.5	13806|17387|20194	Eno1|Mmp14|S100a10	-1.8	model
GO Biological Processes	19	GO:0070233	negative regulation of T cell apoptotic process	19_GO:0048519 negative regulation of biological process	-3.2	18	6.9	20836	31	114	3	2.6	1.5	11847|15251|20304	Arg2|Hif1a|Ccl5	-1.8	model
GO Biological Processes	19	GO:1905523	positive regulation of macrophage migration	19_GO:0040011 locomotion	-3.2	18	6.9	20836	31	114	3	2.6	1.5	17387|20304|21825	Mmp14|Ccl5|Thbs1	-1.8	model
GO Biological Processes	19	GO:0042775	mitochondrial ATP synthesis coupled electron transport	19_GO:0008152 metabolic process	-3.2	10	5.8	20836	72	114	4	3.5	1.7	12861|12864|13063|78330	Cox6a1|Cox6c|Cycs|Ndufv3	-1.8	model
GO Biological Processes	19	GO:0070613	regulation of protein processing	19_GO:0008152 metabolic process	-3.2	10	5.8	20836	72	114	4	3.5	1.7	13806|17387|20194|21825	Eno1|Mmp14|S100a10|Thbs1	-1.8	model
GO Biological Processes	19	GO:0050731	positive regulation of peptidyl-tyrosine phosphorylation	19_GO:0048518 positive regulation of biological process	-3.2	5.7	4.9	20836	192	114	6	5.3	2.1	11820|12484|16149|17319|20304|56620	App|Cd24a|Cd74|Mif|Ccl5|Clec4n	-1.8	model
GO Biological Processes	19	GO:0048660	regulation of smooth muscle cell proliferation	19_GO:0050789 regulation of biological process	-3.2	5.7	4.9	20836	192	114	6	5.3	2.1	15251|15368|20304|20656|21817|21825	Hif1a|Hmox1|Ccl5|Sod2|Tgm2|Thbs1	-1.8	model
GO Biological Processes	19	GO:0006163	purine nucleotide metabolic process	19_GO:0008152 metabolic process	-3.2	3.8	4.3	20836	438	114	9	7.9	2.5	11674|11958|13806|18746|27425|54683|66091|78330|102631912	Aldoa|Atp5k|Eno1|Pkm|Atp5l|Prdx5|Ndufa3|Ndufv3|Ndufb1	-1.8	model
GO Biological Processes	19	GO:0030888	regulation of B cell proliferation	19_GO:0002376 immune system process	-3.2	10	5.7	20836	73	114	4	3.5	1.7	12484|12494|16149|17319	Cd24a|Cd38|Cd74|Mif	-1.8	model
GO Biological Processes	19	GO:0002791	regulation of peptide secretion	19_GO:0051179 localization	-3.2	4.8	4.6	20836	269	114	7	6.1	2.2	12494|15251|16149|20201|20202|20304|56455	Cd38|Hif1a|Cd74|S100a8|S100a9|Ccl5|Dynll1	-1.8	model
GO Biological Processes	19	GO:0045454	cell redox homeostasis	19_GO:0042592 homeostatic process	-3.2	17	6.8	20836	32	114	3	2.6	1.5	14782|18477|54683	Gsr|Prdx1|Prdx5	-1.8	model
GO Biological Processes	19	GO:0035455	response to interferon-alpha	19_GO:0050896 response to stimulus	-3.2	17	6.8	20836	32	114	3	2.6	1.5	66141|68713|80876	Ifitm3|Ifitm1|Ifitm2	-1.8	model
GO Biological Processes	19	GO:1903319	positive regulation of protein maturation	19_GO:0048518 positive regulation of biological process	-3.2	17	6.8	20836	32	114	3	2.6	1.5	13806|17387|20194	Eno1|Mmp14|S100a10	-1.8	model
GO Biological Processes	19	GO:0002763	positive regulation of myeloid leukocyte differentiation	19_GO:0002376 immune system process	-3.1	9.9	5.7	20836	74	114	4	3.5	1.7	16149|18081|20304|20308	Cd74|Ninj1|Ccl5|Ccl9	-1.8	model
GO Biological Processes	19	GO:0042773	ATP synthesis coupled electron transport	19_GO:0008152 metabolic process	-3.1	9.9	5.7	20836	74	114	4	3.5	1.7	12861|12864|13063|78330	Cox6a1|Cox6c|Cycs|Ndufv3	-1.8	model
GO Biological Processes	19	GO:0090087	regulation of peptide transport	19_GO:0051179 localization	-3.1	4.7	4.6	20836	271	114	7	6.1	2.2	12494|15251|16149|20201|20202|20304|56455	Cd38|Hif1a|Cd74|S100a8|S100a9|Ccl5|Dynll1	-1.8	model
GO Biological Processes	19	GO:1905952	regulation of lipid localization	19_GO:0051179 localization	-3.1	5.6	4.8	20836	196	114	6	5.3	2.1	11813|12306|17319|18830|20288|21825	Apoc2|Anxa2|Mif|Pltp|Msr1|Thbs1	-1.8	model
GO Biological Processes	19	GO:0140888	interferon-mediated signaling pathway	19_GO:0023052 signaling	-3.1	17	6.7	20836	33	114	3	2.6	1.5	66141|68713|80876	Ifitm3|Ifitm1|Ifitm2	-1.7	model
GO Biological Processes	19	GO:0010720	positive regulation of cell development	19_GO:0032502 developmental process	-3.1	3.4	4.1	20836	545	114	10	8.8	2.6	12772|14268|14960|15251|16149|17387|18081|20304|20308|21817	Ccr2|Fn1|H2-Aa|Hif1a|Cd74|Mmp14|Ninj1|Ccl5|Ccl9|Tgm2	-1.7	model
GO Biological Processes	19	GO:0009150	purine ribonucleotide metabolic process	19_GO:0008152 metabolic process	-3.1	4.1	4.3	20836	360	114	8	7	2.4	11674|11958|13806|18746|27425|66091|78330|102631912	Aldoa|Atp5k|Eno1|Pkm|Atp5l|Ndufa3|Ndufv3|Ndufb1	-1.7	model
GO Biological Processes	19	GO:0043524	negative regulation of neuron apoptotic process	19_GO:0048519 negative regulation of biological process	-3.1	5.5	4.7	20836	201	114	6	5.3	2.1	12608|15251|15368|16819|17748|20656	Cebpb|Hif1a|Hmox1|Lcn2|Mt1|Sod2	-1.7	model
GO Biological Processes	19	GO:0019320	hexose catabolic process	19_GO:0008152 metabolic process	-3.1	16	6.5	20836	34	114	3	2.6	1.5	11674|13806|18746	Aldoa|Eno1|Pkm	-1.7	model
GO Biological Processes	19	GO:0010758	regulation of macrophage chemotaxis	19_GO:0040011 locomotion	-3.1	16	6.5	20836	34	114	3	2.6	1.5	17319|20304|21825	Mif|Ccl5|Thbs1	-1.7	model
GO Biological Processes	19	GO:0006953	acute-phase response	19_GO:0050896 response to stimulus	-3.1	16	6.5	20836	34	114	3	2.6	1.5	14268|15439|20210	Fn1|Hp|Saa3	-1.7	model
GO Biological Processes	19	GO:1903317	regulation of protein maturation	19_GO:0008152 metabolic process	-3.1	9.5	5.5	20836	77	114	4	3.5	1.7	13806|17387|20194|21825	Eno1|Mmp14|S100a10|Thbs1	-1.7	model
GO Biological Processes	19	GO:0061844	antimicrobial humoral immune response mediated by antimicrobial peptide	19_GO:0044419 biological process involved in interspecies interaction between organisms	-3.1	6.8	5	20836	134	114	5	4.4	1.9	11820|20202|20310|56744|330122	App|S100a9|Cxcl2|Pf4|Cxcl3	-1.7	model
GO Biological Processes	19	GO:1903578	regulation of ATP metabolic process	19_GO:0008152 metabolic process	-3.1	9.4	5.5	20836	78	114	4	3.5	1.7	11820|13806|15251|98496	App|Eno1|Hif1a|Pid1	-1.7	model
GO Biological Processes	19	GO:0035239	tube morphogenesis	19_GO:0032502 developmental process	-3	2.9	3.9	20836	758	114	12	11	2.9	12306|12772|13601|14268|14726|15251|15368|17387|18081|18643|21817|21825	Anxa2|Ccr2|Ecm1|Fn1|Pdpn|Hif1a|Hmox1|Mmp14|Ninj1|Pfn1|Tgm2|Thbs1	-1.7	model
GO Biological Processes	19	GO:0034340	response to type I interferon	19_GO:0044419 biological process involved in interspecies interaction between organisms	-3	16	6.4	20836	35	114	3	2.6	1.5	66141|68713|80876	Ifitm3|Ifitm1|Ifitm2	-1.7	model
GO Biological Processes	19	GO:0002719	negative regulation of cytokine production involved in immune response	19_GO:0002376 immune system process	-3	16	6.4	20836	35	114	3	2.6	1.5	11433|11846|15368	Acp5|Arg1|Hmox1	-1.7	model
GO Biological Processes	19	GO:0014002	astrocyte development	19_GO:0032502 developmental process	-3	16	6.4	20836	35	114	3	2.6	1.5	11820|20201|20202	App|S100a8|S100a9	-1.7	model
GO Biological Processes	19	GO:1903203	regulation of oxidative stress-induced neuron death	19_GO:0050896 response to stimulus	-3	16	6.4	20836	35	114	3	2.6	1.5	11820|15251|26570	App|Hif1a|Slc7a11	-1.7	model
GO Biological Processes	19	GO:0002902	regulation of B cell apoptotic process	19_GO:0050789 regulation of biological process	-3	16	6.4	20836	35	114	3	2.6	1.5	12484|16149|17319	Cd24a|Cd74|Mif	-1.7	model
GO Biological Processes	19	GO:0010043	response to zinc ion	19_GO:0050896 response to stimulus	-3	16	6.4	20836	35	114	3	2.6	1.5	11898|12925|17748	Ass1|Crip1|Mt1	-1.7	model
GO Biological Processes	19	GO:0048146	positive regulation of fibroblast proliferation	19_GO:0048518 positive regulation of biological process	-3	9.3	5.5	20836	79	114	4	3.5	1.7	12306|14268|16149|17319	Anxa2|Fn1|Cd74|Mif	-1.7	model
GO Biological Processes	19	GO:1903201	regulation of oxidative stress-induced cell death	19_GO:0050896 response to stimulus	-3	9.3	5.5	20836	79	114	4	3.5	1.7	11820|15251|20656|26570	App|Hif1a|Sod2|Slc7a11	-1.7	model
GO Biological Processes	19	GO:0071677	positive regulation of mononuclear cell migration	19_GO:0040011 locomotion	-3	9.1	5.4	20836	80	114	4	3.5	1.7	11820|12772|20304|27226	App|Ccr2|Ccl5|Pla2g7	-1.7	model
GO Biological Processes	19	GO:0046365	monosaccharide catabolic process	19_GO:0008152 metabolic process	-3	15	6.3	20836	36	114	3	2.6	1.5	11674|13806|18746	Aldoa|Eno1|Pkm	-1.7	model
GO Biological Processes	19	GO:2000406	positive regulation of T cell migration	19_GO:0040011 locomotion	-3	15	6.3	20836	36	114	3	2.6	1.5	11820|12772|20304	App|Ccr2|Ccl5	-1.7	model
GO Biological Processes	19	GO:0002700	regulation of production of molecular mediator of immune response	19_GO:0002376 immune system process	-3	5.3	4.6	20836	208	114	6	5.3	2.1	11433|11846|12772|15368|16149|17319	Acp5|Arg1|Ccr2|Hmox1|Cd74|Mif	-1.6	model
GO Biological Processes	19	GO:0001666	response to hypoxia	19_GO:0050896 response to stimulus	-3	5.2	4.6	20836	210	114	6	5.3	2.1	12484|12494|13685|15251|15368|56295	Cd24a|Cd38|Eif4ebp1|Hif1a|Hmox1|Higd1a	-1.6	model
GO Biological Processes	19	GO:0052547	regulation of peptidase activity	19_GO:0008152 metabolic process	-3	3.5	4.1	20836	467	114	9	7.9	2.5	11820|13014|13063|13601|20201|20202|20568|21825|21857	App|Cstb|Cycs|Ecm1|S100a8|S100a9|Slpi|Thbs1|Timp1	-1.6	model
GO Biological Processes	19	GO:0045672	positive regulation of osteoclast differentiation	19_GO:0002376 immune system process	-3	15	6.2	20836	37	114	3	2.6	1.5	18081|20304|20308	Ninj1|Ccl5|Ccl9	-1.6	model
GO Biological Processes	19	GO:0006801	superoxide metabolic process	19_GO:0008152 metabolic process	-3	15	6.2	20836	37	114	3	2.6	1.5	11433|18477|20656	Acp5|Prdx1|Sod2	-1.6	model
GO Biological Processes	19	GO:0062012	regulation of small molecule metabolic process	19_GO:0008152 metabolic process	-3	3.9	4.2	20836	376	114	8	7	2.4	11813|11820|13806|15251|16149|26570|59046|98496	Apoc2|App|Eno1|Hif1a|Cd74|Slc7a11|Arpp19|Pid1	-1.6	model
GO Biological Processes	19	GO:0001959	regulation of cytokine-mediated signaling pathway	19_GO:0023052 signaling	-3	6.4	4.8	20836	142	114	5	4.4	1.9	11846|12484|13601|15251|16149	Arg1|Cd24a|Ecm1|Hif1a|Cd74	-1.6	model
KEGG Pathway	24	mmu04060	Cytokine-cytokine receptor interaction - Mus musculus (house mouse)		-2.9	4.4	4.3	20836	292	114	7	6.1	2.2	12772|20304|20305|20308|20310|56744|330122	Ccr2|Ccl5|Ccl6|Ccl9|Cxcl2|Pf4|Cxcl3	-1.6	model
GO Biological Processes	19	GO:0009259	ribonucleotide metabolic process	19_GO:0008152 metabolic process	-2.9	3.9	4.2	20836	379	114	8	7	2.4	11674|11958|13806|18746|27425|66091|78330|102631912	Aldoa|Atp5k|Eno1|Pkm|Atp5l|Ndufa3|Ndufv3|Ndufb1	-1.6	model
GO Biological Processes	19	GO:0002833	positive regulation of response to biotic stimulus	19_GO:0048518 positive regulation of biological process	-2.9	4.4	4.3	20836	293	114	7	6.1	2.2	11846|12484|16149|17319|18081|56619|56620	Arg1|Cd24a|Cd74|Mif|Ninj1|Clec4e|Clec4n	-1.6	model
GO Biological Processes	19	GO:0030162	regulation of proteolysis	19_GO:0008152 metabolic process	-2.9	2.8	3.8	20836	780	114	12	11	2.9	11820|13014|13063|13601|13806|17387|20194|20201|20202|20568|21825|21857	App|Cstb|Cycs|Ecm1|Eno1|Mmp14|S100a10|S100a8|S100a9|Slpi|Thbs1|Timp1	-1.6	model
GO Biological Processes	19	GO:0043277	apoptotic cell clearance	19_GO:0051179 localization	-2.9	14	6.1	20836	38	114	3	2.6	1.5	12772|21817|21825	Ccr2|Tgm2|Thbs1	-1.6	model
GO Biological Processes	19	GO:0072521	purine-containing compound metabolic process	19_GO:0008152 metabolic process	-2.9	3.5	4	20836	473	114	9	7.9	2.5	11674|11958|13806|18746|27425|54683|66091|78330|102631912	Aldoa|Atp5k|Eno1|Pkm|Atp5l|Prdx5|Ndufa3|Ndufv3|Ndufb1	-1.6	model
GO Biological Processes	19	GO:0001818	negative regulation of cytokine production	19_GO:0048519 negative regulation of biological process	-2.9	4.4	4.3	20836	294	114	7	6.1	2.2	11433|11846|11847|12484|14268|15368|21825	Acp5|Arg1|Arg2|Cd24a|Fn1|Hmox1|Thbs1	-1.6	model
GO Biological Processes	19	GO:0043523	regulation of neuron apoptotic process	19_GO:0050789 regulation of biological process	-2.9	4.3	4.3	20836	296	114	7	6.1	2.2	11820|12608|15251|15368|16819|17748|20656	App|Cebpb|Hif1a|Hmox1|Lcn2|Mt1|Sod2	-1.6	model
GO Biological Processes	19	GO:0033032	regulation of myeloid cell apoptotic process	19_GO:0050789 regulation of biological process	-2.9	14	6.1	20836	39	114	3	2.6	1.5	17319|20304|26570	Mif|Ccl5|Slc7a11	-1.6	model
GO Biological Processes	19	GO:0042886	amide transport	19_GO:0051179 localization	-2.9	6.2	4.7	20836	148	114	5	4.4	1.9	15251|18830|20201|20202|26570	Hif1a|Pltp|S100a8|S100a9|Slc7a11	-1.6	model
GO Biological Processes	19	GO:0050864	regulation of B cell activation	19_GO:0002376 immune system process	-2.9	6.2	4.7	20836	148	114	5	4.4	1.9	12484|12494|16149|17319|17387	Cd24a|Cd38|Cd74|Mif|Mmp14	-1.6	model
GO Biological Processes	19	GO:0007005	mitochondrion organization	19_GO:0009987 cellular process	-2.9	3.4	4	20836	482	114	9	7.9	2.5	12484|12856|20656|56295|56455|66091|98496|100503890|102631912	Cd24a|Cox17|Sod2|Higd1a|Dynll1|Ndufa3|Pid1|Pet100|Ndufb1	-1.6	model
GO Biological Processes	19	GO:1903580	positive regulation of ATP metabolic process	19_GO:0048518 positive regulation of biological process	-2.9	14	6	20836	40	114	3	2.6	1.5	11820|13806|98496	App|Eno1|Pid1	-1.5	model
GO Biological Processes	19	GO:0019693	ribose phosphate metabolic process	19_GO:0008152 metabolic process	-2.9	3.7	4.1	20836	390	114	8	7	2.4	11674|11958|13806|18746|27425|66091|78330|102631912	Aldoa|Atp5k|Eno1|Pkm|Atp5l|Ndufa3|Ndufv3|Ndufb1	-1.5	model
GO Biological Processes	19	GO:0051046	regulation of secretion	19_GO:0051179 localization	-2.9	2.8	3.7	20836	797	114	12	11	2.9	12306|12494|12772|15251|15368|16149|17319|20194|20201|20202|20304|56455	Anxa2|Cd38|Ccr2|Hif1a|Hmox1|Cd74|Mif|S100a10|S100a8|S100a9|Ccl5|Dynll1	-1.5	model
GO Biological Processes	19	GO:0010038	response to metal ion	19_GO:0050896 response to stimulus	-2.8	4.2	4.2	20836	306	114	7	6.1	2.2	11898|12925|14268|15368|17748|17750|21825	Ass1|Crip1|Fn1|Hmox1|Mt1|Mt2|Thbs1	-1.5	model
GO Biological Processes	19	GO:0002761	regulation of myeloid leukocyte differentiation	19_GO:0002376 immune system process	-2.8	6	4.6	20836	152	114	5	4.4	1.9	12608|16149|18081|20304|20308	Cebpb|Cd74|Ninj1|Ccl5|Ccl9	-1.5	model
GO Biological Processes	19	GO:0060759	regulation of response to cytokine stimulus	19_GO:0050896 response to stimulus	-2.8	6	4.6	20836	152	114	5	4.4	1.9	11846|12484|13601|15251|16149	Arg1|Cd24a|Ecm1|Hif1a|Cd74	-1.5	model
GO Biological Processes	19	GO:0002793	positive regulation of peptide secretion	19_GO:0051179 localization	-2.8	6	4.6	20836	152	114	5	4.4	1.9	12494|15251|20201|20202|56455	Cd38|Hif1a|S100a8|S100a9|Dynll1	-1.5	model
GO Biological Processes	19	GO:1900407	regulation of cellular response to oxidative stress	19_GO:0050896 response to stimulus	-2.8	8.1	5	20836	90	114	4	3.5	1.7	11820|15251|20656|26570	App|Hif1a|Sod2|Slc7a11	-1.5	model
GO Biological Processes	19	GO:0009117	nucleotide metabolic process	19_GO:0008152 metabolic process	-2.8	3.3	3.9	20836	492	114	9	7.9	2.5	11674|11958|13806|18746|27425|54683|66091|78330|102631912	Aldoa|Atp5k|Eno1|Pkm|Atp5l|Prdx5|Ndufa3|Ndufv3|Ndufb1	-1.5	model
GO Biological Processes	19	GO:2000403	positive regulation of lymphocyte migration	19_GO:0040011 locomotion	-2.8	13	5.8	20836	42	114	3	2.6	1.5	11820|12772|20304	App|Ccr2|Ccl5	-1.5	model
GO Biological Processes	19	GO:0043618	regulation of transcription from RNA polymerase II promoter in response to stress	19_GO:0008152 metabolic process	-2.8	13	5.8	20836	42	114	3	2.6	1.5	12608|15251|15368	Cebpb|Hif1a|Hmox1	-1.5	model
GO Biological Processes	19	GO:0000041	transition metal ion transport	19_GO:0051179 localization	-2.8	8	5	20836	91	114	4	3.5	1.7	11927|14319|16819|67739	Atox1|Fth1|Lcn2|Slc48a1	-1.5	model
KEGG Pathway	24	mmu04932	Non-alcoholic fatty liver disease - Mus musculus (house mouse)		-2.8	5.9	4.5	20836	156	114	5	4.4	1.9	12861|12864|13063|66091|78330	Cox6a1|Cox6c|Cycs|Ndufa3|Ndufv3	-1.5	model
GO Biological Processes	19	GO:0006753	nucleoside phosphate metabolic process	19_GO:0008152 metabolic process	-2.8	3.3	3.9	20836	499	114	9	7.9	2.5	11674|11958|13806|18746|27425|54683|66091|78330|102631912	Aldoa|Atp5k|Eno1|Pkm|Atp5l|Prdx5|Ndufa3|Ndufv3|Ndufb1	-1.5	model
GO Biological Processes	19	GO:0045670	regulation of osteoclast differentiation	19_GO:0002376 immune system process	-2.8	7.9	4.9	20836	93	114	4	3.5	1.7	12608|18081|20304|20308	Cebpb|Ninj1|Ccl5|Ccl9	-1.5	model
GO Biological Processes	19	GO:0050871	positive regulation of B cell activation	19_GO:0002376 immune system process	-2.8	7.8	4.9	20836	94	114	4	3.5	1.7	12494|16149|17319|17387	Cd38|Cd74|Mif|Mmp14	-1.5	model
GO Biological Processes	19	GO:0045637	regulation of myeloid cell differentiation	19_GO:0002376 immune system process	-2.7	4.7	4.2	20836	234	114	6	5.3	2.1	12608|15251|16149|18081|20304|20308	Cebpb|Hif1a|Cd74|Ninj1|Ccl5|Ccl9	-1.4	model
GO Biological Processes	19	GO:0070374	positive regulation of ERK1 and ERK2 cascade	19_GO:0023052 signaling	-2.7	4.7	4.2	20836	235	114	6	5.3	2.1	11820|16149|17319|20304|20305|20308	App|Cd74|Mif|Ccl5|Ccl6|Ccl9	-1.4	model
GO Biological Processes	19	GO:1900544	positive regulation of purine nucleotide metabolic process	19_GO:0048518 positive regulation of biological process	-2.7	12	5.6	20836	45	114	3	2.6	1.5	11820|13806|98496	App|Eno1|Pid1	-1.4	model
GO Biological Processes	19	GO:0045981	positive regulation of nucleotide metabolic process	19_GO:0048518 positive regulation of biological process	-2.7	12	5.6	20836	45	114	3	2.6	1.5	11820|13806|98496	App|Eno1|Pid1	-1.4	model
GO Biological Processes	19	GO:0071674	mononuclear cell migration	19_GO:0002376 immune system process	-2.7	7.6	4.8	20836	96	114	4	3.5	1.7	12772|20304|20305|20308	Ccr2|Ccl5|Ccl6|Ccl9	-1.4	model
GO Biological Processes	19	GO:0010634	positive regulation of epithelial cell migration	19_GO:0040011 locomotion	-2.7	5.6	4.4	20836	162	114	5	4.4	1.9	15251|15368|16819|18643|21825	Hif1a|Hmox1|Lcn2|Pfn1|Thbs1	-1.4	model
GO Biological Processes	19	GO:1900542	regulation of purine nucleotide metabolic process	19_GO:0008152 metabolic process	-2.7	7.5	4.8	20836	97	114	4	3.5	1.7	11820|13806|15251|98496	App|Eno1|Hif1a|Pid1	-1.4	model
GO Biological Processes	19	GO:0036293	response to decreased oxygen levels	19_GO:0050896 response to stimulus	-2.7	4.6	4.2	20836	238	114	6	5.3	2.1	12484|12494|13685|15251|15368|56295	Cd24a|Cd38|Eif4ebp1|Hif1a|Hmox1|Higd1a	-1.4	model
GO Biological Processes	19	GO:0120162	positive regulation of cold-induced thermogenesis	19_GO:0042592 homeostatic process	-2.7	7.5	4.8	20836	98	114	4	3.5	1.7	12608|12772|16819|231507	Cebpb|Ccr2|Lcn2|Plac8	-1.4	model
GO Biological Processes	19	GO:0006140	regulation of nucleotide metabolic process	19_GO:0008152 metabolic process	-2.7	7.5	4.8	20836	98	114	4	3.5	1.7	11820|13806|15251|98496	App|Eno1|Hif1a|Pid1	-1.4	model
GO Biological Processes	19	GO:1902882	regulation of response to oxidative stress	19_GO:0050896 response to stimulus	-2.7	7.4	4.7	20836	99	114	4	3.5	1.7	11820|15251|20656|26570	App|Hif1a|Sod2|Slc7a11	-1.4	model
GO Biological Processes	19	GO:0009416	response to light stimulus	19_GO:0050896 response to stimulus	-2.7	3.9	3.9	20836	327	114	7	6.1	2.2	11820|12925|15251|21857|26570|66915|212541	App|Crip1|Hif1a|Timp1|Slc7a11|Cops9|Rho	-1.4	model
GO Biological Processes	19	GO:0002699	positive regulation of immune effector process	19_GO:0002376 immune system process	-2.7	3.9	3.9	20836	327	114	7	6.1	2.2	11846|12484|12772|15368|16149|17319|18636	Arg1|Cd24a|Ccr2|Hmox1|Cd74|Mif|Cfp	-1.4	model
GO Biological Processes	19	GO:0043620	regulation of DNA-templated transcription in response to stress	19_GO:0008152 metabolic process	-2.7	12	5.4	20836	47	114	3	2.6	1.5	12608|15251|15368	Cebpb|Hif1a|Hmox1	-1.4	model
GO Biological Processes	19	GO:0032368	regulation of lipid transport	19_GO:0051179 localization	-2.7	5.5	4.3	20836	166	114	5	4.4	1.9	11813|12306|17319|18830|21825	Apoc2|Anxa2|Mif|Pltp|Thbs1	-1.4	model
GO Biological Processes	19	GO:0032890	regulation of organic acid transport	19_GO:0051179 localization	-2.7	7.3	4.7	20836	100	114	4	3.5	1.7	11846|11847|17319|21825	Arg1|Arg2|Mif|Thbs1	-1.4	model
GO Biological Processes	19	GO:0033108	mitochondrial respiratory chain complex assembly	19_GO:0009987 cellular process	-2.7	7.3	4.7	20836	100	114	4	3.5	1.7	12856|66091|100503890|102631912	Cox17|Ndufa3|Pet100|Ndufb1	-1.4	model
GO Biological Processes	19	GO:0022409	positive regulation of cell-cell adhesion	19_GO:0048518 positive regulation of biological process	-2.6	3.9	3.9	20836	330	114	7	6.1	2.2	12484|12772|14726|14960|16149|16852|20304	Cd24a|Ccr2|Pdpn|H2-Aa|Cd74|Lgals1|Ccl5	-1.4	model
GO Biological Processes	19	GO:0002701	negative regulation of production of molecular mediator of immune response	19_GO:0002376 immune system process	-2.6	11	5.4	20836	48	114	3	2.6	1.5	11433|11846|15368	Acp5|Arg1|Hmox1	-1.4	model
GO Biological Processes	19	GO:0019731	antibacterial humoral response	19_GO:0044419 biological process involved in interspecies interaction between organisms	-2.6	7.2	4.7	20836	101	114	4	3.5	1.7	11820|20568|66107|100034251	App|Slpi|Wfdc21|Wfdc17	-1.4	model
GO Biological Processes	19	GO:0050878	regulation of body fluid levels	19_GO:0065007 biological regulation	-2.6	3.9	3.9	20836	331	114	7	6.1	2.2	12306|15251|20202|21825|26570|56744|74145	Anxa2|Hif1a|S100a9|Thbs1|Slc7a11|Pf4|F13a1	-1.4	model
GO Biological Processes	19	GO:0030890	positive regulation of B cell proliferation	19_GO:0002376 immune system process	-2.6	11	5.3	20836	49	114	3	2.6	1.5	12494|16149|17319	Cd38|Cd74|Mif	-1.3	model
GO Biological Processes	19	GO:0006693	prostaglandin metabolic process	19_GO:0008152 metabolic process	-2.6	11	5.3	20836	49	114	3	2.6	1.5	14726|16149|17319	Pdpn|Cd74|Mif	-1.3	model
GO Biological Processes	19	GO:0006826	iron ion transport	19_GO:0051179 localization	-2.6	11	5.3	20836	49	114	3	2.6	1.5	14319|16819|67739	Fth1|Lcn2|Slc48a1	-1.3	model
GO Biological Processes	19	GO:0006692	prostanoid metabolic process	19_GO:0008152 metabolic process	-2.6	11	5.3	20836	49	114	3	2.6	1.5	14726|16149|17319	Pdpn|Cd74|Mif	-1.3	model
GO Biological Processes	19	GO:0006096	glycolytic process	19_GO:0008152 metabolic process	-2.6	11	5.3	20836	49	114	3	2.6	1.5	11674|13806|18746	Aldoa|Eno1|Pkm	-1.3	model
GO Biological Processes	19	GO:0002819	regulation of adaptive immune response	19_GO:0002376 immune system process	-2.6	4.4	4	20836	249	114	6	5.3	2.1	11846|12484|12772|16149|17319|56620	Arg1|Cd24a|Ccr2|Cd74|Mif|Clec4n	-1.3	model
GO Biological Processes	19	GO:0070372	regulation of ERK1 and ERK2 cascade	19_GO:0023052 signaling	-2.6	3.8	3.8	20836	336	114	7	6.1	2.2	11820|14268|16149|17319|20304|20305|20308	App|Fn1|Cd74|Mif|Ccl5|Ccl6|Ccl9	-1.3	model
GO Biological Processes	19	GO:0097190	apoptotic signaling pathway	19_GO:0023052 signaling	-2.6	3.8	3.8	20836	337	114	7	6.1	2.2	12484|12608|12925|13063|15368|16819|20656	Cd24a|Cebpb|Crip1|Cycs|Hmox1|Lcn2|Sod2	-1.3	model
GO Biological Processes	19	GO:0034612	response to tumor necrosis factor	19_GO:0050896 response to stimulus	-2.6	5.3	4.2	20836	172	114	5	4.4	1.9	20304|20305|20308|66107|98496	Ccl5|Ccl6|Ccl9|Wfdc21|Pid1	-1.3	model
GO Biological Processes	19	GO:0002821	positive regulation of adaptive immune response	19_GO:0002376 immune system process	-2.6	5.3	4.2	20836	172	114	5	4.4	1.9	12484|12772|16149|17319|56620	Cd24a|Ccr2|Cd74|Mif|Clec4n	-1.3	model
GO Biological Processes	19	GO:0045429	positive regulation of nitric oxide biosynthetic process	19_GO:0048518 positive regulation of biological process	-2.6	11	5.2	20836	50	114	3	2.6	1.5	11820|11898|20656	App|Ass1|Sod2	-1.3	model
GO Biological Processes	19	GO:0070232	regulation of T cell apoptotic process	19_GO:0050789 regulation of biological process	-2.6	11	5.2	20836	50	114	3	2.6	1.5	11847|15251|20304	Arg2|Hif1a|Ccl5	-1.3	model
GO Biological Processes	19	GO:0006757	ATP generation from ADP	19_GO:0008152 metabolic process	-2.6	11	5.2	20836	50	114	3	2.6	1.5	11674|13806|18746	Aldoa|Eno1|Pkm	-1.3	model
GO Biological Processes	19	GO:0050870	positive regulation of T cell activation	19_GO:0002376 immune system process	-2.6	4.4	4	20836	252	114	6	5.3	2.1	12484|12772|14960|16149|16852|20304	Cd24a|Ccr2|H2-Aa|Cd74|Lgals1|Ccl5	-1.3	model
GO Biological Processes	19	GO:0032102	negative regulation of response to external stimulus	19_GO:0048519 negative regulation of biological process	-2.6	3.4	3.7	20836	435	114	8	7	2.4	11433|11846|11847|12306|12484|17319|21825|27052	Acp5|Arg1|Arg2|Anxa2|Cd24a|Mif|Thbs1|Aoah	-1.3	model
GO Biological Processes	19	GO:0043408	regulation of MAPK cascade	19_GO:0023052 signaling	-2.6	2.7	3.5	20836	750	114	11	9.6	2.8	11820|12484|12772|14268|16149|17319|18477|20304|20305|20308|21825	App|Cd24a|Ccr2|Fn1|Cd74|Mif|Prdx1|Ccl5|Ccl6|Ccl9|Thbs1	-1.3	model
GO Biological Processes	19	GO:1903426	regulation of reactive oxygen species biosynthetic process	19_GO:0008152 metabolic process	-2.6	11	5.2	20836	51	114	3	2.6	1.5	11847|16819|20656	Arg2|Lcn2|Sod2	-1.3	model
GO Biological Processes	19	GO:0046640	regulation of alpha-beta T cell proliferation	19_GO:0002376 immune system process	-2.6	11	5.2	20836	51	114	3	2.6	1.5	11847|12484|12772	Arg2|Cd24a|Ccr2	-1.3	model
GO Biological Processes	19	GO:1903202	negative regulation of oxidative stress-induced cell death	19_GO:0048519 negative regulation of biological process	-2.6	11	5.2	20836	51	114	3	2.6	1.5	15251|20656|26570	Hif1a|Sod2|Slc7a11	-1.3	model
GO Biological Processes	19	GO:1904407	positive regulation of nitric oxide metabolic process	19_GO:0048518 positive regulation of biological process	-2.5	11	5.1	20836	52	114	3	2.6	1.5	11820|11898|20656	App|Ass1|Sod2	-1.3	model
GO Biological Processes	19	GO:0043410	positive regulation of MAPK cascade	19_GO:0023052 signaling	-2.5	3	3.6	20836	541	114	9	7.9	2.5	11820|12484|12772|16149|17319|20304|20305|20308|21825	App|Cd24a|Ccr2|Cd74|Mif|Ccl5|Ccl6|Ccl9|Thbs1	-1.3	model
GO Biological Processes	19	GO:0009314	response to radiation	19_GO:0050896 response to stimulus	-2.5	3.3	3.6	20836	443	114	8	7	2.4	11820|12925|15251|20656|21857|26570|66915|212541	App|Crip1|Hif1a|Sod2|Timp1|Slc7a11|Cops9|Rho	-1.3	model
KEGG Pathway	24	mmu05152	Tuberculosis - Mus musculus (house mouse)		-2.5	5.1	4.1	20836	180	114	5	4.4	1.9	12608|13063|14960|16149|56619	Cebpb|Cycs|H2-Aa|Cd74|Clec4e	-1.3	model
GO Biological Processes	19	GO:0010595	positive regulation of endothelial cell migration	19_GO:0040011 locomotion	-2.5	6.6	4.4	20836	111	114	4	3.5	1.7	15251|15368|16819|21825	Hif1a|Hmox1|Lcn2|Thbs1	-1.2	model
GO Biological Processes	19	GO:0055086	nucleobase-containing small molecule metabolic process	19_GO:0008152 metabolic process	-2.5	3	3.5	20836	552	114	9	7.9	2.5	11674|11958|13806|18746|27425|54683|66091|78330|102631912	Aldoa|Atp5k|Eno1|Pkm|Atp5l|Prdx5|Ndufa3|Ndufv3|Ndufb1	-1.2	model
GO Biological Processes	19	GO:0015833	peptide transport	19_GO:0051179 localization	-2.5	6.5	4.4	20836	112	114	4	3.5	1.7	15251|20201|20202|26570	Hif1a|S100a8|S100a9|Slc7a11	-1.2	model
GO Biological Processes	19	GO:0051047	positive regulation of secretion	19_GO:0051179 localization	-2.5	3.2	3.6	20836	453	114	8	7	2.4	12306|12494|15251|17319|20194|20201|20202|56455	Anxa2|Cd38|Hif1a|Mif|S100a10|S100a8|S100a9|Dynll1	-1.2	model
GO Biological Processes	19	GO:0097193	intrinsic apoptotic signaling pathway	19_GO:0023052 signaling	-2.5	4.9	4	20836	185	114	5	4.4	1.9	12608|12925|13063|15368|20656	Cebpb|Crip1|Cycs|Hmox1|Sod2	-1.2	model
GO Biological Processes	19	GO:0010466	negative regulation of peptidase activity	19_GO:0048519 negative regulation of biological process	-2.5	4.1	3.8	20836	267	114	6	5.3	2.1	11820|13014|13601|20568|21825|21857	App|Cstb|Ecm1|Slpi|Thbs1|Timp1	-1.2	model
GO Biological Processes	19	GO:0031099	regeneration	19_GO:0032502 developmental process	-2.4	6.4	4.3	20836	114	114	4	3.5	1.7	12608|15368|18081|18746	Cebpb|Hmox1|Ninj1|Pkm	-1.2	model
GO Biological Processes	19	GO:0032760	positive regulation of tumor necrosis factor production	19_GO:0048518 positive regulation of biological process	-2.4	6.4	4.3	20836	114	114	4	3.5	1.7	11820|12772|17319|21825	App|Ccr2|Mif|Thbs1	-1.2	model
GO Biological Processes	19	GO:0034614	cellular response to reactive oxygen species	19_GO:0050896 response to stimulus	-2.4	6.4	4.3	20836	114	114	4	3.5	1.7	16819|18477|20656|54683	Lcn2|Prdx1|Sod2|Prdx5	-1.2	model
KEGG Pathway	24	mmu05020	Prion disease - Mus musculus (house mouse)		-2.4	4.1	3.8	20836	268	114	6	5.3	2.1	12861|12864|13063|20304|66091|78330	Cox6a1|Cox6c|Cycs|Ccl5|Ndufa3|Ndufv3	-1.2	model
GO Biological Processes	19	GO:0048514	blood vessel morphogenesis	19_GO:0032502 developmental process	-2.4	3.2	3.5	20836	457	114	8	7	2.4	12306|12772|13601|14268|15251|15368|18081|21825	Anxa2|Ccr2|Ecm1|Fn1|Hif1a|Hmox1|Ninj1|Thbs1	-1.2	model
GO Biological Processes	19	GO:0071482	cellular response to light stimulus	19_GO:0050896 response to stimulus	-2.4	6.4	4.3	20836	115	114	4	3.5	1.7	12925|21857|66915|212541	Crip1|Timp1|Cops9|Rho	-1.2	model
GO Biological Processes	19	GO:0050730	regulation of peptidyl-tyrosine phosphorylation	19_GO:0008152 metabolic process	-2.4	4.1	3.8	20836	270	114	6	5.3	2.1	11820|12484|16149|17319|20304|56620	App|Cd24a|Cd74|Mif|Ccl5|Clec4n	-1.2	model
GO Biological Processes	19	GO:1903557	positive regulation of tumor necrosis factor superfamily cytokine production	19_GO:0048518 positive regulation of biological process	-2.4	6.3	4.2	20836	116	114	4	3.5	1.7	11820|12772|17319|21825	App|Ccr2|Mif|Thbs1	-1.2	model
GO Biological Processes	19	GO:0051345	positive regulation of hydrolase activity	19_GO:0065007 biological regulation	-2.4	2.9	3.4	20836	564	114	9	7.9	2.5	11813|11820|13063|20194|20201|20202|20304|20305|20308	Apoc2|App|Cycs|S100a10|S100a8|S100a9|Ccl5|Ccl6|Ccl9	-1.2	model
GO Biological Processes	19	GO:0031344	regulation of cell projection organization	19_GO:0050789 regulation of biological process	-2.4	2.6	3.3	20836	787	114	11	9.6	2.8	11820|12484|12494|14268|14726|16819|16852|18643|19385|20202|56455	App|Cd24a|Cd38|Fn1|Pdpn|Lcn2|Lgals1|Pfn1|Ranbp1|S100a9|Dynll1	-1.2	model
GO Biological Processes	19	GO:0043536	positive regulation of blood vessel endothelial cell migration	19_GO:0040011 locomotion	-2.4	9.5	4.8	20836	58	114	3	2.6	1.5	15251|15368|21825	Hif1a|Hmox1|Thbs1	-1.2	model
GO Biological Processes	19	GO:0046031	ADP metabolic process	19_GO:0008152 metabolic process	-2.4	9.5	4.8	20836	58	114	3	2.6	1.5	11674|13806|18746	Aldoa|Eno1|Pkm	-1.2	model
GO Biological Processes	19	GO:0032963	collagen metabolic process	19_GO:0008152 metabolic process	-2.4	9.5	4.8	20836	58	114	3	2.6	1.5	11846|15251|17387	Arg1|Hif1a|Mmp14	-1.2	model
GO Biological Processes	19	GO:0002250	adaptive immune response	19_GO:0002376 immune system process	-2.4	3.5	3.6	20836	365	114	7	6.1	2.2	11846|11847|14960|16149|17474|26888|56620	Arg1|Arg2|H2-Aa|Cd74|Clec4d|Clec4a2|Clec4n	-1.2	model
GO Biological Processes	19	GO:1903039	positive regulation of leukocyte cell-cell adhesion	19_GO:0048518 positive regulation of biological process	-2.4	3.9	3.7	20836	278	114	6	5.3	2.1	12484|12772|14960|16149|16852|20304	Cd24a|Ccr2|H2-Aa|Cd74|Lgals1|Ccl5	-1.1	model
GO Biological Processes	19	GO:0045321	leukocyte activation	19_GO:0002376 immune system process	-2.4	2.7	3.3	20836	684	114	10	8.8	2.6	11820|12484|12494|12608|16149|16852|17474|18477|20304|56619	App|Cd24a|Cd38|Cebpb|Cd74|Lgals1|Clec4d|Prdx1|Ccl5|Clec4e	-1.1	model
GO Biological Processes	19	GO:0071622	regulation of granulocyte chemotaxis	19_GO:0040011 locomotion	-2.4	9.1	4.7	20836	60	114	3	2.6	1.5	16149|20304|21825	Cd74|Ccl5|Thbs1	-1.1	model
GO Biological Processes	19	GO:0002697	regulation of immune effector process	19_GO:0002376 immune system process	-2.4	3.1	3.4	20836	471	114	8	7	2.4	11433|11846|12484|12772|15368|16149|17319|18636	Acp5|Arg1|Cd24a|Ccr2|Hmox1|Cd74|Mif|Cfp	-1.1	model
KEGG Pathway	24	mmu05134	Legionellosis - Mus musculus (house mouse)		-2.3	9	4.6	20836	61	114	3	2.6	1.5	13063|20310|330122	Cycs|Cxcl2|Cxcl3	-1.1	model
GO Biological Processes	19	GO:0019646	aerobic electron transport chain	19_GO:0008152 metabolic process	-2.3	9	4.6	20836	61	114	3	2.6	1.5	12861|12864|13063	Cox6a1|Cox6c|Cycs	-1.1	model
GO Biological Processes	19	GO:0009064	glutamine family amino acid metabolic process	19_GO:0008152 metabolic process	-2.3	9	4.6	20836	61	114	3	2.6	1.5	11846|11847|11898	Arg1|Arg2|Ass1	-1.1	model
GO Biological Processes	19	GO:0010812	negative regulation of cell-substrate adhesion	19_GO:0048519 negative regulation of biological process	-2.3	8.8	4.6	20836	62	114	3	2.6	1.5	16852|17387|21825	Lgals1|Mmp14|Thbs1	-1.1	model
GO Biological Processes	19	GO:0009135	purine nucleoside diphosphate metabolic process	19_GO:0008152 metabolic process	-2.3	8.7	4.5	20836	63	114	3	2.6	1.5	11674|13806|18746	Aldoa|Eno1|Pkm	-1.1	model
GO Biological Processes	19	GO:0009179	purine ribonucleoside diphosphate metabolic process	19_GO:0008152 metabolic process	-2.3	8.7	4.5	20836	63	114	3	2.6	1.5	11674|13806|18746	Aldoa|Eno1|Pkm	-1.1	model
GO Biological Processes	19	GO:0045862	positive regulation of proteolysis	19_GO:0048518 positive regulation of biological process	-2.3	3.3	3.4	20836	385	114	7	6.1	2.2	11820|13063|13806|17387|20194|20201|20202	App|Cycs|Eno1|Mmp14|S100a10|S100a8|S100a9	-1.1	model
GO Biological Processes	19	GO:0071902	positive regulation of protein serine/threonine kinase activity	19_GO:0048518 positive regulation of biological process	-2.3	4.4	3.7	20836	206	114	5	4.4	1.9	11820|12484|17319|21825|56295	App|Cd24a|Mif|Thbs1|Higd1a	-1.1	model
GO Biological Processes	19	GO:0043280	positive regulation of cysteine-type endopeptidase activity involved in apoptotic process	19_GO:0048518 positive regulation of biological process	-2.3	5.7	3.9	20836	129	114	4	3.5	1.7	11820|13063|20201|20202	App|Cycs|S100a8|S100a9	-1.1	model
GO Biological Processes	19	GO:0032720	negative regulation of tumor necrosis factor production	19_GO:0048519 negative regulation of biological process	-2.2	8.3	4.4	20836	66	114	3	2.6	1.5	11433|11847|12484	Acp5|Arg2|Cd24a	-1	model
GO Biological Processes	19	GO:0006165	nucleoside diphosphate phosphorylation	19_GO:0008152 metabolic process	-2.2	8.3	4.4	20836	66	114	3	2.6	1.5	11674|13806|18746	Aldoa|Eno1|Pkm	-1	model
GO Biological Processes	19	GO:0001952	regulation of cell-matrix adhesion	19_GO:0050789 regulation of biological process	-2.2	5.6	3.9	20836	130	114	4	3.5	1.7	17387|18081|20194|21825	Mmp14|Ninj1|S100a10|Thbs1	-1	model
GO Biological Processes	19	GO:0043123	positive regulation of I-kappaB kinase/NF-kappaB signaling	19_GO:0023052 signaling	-2.2	5.6	3.9	20836	130	114	4	3.5	1.7	16149|17474|21817|56620	Cd74|Clec4d|Tgm2|Clec4n	-1	model
GO Biological Processes	19	GO:0001944	vasculature development	19_GO:0032502 developmental process	-2.2	2.7	3.2	20836	603	114	9	7.9	2.5	12306|12772|13601|14268|14726|15251|15368|18081|21825	Anxa2|Ccr2|Ecm1|Fn1|Pdpn|Hif1a|Hmox1|Ninj1|Thbs1	-1	model
KEGG Pathway	24	mmu00010	Glycolysis / Gluconeogenesis - Mus musculus (house mouse)		-2.2	8.2	4.4	20836	67	114	3	2.6	1.5	11674|13806|18746	Aldoa|Eno1|Pkm	-1	model
GO Biological Processes	19	GO:0048524	positive regulation of viral process	19_GO:0016032 viral process	-2.2	8.2	4.4	20836	67	114	3	2.6	1.5	16149|16852|18643	Cd74|Lgals1|Pfn1	-1	model
GO Biological Processes	19	GO:0006749	glutathione metabolic process	19_GO:0008152 metabolic process	-2.2	8.2	4.4	20836	67	114	3	2.6	1.5	14782|20656|26570	Gsr|Sod2|Slc7a11	-1	model
GO Biological Processes	19	GO:1903556	negative regulation of tumor necrosis factor superfamily cytokine production	19_GO:0048519 negative regulation of biological process	-2.2	8.2	4.4	20836	67	114	3	2.6	1.5	11433|11847|12484	Acp5|Arg2|Cd24a	-1	model
GO Biological Processes	19	GO:0043406	positive regulation of MAP kinase activity	19_GO:0023052 signaling	-2.2	5.5	3.9	20836	132	114	4	3.5	1.7	11820|12484|17319|21825	App|Cd24a|Mif|Thbs1	-1	model
KEGG Pathway	24	mmu05415	Diabetic cardiomyopathy - Mus musculus (house mouse)		-2.2	4.3	3.6	20836	211	114	5	4.4	1.9	12861|12864|14782|66091|78330	Cox6a1|Cox6c|Gsr|Ndufa3|Ndufv3	-1	model
GO Biological Processes	19	GO:0043281	regulation of cysteine-type endopeptidase activity involved in apoptotic process	19_GO:0008152 metabolic process	-2.2	4.3	3.6	20836	212	114	5	4.4	1.9	11820|13063|20201|20202|21825	App|Cycs|S100a8|S100a9|Thbs1	-1	model
GO Biological Processes	19	GO:1905954	positive regulation of lipid localization	19_GO:0051179 localization	-2.2	5.5	3.8	20836	134	114	4	3.5	1.7	12306|17319|18830|20288	Anxa2|Mif|Pltp|Msr1	-1	model
GO Biological Processes	19	GO:0035456	response to interferon-beta	19_GO:0050896 response to stimulus	-2.2	7.9	4.3	20836	69	114	3	2.6	1.5	66141|68713|80876	Ifitm3|Ifitm1|Ifitm2	-1	model
GO Biological Processes	19	GO:0007204	positive regulation of cytosolic calcium ion concentration	19_GO:0065007 biological regulation	-2.2	4.3	3.6	20836	214	114	5	4.4	1.9	12484|12494|20310|21817|330122	Cd24a|Cd38|Cxcl2|Tgm2|Cxcl3	-1	model
GO Biological Processes	19	GO:0002263	cell activation involved in immune response	19_GO:0002376 immune system process	-2.2	4.3	3.6	20836	215	114	5	4.4	1.9	11820|16149|16852|17474|56619	App|Cd74|Lgals1|Clec4d|Clec4e	-1	model
GO Biological Processes	19	GO:0046939	nucleotide phosphorylation	19_GO:0008152 metabolic process	-2.2	7.8	4.2	20836	70	114	3	2.6	1.5	11674|13806|18746	Aldoa|Eno1|Pkm	-0.99	model
KEGG Pathway	24	mmu05417	Lipid and atherosclerosis - Mus musculus (house mouse)		-2.2	4.2	3.5	20836	216	114	5	4.4	1.9	13063|20304|20310|20656|330122	Cycs|Ccl5|Cxcl2|Sod2|Cxcl3	-0.99	model
GO Biological Processes	19	GO:0032374	regulation of cholesterol transport	19_GO:0051179 localization	-2.2	7.7	4.2	20836	71	114	3	2.6	1.5	11813|12306|18830	Apoc2|Anxa2|Pltp	-0.98	model
GO Biological Processes	19	GO:0030193	regulation of blood coagulation	19_GO:0032501 multicellular organismal process	-2.2	7.7	4.2	20836	71	114	3	2.6	1.5	12306|20202|21825	Anxa2|S100a9|Thbs1	-0.98	model
GO Biological Processes	19	GO:0032371	regulation of sterol transport	19_GO:0051179 localization	-2.2	7.7	4.2	20836	71	114	3	2.6	1.5	11813|12306|18830	Apoc2|Anxa2|Pltp	-0.98	model
GO Biological Processes	19	GO:0048708	astrocyte differentiation	19_GO:0032502 developmental process	-2.1	7.6	4.2	20836	72	114	3	2.6	1.5	11820|20201|20202	App|S100a8|S100a9	-0.96	model
GO Biological Processes	19	GO:0045621	positive regulation of lymphocyte differentiation	19_GO:0002376 immune system process	-2.1	5.2	3.7	20836	140	114	4	3.5	1.7	12772|14960|16149|17387	Ccr2|H2-Aa|Cd74|Mmp14	-0.96	model
GO Biological Processes	19	GO:0006874	cellular calcium ion homeostasis	19_GO:0042592 homeostatic process	-2.1	4.1	3.5	20836	221	114	5	4.4	1.9	11820|12772|17357|20304|21817	App|Ccr2|Marcksl1|Ccl5|Tgm2	-0.96	model
GO Biological Processes	19	GO:1900046	regulation of hemostasis	19_GO:0050789 regulation of biological process	-2.1	7.5	4.1	20836	73	114	3	2.6	1.5	12306|20202|21825	Anxa2|S100a9|Thbs1	-0.95	model
GO Biological Processes	19	GO:0002526	acute inflammatory response	19_GO:0050896 response to stimulus	-2.1	7.5	4.1	20836	73	114	3	2.6	1.5	14268|15439|20210	Fn1|Hp|Saa3	-0.95	model
GO Biological Processes	19	GO:0045619	regulation of lymphocyte differentiation	19_GO:0002376 immune system process	-2.1	4.1	3.5	20836	222	114	5	4.4	1.9	12484|12772|14960|16149|17387	Cd24a|Ccr2|H2-Aa|Cd74|Mmp14	-0.95	model
GO Biological Processes	19	GO:0010811	positive regulation of cell-substrate adhesion	19_GO:0048518 positive regulation of biological process	-2.1	5.1	3.7	20836	142	114	4	3.5	1.7	14268|18081|20194|21825	Fn1|Ninj1|S100a10|Thbs1	-0.94	model
GO Biological Processes	19	GO:0008360	regulation of cell shape	19_GO:0032502 developmental process	-2.1	5.1	3.7	20836	142	114	4	3.5	1.7	11674|14268|14726|16988	Aldoa|Fn1|Pdpn|Lst1	-0.94	model
GO Biological Processes	19	GO:0009185	ribonucleoside diphosphate metabolic process	19_GO:0008152 metabolic process	-2.1	7.4	4.1	20836	74	114	3	2.6	1.5	11674|13806|18746	Aldoa|Eno1|Pkm	-0.94	model
GO Biological Processes	19	GO:0051098	regulation of binding	19_GO:0065007 biological regulation	-2.1	3.1	3.2	20836	416	114	7	6.1	2.2	11820|12306|13063|13806|15368|20194|20568	App|Anxa2|Cycs|Eno1|Hmox1|S100a10|Slpi	-0.93	model
GO Biological Processes	19	GO:0008542	visual learning	19_GO:0032501 multicellular organismal process	-2.1	7.3	4.1	20836	75	114	3	2.6	1.5	11820|15251|26570	App|Hif1a|Slc7a11	-0.92	model
GO Biological Processes	19	GO:0050818	regulation of coagulation	19_GO:0032501 multicellular organismal process	-2.1	7.3	4.1	20836	75	114	3	2.6	1.5	12306|20202|21825	Anxa2|S100a9|Thbs1	-0.92	model
GO Biological Processes	19	GO:0002698	negative regulation of immune effector process	19_GO:0002376 immune system process	-2.1	5.1	3.6	20836	144	114	4	3.5	1.7	11433|11846|12772|15368	Acp5|Arg1|Ccr2|Hmox1	-0.92	model
GO Biological Processes	19	GO:0002886	regulation of myeloid leukocyte mediated immunity	19_GO:0002376 immune system process	-2.1	7.2	4	20836	76	114	3	2.6	1.5	11846|12772|15368	Arg1|Ccr2|Hmox1	-0.91	model
GO Biological Processes	19	GO:0006090	pyruvate metabolic process	19_GO:0008152 metabolic process	-2.1	7.1	4	20836	77	114	3	2.6	1.5	11674|13806|18746	Aldoa|Eno1|Pkm	-0.9	model
GO Biological Processes	19	GO:2000514	regulation of CD4-positive, alpha-beta T cell activation	19_GO:0002376 immune system process	-2.1	7.1	4	20836	77	114	3	2.6	1.5	11847|12484|12772	Arg2|Cd24a|Ccr2	-0.9	model
GO Biological Processes	19	GO:0120161	regulation of cold-induced thermogenesis	19_GO:0042592 homeostatic process	-2.1	5	3.6	20836	147	114	4	3.5	1.7	12608|12772|16819|231507	Cebpb|Ccr2|Lcn2|Plac8	-0.9	model
GO Biological Processes	19	GO:0071356	cellular response to tumor necrosis factor	19_GO:0050896 response to stimulus	-2	4.9	3.5	20836	149	114	4	3.5	1.7	20304|20305|20308|98496	Ccl5|Ccl6|Ccl9|Pid1	-0.88	model
GO Biological Processes	19	GO:0002285	lymphocyte activation involved in immune response	19_GO:0002376 immune system process	-2	4.9	3.5	20836	149	114	4	3.5	1.7	16149|16852|17474|56619	Cd74|Lgals1|Clec4d|Clec4e	-0.88	model
GO Biological Processes	19	GO:0050778	positive regulation of immune response	19_GO:0002376 immune system process	-2	2.5	3	20836	648	114	9	7.9	2.5	12484|12494|12772|16149|17319|18081|18636|56619|56620	Cd24a|Cd38|Ccr2|Cd74|Mif|Ninj1|Cfp|Clec4e|Clec4n	-0.88	model
GO Biological Processes	19	GO:0006919	activation of cysteine-type endopeptidase activity involved in apoptotic process	19_GO:0048518 positive regulation of biological process	-2	6.9	3.9	20836	79	114	3	2.6	1.5	13063|20201|20202	Cycs|S100a8|S100a9	-0.88	model
GO Biological Processes	19	GO:0002704	negative regulation of leukocyte mediated immunity	19_GO:0002376 immune system process	-2	6.9	3.9	20836	79	114	3	2.6	1.5	11846|12772|15368	Arg1|Ccr2|Hmox1	-0.88	model
GO Biological Processes	19	GO:0007632	visual behavior	19_GO:0032501 multicellular organismal process	-2	6.9	3.9	20836	79	114	3	2.6	1.5	11820|15251|26570	App|Hif1a|Slc7a11	-0.88	model
GO Biological Processes	19	GO:1903036	positive regulation of response to wounding	19_GO:0048518 positive regulation of biological process	-2	6.9	3.9	20836	79	114	3	2.6	1.5	12484|20202|21825	Cd24a|S100a9|Thbs1	-0.88	model
GO Biological Processes	19	GO:0044283	small molecule biosynthetic process	19_GO:0008152 metabolic process	-2	3	3.1	20836	430	114	7	6.1	2.2	11674|11898|13806|16149|17319|18746|18830	Aldoa|Ass1|Eno1|Cd74|Mif|Pkm|Pltp	-0.87	model
GO Biological Processes	19	GO:0006909	phagocytosis	19_GO:0051179 localization	-2	4.8	3.5	20836	152	114	4	3.5	1.7	12772|20288|21817|21825	Ccr2|Msr1|Tgm2|Thbs1	-0.86	model
GO Biological Processes	19	GO:0120035	regulation of plasma membrane bounded cell projection organization	19_GO:0050789 regulation of biological process	-2	2.4	2.9	20836	773	114	10	8.8	2.6	11820|12484|12494|14268|14726|16852|18643|19385|20202|56455	App|Cd24a|Cd38|Fn1|Pdpn|Lgals1|Pfn1|Ranbp1|S100a9|Dynll1	-0.85	model
GO Biological Processes	19	GO:1901214	regulation of neuron death	19_GO:0050789 regulation of biological process	-12	8.6	11	20836	407	107	18	17	3.6	11816|12227|12259|12977|13051|13653|14694|16000|16476|17210|17260|18148|20293|20296|20302|21926|83433|93695	Apoe|Btg2|C1qa|Csf1|Cx3cr1|Egr1|Rack1|Igf1|Jun|Mcl1|Mef2c|Npm1|Ccl12|Ccl2|Ccl3|Tnf|Trem2|Gpnmb	-7.8	rescue
GO Biological Processes	19	GO:0010720	positive regulation of cell development	19_GO:0032502 developmental process	-11	7.1	10	20836	545	107	20	19	3.8	11816|12192|12522|12977|13051|13654|13655|14456|14683|16000|16476|20302|20720|21926|22041|30948|80859|83433|216799|243910	Apoe|Zfp36l1|Cd83|Csf1|Cx3cr1|Egr2|Egr3|Gas6|Gnas|Igf1|Jun|Ccl3|Serpine2|Tnf|Trf|Bin1|Nfkbiz|Trem2|Nlrp3|Nfkbid	-7.7	rescue
GO Biological Processes	19	GO:0006954	inflammatory response	19_GO:0050896 response to stimulus	-10	6.9	9.9	20836	539	107	19	18	3.7	12259|12977|13051|15945|16175|16476|17084|17164|18033|20293|20296|20302|20303|21926|80859|83433|216799|227541|243910	C1qa|Csf1|Cx3cr1|Cxcl10|Il1a|Jun|Ly86|Mapkapk2|Nfkb1|Ccl12|Ccl2|Ccl3|Ccl4|Tnf|Nfkbiz|Trem2|Nlrp3|Camk1d|Nfkbid	-7.1	rescue
GO Biological Processes	19	GO:0032652	regulation of interleukin-1 production	19_GO:0032501 multicellular organismal process	-10	18	13	20836	122	107	11	10	2.9	13051|13653|14456|15951|16000|16956|20302|21926|83433|216799|226691	Cx3cr1|Egr1|Gas6|Ifi204|Igf1|Lpl|Ccl3|Tnf|Trem2|Nlrp3|Ifi207	-7.1	rescue
GO Biological Processes	19	GO:0050865	regulation of cell activation	19_GO:0032501 multicellular organismal process	-10	5.9	9.4	20836	699	107	21	20	3.8	11816|12192|12520|12522|12527|13655|14456|16000|16175|16478|16792|17260|20296|20720|21926|56193|80859|83433|93695|216799|243910	Apoe|Zfp36l1|Cd81|Cd83|Cd9|Egr3|Gas6|Igf1|Il1a|Jund|Laptm5|Mef2c|Ccl2|Serpine2|Tnf|Plek|Nfkbiz|Trem2|Gpnmb|Nlrp3|Nfkbid	-7	rescue
GO Biological Processes	19	GO:1902107	positive regulation of leukocyte differentiation	19_GO:0002376 immune system process	-10	12	12	20836	211	107	13	12	3.2	12192|12522|12977|13655|14456|14683|16476|20302|21926|80859|83433|216799|243910	Zfp36l1|Cd83|Csf1|Egr3|Gas6|Gnas|Jun|Ccl3|Tnf|Nfkbiz|Trem2|Nlrp3|Nfkbid	-7	rescue
GO Biological Processes	19	GO:1903708	positive regulation of hemopoiesis	19_GO:0002376 immune system process	-10	12	12	20836	211	107	13	12	3.2	12192|12522|12977|13655|14456|14683|16476|20302|21926|80859|83433|216799|243910	Zfp36l1|Cd83|Csf1|Egr3|Gas6|Gnas|Jun|Ccl3|Tnf|Nfkbiz|Trem2|Nlrp3|Nfkbid	-7	rescue
GO Biological Processes	19	GO:0010942	positive regulation of cell death	19_GO:0048518 positive regulation of biological process	-10	5.8	9.3	20836	708	107	21	20	3.8	11816|11852|11910|12259|13033|13039|13653|14694|15446|16476|16792|17210|17260|17872|20293|20296|20302|21926|30948|227541|243910	Apoe|Rhob|Atf3|C1qa|Ctsd|Ctsl|Egr1|Rack1|Hpgd|Jun|Laptm5|Mcl1|Mef2c|Ppp1r15a|Ccl12|Ccl2|Ccl3|Tnf|Bin1|Camk1d|Nfkbid	-7	rescue
GO Biological Processes	19	GO:0051345	positive regulation of hydrolase activity	19_GO:0065007 biological regulation	-10	6.6	9.6	20836	564	107	19	18	3.7	13033|13039|14270|14683|14694|15951|16792|17260|17872|20293|20296|20302|20303|21926|30948|56193|67865|216799|226691	Ctsd|Ctsl|Srgap2|Gnas|Rack1|Ifi204|Laptm5|Mef2c|Ppp1r15a|Ccl12|Ccl2|Ccl3|Ccl4|Tnf|Bin1|Plek|Rgs10|Nlrp3|Ifi207	-7	rescue
GO Biological Processes	19	GO:0032651	regulation of interleukin-1 beta production	19_GO:0032501 multicellular organismal process	-9.9	19	13	20836	102	107	10	9.3	2.8	13051|13653|15951|16000|16956|20302|21926|83433|216799|226691	Cx3cr1|Egr1|Ifi204|Igf1|Lpl|Ccl3|Tnf|Trem2|Nlrp3|Ifi207	-6.8	rescue
KEGG Pathway	24	mmu05142	Chagas disease - Mus musculus (house mouse)		-9.9	19	13	20836	103	107	10	9.3	2.8	12259|12260|12262|14683|16476|18033|20293|20296|20302|21926	C1qa|C1qb|C1qc|Gnas|Jun|Nfkb1|Ccl12|Ccl2|Ccl3|Tnf	-6.8	rescue
GO Biological Processes	19	GO:0098883	synapse pruning	19_GO:0009987 cellular process	-9.7	1.2e+02	25	20836	8	107	5	4.7	2	12259|12260|12262|13051|83433	C1qa|C1qb|C1qc|Cx3cr1|Trem2	-6.7	rescue
GO Biological Processes	19	GO:0032680	regulation of tumor necrosis factor production	19_GO:0032501 multicellular organismal process	-9.7	13	11	20836	185	107	12	11	3.1	13051|14456|16000|16175|16956|17164|20296|20302|20303|22695|83433|93695	Cx3cr1|Gas6|Igf1|Il1a|Lpl|Mapkapk2|Ccl2|Ccl3|Ccl4|Zfp36|Trem2|Gpnmb	-6.7	rescue
GO Biological Processes	19	GO:1903555	regulation of tumor necrosis factor superfamily cytokine production	19_GO:0032501 multicellular organismal process	-9.6	12	11	20836	188	107	12	11	3.1	13051|14456|16000|16175|16956|17164|20296|20302|20303|22695|83433|93695	Cx3cr1|Gas6|Igf1|Il1a|Lpl|Mapkapk2|Ccl2|Ccl3|Ccl4|Zfp36|Trem2|Gpnmb	-6.7	rescue
GO Biological Processes	19	GO:2000147	positive regulation of cell motility	19_GO:0040011 locomotion	-9.4	5.9	9	20836	622	107	19	18	3.7	11504|11852|12977|13051|13653|14456|14694|15945|16000|16175|16476|20293|20296|20692|22041|70839|83433|93695|227541	Adamts1|Rhob|Csf1|Cx3cr1|Egr1|Gas6|Rack1|Cxcl10|Igf1|Il1a|Jun|Ccl12|Ccl2|Sparc|Trf|P2ry12|Trem2|Gpnmb|Camk1d	-6.5	rescue
GO Biological Processes	19	GO:0070848	response to growth factor	19_GO:0050896 response to stimulus	-9.4	6.9	9.4	20836	481	107	17	16	3.5	12192|13627|13653|13655|14456|14694|15446|15936|16476|17164|17260|17684|18033|20296|20692|22695|80859	Zfp36l1|Eef1a1|Egr1|Egr3|Gas6|Rack1|Hpgd|Ier2|Jun|Mapkapk2|Mef2c|Cited2|Nfkb1|Ccl2|Sparc|Zfp36|Nfkbiz	-6.5	rescue
GO Biological Processes	19	GO:0032103	positive regulation of response to external stimulus	19_GO:0048518 positive regulation of biological process	-9.3	6.3	9.1	20836	555	107	18	17	3.6	12520|12977|13051|14456|15945|15951|16956|17084|17164|20296|20302|21926|70839|80859|83433|216799|226691|227541	Cd81|Csf1|Cx3cr1|Gas6|Cxcl10|Ifi204|Lpl|Ly86|Mapkapk2|Ccl2|Ccl3|Tnf|P2ry12|Nfkbiz|Trem2|Nlrp3|Ifi207|Camk1d	-6.5	rescue
GO Biological Processes	19	GO:0043068	positive regulation of programmed cell death	19_GO:0048518 positive regulation of biological process	-9.3	5.8	8.9	20836	634	107	19	18	3.7	11852|11910|13033|13039|13653|14694|15446|16476|16792|17210|17260|17872|20293|20296|20302|21926|30948|227541|243910	Rhob|Atf3|Ctsd|Ctsl|Egr1|Rack1|Hpgd|Jun|Laptm5|Mcl1|Mef2c|Ppp1r15a|Ccl12|Ccl2|Ccl3|Tnf|Bin1|Camk1d|Nfkbid	-6.4	rescue
GO Biological Processes	19	GO:0040017	positive regulation of locomotion	19_GO:0040011 locomotion	-9.2	5.8	8.8	20836	639	107	19	18	3.7	11504|11852|12977|13051|13653|14456|14694|15945|16000|16175|16476|20293|20296|20692|22041|70839|83433|93695|227541	Adamts1|Rhob|Csf1|Cx3cr1|Egr1|Gas6|Rack1|Cxcl10|Igf1|Il1a|Jun|Ccl12|Ccl2|Sparc|Trf|P2ry12|Trem2|Gpnmb|Camk1d	-6.4	rescue
GO Biological Processes	19	GO:1903706	regulation of hemopoiesis	19_GO:0002376 immune system process	-9	7	9.2	20836	445	107	16	15	3.4	12192|12262|12522|12977|13655|14456|14683|16476|17260|20302|21926|22695|80859|83433|216799|243910	Zfp36l1|C1qc|Cd83|Csf1|Egr3|Gas6|Gnas|Jun|Mef2c|Ccl3|Tnf|Zfp36|Nfkbiz|Trem2|Nlrp3|Nfkbid	-6.2	rescue
KEGG Pathway	24	mmu04380	Osteoclast differentiation - Mus musculus (house mouse)		-8.9	15	12	20836	128	107	10	9.3	2.8	12977|14282|16175|16476|16478|17060|18033|18412|21926|83433	Csf1|Fosb|Il1a|Jun|Jund|Blnk|Nfkb1|Sqstm1|Tnf|Trem2	-6.2	rescue
GO Biological Processes	19	GO:0008285	negative regulation of cell population proliferation	19_GO:0048519 negative regulation of biological process	-8.9	5.2	8.4	20836	746	107	20	19	3.8	11816|12227|12527|13039|16000|16175|16476|16792|17260|17684|17872|18148|20293|20296|20692|20720|21858|21926|83433|93695	Apoe|Btg2|Cd9|Ctsl|Igf1|Il1a|Jun|Laptm5|Mef2c|Cited2|Ppp1r15a|Npm1|Ccl12|Ccl2|Sparc|Serpine2|Timp2|Tnf|Trem2|Gpnmb	-6.2	rescue
GO Biological Processes	19	GO:0030335	positive regulation of cell migration	19_GO:0040011 locomotion	-8.9	5.9	8.7	20836	595	107	18	17	3.6	11504|11852|12977|13051|13653|14456|14694|15945|16000|16175|16476|20293|20296|20692|70839|83433|93695|227541	Adamts1|Rhob|Csf1|Cx3cr1|Egr1|Gas6|Rack1|Cxcl10|Igf1|Il1a|Jun|Ccl12|Ccl2|Sparc|P2ry12|Trem2|Gpnmb|Camk1d	-6.1	rescue
GO Biological Processes	19	GO:0034351	negative regulation of glial cell apoptotic process	19_GO:0048519 negative regulation of biological process	-8.8	89	21	20836	11	107	5	4.7	2	14456|16000|20293|20296|83433	Gas6|Igf1|Ccl12|Ccl2|Trem2	-6.1	rescue
GO Biological Processes	19	GO:0150146	cell junction disassembly	19_GO:0009987 cellular process	-8.8	89	21	20836	11	107	5	4.7	2	12259|12260|12262|13051|83433	C1qa|C1qb|C1qc|Cx3cr1|Trem2	-6.1	rescue
GO Biological Processes	19	GO:0071363	cellular response to growth factor stimulus	19_GO:0050896 response to stimulus	-8.7	6.7	8.9	20836	465	107	16	15	3.4	12192|13627|13653|13655|14456|14694|15446|16476|17164|17260|17684|18033|20296|20692|22695|80859	Zfp36l1|Eef1a1|Egr1|Egr3|Gas6|Rack1|Hpgd|Jun|Mapkapk2|Mef2c|Cited2|Nfkb1|Ccl2|Sparc|Zfp36|Nfkbiz	-6	rescue
GO Biological Processes	19	GO:0043410	positive regulation of MAPK cascade	19_GO:0023052 signaling	-8.6	6.1	8.7	20836	541	107	17	16	3.5	11816|12520|14456|16000|16175|16476|16792|17260|20293|20296|20302|20303|21858|21926|78600|83433|93695	Apoe|Cd81|Gas6|Igf1|Il1a|Jun|Laptm5|Mef2c|Ccl12|Ccl2|Ccl3|Ccl4|Timp2|Tnf|Pde6h|Trem2|Gpnmb	-6	rescue
GO Biological Processes	19	GO:0001775	cell activation	19_GO:0032501 multicellular organismal process	-8.6	5	8.2	20836	781	107	20	19	3.8	12192|12259|12520|12522|13039|13051|13653|14683|15945|16000|16476|17060|17260|20720|21926|56193|70839|80859|83433|243910	Zfp36l1|C1qa|Cd81|Cd83|Ctsl|Cx3cr1|Egr1|Gnas|Cxcl10|Igf1|Jun|Blnk|Mef2c|Serpine2|Tnf|Plek|P2ry12|Nfkbiz|Trem2|Nfkbid	-5.9	rescue
GO Biological Processes	19	GO:0043065	positive regulation of apoptotic process	19_GO:0048518 positive regulation of biological process	-8.6	5.6	8.4	20836	621	107	18	17	3.6	11852|11910|13033|13039|13653|14694|15446|16476|17210|17260|17872|20293|20296|20302|21926|30948|227541|243910	Rhob|Atf3|Ctsd|Ctsl|Egr1|Rack1|Hpgd|Jun|Mcl1|Mef2c|Ppp1r15a|Ccl12|Ccl2|Ccl3|Tnf|Bin1|Camk1d|Nfkbid	-5.9	rescue
GO Biological Processes	19	GO:0071222	cellular response to lipopolysaccharide	19_GO:0044419 biological process involved in interspecies interaction between organisms	-8.5	8.8	9.6	20836	288	107	13	12	3.2	13051|15945|16175|17084|17260|18033|20293|20296|21926|22695|80859|83433|216799	Cx3cr1|Cxcl10|Il1a|Ly86|Mef2c|Nfkb1|Ccl12|Ccl2|Tnf|Zfp36|Nfkbiz|Trem2|Nlrp3	-5.9	rescue
GO Biological Processes	19	GO:0002521	leukocyte differentiation	19_GO:0032502 developmental process	-8.5	6.5	8.7	20836	481	107	16	15	3.4	12192|12520|12522|12977|13039|13653|15951|16476|17260|17684|21926|22041|80859|83433|226691|243910	Zfp36l1|Cd81|Cd83|Csf1|Ctsl|Egr1|Ifi204|Jun|Mef2c|Cited2|Tnf|Trf|Nfkbiz|Trem2|Ifi207|Nfkbid	-5.9	rescue
GO Biological Processes	19	GO:0001818	negative regulation of cytokine production	19_GO:0048519 negative regulation of biological process	-8.4	8.6	9.4	20836	294	107	13	12	3.2	12522|13051|14456|16000|16598|16792|18033|21926|22695|83433|93695|216799|260315	Cd83|Cx3cr1|Gas6|Igf1|Klf2|Laptm5|Nfkb1|Tnf|Zfp36|Trem2|Gpnmb|Nlrp3|Nav3	-5.8	rescue
GO Biological Processes	19	GO:0043523	regulation of neuron apoptotic process	19_GO:0050789 regulation of biological process	-8.4	8.6	9.4	20836	296	107	13	12	3.2	11816|12227|13051|13653|16476|17210|17260|18148|20293|20296|20302|21926|83433	Apoe|Btg2|Cx3cr1|Egr1|Jun|Mcl1|Mef2c|Npm1|Ccl12|Ccl2|Ccl3|Tnf|Trem2	-5.8	rescue
GO Biological Processes	19	GO:0002685	regulation of leukocyte migration	19_GO:0040011 locomotion	-8.4	9.7	9.7	20836	242	107	12	11	3.1	12520|12527|12977|13051|14456|15945|16175|20293|20296|70839|83433|227541	Cd81|Cd9|Csf1|Cx3cr1|Gas6|Cxcl10|Il1a|Ccl12|Ccl2|P2ry12|Trem2|Camk1d	-5.8	rescue
GO Biological Processes	19	GO:0071219	cellular response to molecule of bacterial origin	19_GO:0044419 biological process involved in interspecies interaction between organisms	-8.4	8.5	9.4	20836	298	107	13	12	3.2	13051|15945|16175|17084|17260|18033|20293|20296|21926|22695|80859|83433|216799	Cx3cr1|Cxcl10|Il1a|Ly86|Mef2c|Nfkb1|Ccl12|Ccl2|Tnf|Zfp36|Nfkbiz|Trem2|Nlrp3	-5.8	rescue
KEGG Pathway	24	mmu05418	Fluid shear stress and atherosclerosis - Mus musculus (house mouse)		-8.4	13	11	20836	147	107	10	9.3	2.8	13039|16175|16476|16598|17260|18033|18412|20293|20296|21926	Ctsl|Il1a|Jun|Klf2|Mef2c|Nfkb1|Sqstm1|Ccl12|Ccl2|Tnf	-5.8	rescue
GO Biological Processes	19	GO:1902105	regulation of leukocyte differentiation	19_GO:0002376 immune system process	-8.3	7.6	9.1	20836	359	107	14	13	3.3	12192|12262|12522|12977|13655|14456|14683|16476|20302|21926|80859|83433|216799|243910	Zfp36l1|C1qc|Cd83|Csf1|Egr3|Gas6|Gnas|Jun|Ccl3|Tnf|Nfkbiz|Trem2|Nlrp3|Nfkbid	-5.8	rescue
GO Biological Processes	19	GO:0050867	positive regulation of cell activation	19_GO:0048518 positive regulation of biological process	-8.3	6.8	8.7	20836	430	107	15	14	3.4	12520|12522|13655|14456|16000|16175|16478|17260|20296|21926|56193|80859|83433|216799|243910	Cd81|Cd83|Egr3|Gas6|Igf1|Il1a|Jund|Mef2c|Ccl2|Tnf|Plek|Nfkbiz|Trem2|Nlrp3|Nfkbid	-5.7	rescue
GO Biological Processes	19	GO:1905521	regulation of macrophage migration	19_GO:0040011 locomotion	-8.3	28	14	20836	49	107	7	6.5	2.4	12520|12527|12977|13051|20296|70839|83433	Cd81|Cd9|Csf1|Cx3cr1|Ccl2|P2ry12|Trem2	-5.7	rescue
KEGG Pathway	24	mmu05133	Pertussis - Mus musculus (house mouse)		-8.2	20	12	20836	77	107	8	7.5	2.5	12259|12260|12262|16175|16476|18033|21926|216799	C1qa|C1qb|C1qc|Il1a|Jun|Nfkb1|Tnf|Nlrp3	-5.7	rescue
GO Biological Processes	19	GO:0052548	regulation of endopeptidase activity	19_GO:0008152 metabolic process	-8.2	7.4	8.9	20836	369	107	14	13	3.3	13010|13033|14456|14694|15951|16000|16792|20719|20720|21858|21926|30948|216799|226691	Cst3|Ctsd|Gas6|Rack1|Ifi204|Igf1|Laptm5|Serpinb6a|Serpine2|Timp2|Tnf|Bin1|Nlrp3|Ifi207	-5.7	rescue
GO Biological Processes	19	GO:0071396	cellular response to lipid	19_GO:0050896 response to stimulus	-8.2	5.7	8.3	20836	581	107	17	16	3.5	12192|13051|14683|15945|16000|16175|16956|17084|17260|18033|20293|20296|21926|22695|80859|83433|216799	Zfp36l1|Cx3cr1|Gnas|Cxcl10|Igf1|Il1a|Lpl|Ly86|Mef2c|Nfkb1|Ccl12|Ccl2|Tnf|Zfp36|Nfkbiz|Trem2|Nlrp3	-5.7	rescue
GO Biological Processes	19	GO:0008347	glial cell migration	19_GO:0032502 developmental process	-8.1	27	13	20836	51	107	7	6.5	2.4	12527|14270|15212|20293|20296|20302|70839	Cd9|Srgap2|Hexb|Ccl12|Ccl2|Ccl3|P2ry12	-5.7	rescue
GO Biological Processes	19	GO:0032496	response to lipopolysaccharide	19_GO:0044419 biological process involved in interspecies interaction between organisms	-8.1	7.3	8.8	20836	375	107	14	13	3.3	13051|15945|16175|17084|17164|17260|18033|20293|20296|21926|22695|80859|83433|216799	Cx3cr1|Cxcl10|Il1a|Ly86|Mapkapk2|Mef2c|Nfkb1|Ccl12|Ccl2|Tnf|Zfp36|Nfkbiz|Trem2|Nlrp3	-5.6	rescue
GO Biological Processes	19	GO:0034350	regulation of glial cell apoptotic process	19_GO:0050789 regulation of biological process	-8	65	18	20836	15	107	5	4.7	2	14456|16000|20293|20296|83433	Gas6|Igf1|Ccl12|Ccl2|Trem2	-5.6	rescue
GO Biological Processes	19	GO:1904141	positive regulation of microglial cell migration	19_GO:0040011 locomotion	-8	1.3e+02	23	20836	6	107	4	3.7	1.8	12977|13051|70839|83433	Csf1|Cx3cr1|P2ry12|Trem2	-5.6	rescue
GO Biological Processes	19	GO:0019221	cytokine-mediated signaling pathway	19_GO:0023052 signaling	-8	7.9	8.9	20836	322	107	13	12	3.2	12977|13051|13653|15945|16175|20293|20296|20302|20303|21926|23849|80859|83433	Csf1|Cx3cr1|Egr1|Cxcl10|Il1a|Ccl12|Ccl2|Ccl3|Ccl4|Tnf|Klf6|Nfkbiz|Trem2	-5.5	rescue
GO Biological Processes	19	GO:0071216	cellular response to biotic stimulus	19_GO:0050896 response to stimulus	-7.9	7.8	8.9	20836	325	107	13	12	3.2	13051|15945|16175|17084|17260|18033|20293|20296|21926|22695|80859|83433|216799	Cx3cr1|Cxcl10|Il1a|Ly86|Mef2c|Nfkb1|Ccl12|Ccl2|Tnf|Zfp36|Nfkbiz|Trem2|Nlrp3	-5.5	rescue
GO Biological Processes	19	GO:0002573	myeloid leukocyte differentiation	19_GO:0032502 developmental process	-7.9	12	10	20836	165	107	10	9.3	2.8	12520|12977|15951|16476|17260|17684|21926|22041|83433|226691	Cd81|Csf1|Ifi204|Jun|Mef2c|Cited2|Tnf|Trf|Trem2|Ifi207	-5.5	rescue
GO Biological Processes	19	GO:0002237	response to molecule of bacterial origin	19_GO:0044419 biological process involved in interspecies interaction between organisms	-7.8	6.9	8.5	20836	395	107	14	13	3.3	13051|15945|16175|17084|17164|17260|18033|20293|20296|21926|22695|80859|83433|216799	Cx3cr1|Cxcl10|Il1a|Ly86|Mapkapk2|Mef2c|Nfkb1|Ccl12|Ccl2|Tnf|Zfp36|Nfkbiz|Trem2|Nlrp3	-5.4	rescue
KEGG Pathway	24	mmu05323	Rheumatoid arthritis - Mus musculus (house mouse)		-7.8	18	11	20836	87	107	8	7.5	2.5	12977|13039|16175|16476|20293|20296|20302|21926	Csf1|Ctsl|Il1a|Jun|Ccl12|Ccl2|Ccl3|Tnf	-5.4	rescue
GO Biological Processes	19	GO:0052547	regulation of peptidase activity	19_GO:0008152 metabolic process	-7.8	6.3	8.3	20836	467	107	15	14	3.4	13010|13033|13039|14456|14694|15951|16000|16792|20719|20720|21858|21926|30948|216799|226691	Cst3|Ctsd|Ctsl|Gas6|Rack1|Ifi204|Igf1|Laptm5|Serpinb6a|Serpine2|Timp2|Tnf|Bin1|Nlrp3|Ifi207	-5.4	rescue
GO Biological Processes	19	GO:0002687	positive regulation of leukocyte migration	19_GO:0040011 locomotion	-7.7	11	9.8	20836	170	107	10	9.3	2.8	12977|13051|14456|15945|16175|20293|20296|70839|83433|227541	Csf1|Cx3cr1|Gas6|Cxcl10|Il1a|Ccl12|Ccl2|P2ry12|Trem2|Camk1d	-5.4	rescue
GO Biological Processes	19	GO:1901215	negative regulation of neuron death	19_GO:0048519 negative regulation of biological process	-7.7	8.5	9	20836	275	107	12	11	3.1	11816|12227|12977|13051|14694|16000|16476|17260|18148|20293|20296|93695	Apoe|Btg2|Csf1|Cx3cr1|Rack1|Igf1|Jun|Mef2c|Npm1|Ccl12|Ccl2|Gpnmb	-5.4	rescue
GO Biological Processes	19	GO:0002253	activation of immune response	19_GO:0002376 immune system process	-7.7	7.4	8.6	20836	340	107	13	12	3.2	12259|12260|12262|15951|17060|17164|17260|18033|21926|80859|216799|226691|243910	C1qa|C1qb|C1qc|Ifi204|Blnk|Mapkapk2|Mef2c|Nfkb1|Tnf|Nfkbiz|Nlrp3|Ifi207|Nfkbid	-5.3	rescue
GO Biological Processes	19	GO:0002696	positive regulation of leukocyte activation	19_GO:0002376 immune system process	-7.6	6.7	8.3	20836	408	107	14	13	3.3	12520|12522|13655|14456|16000|16175|16478|17260|20296|21926|80859|83433|216799|243910	Cd81|Cd83|Egr3|Gas6|Igf1|Il1a|Jund|Mef2c|Ccl2|Tnf|Nfkbiz|Trem2|Nlrp3|Nfkbid	-5.3	rescue
GO Biological Processes	19	GO:1904139	regulation of microglial cell migration	19_GO:0040011 locomotion	-7.6	1.1e+02	21	20836	7	107	4	3.7	1.8	12977|13051|70839|83433	Csf1|Cx3cr1|P2ry12|Trem2	-5.3	rescue
KEGG Pathway	24	mmu04657	IL-17 signaling pathway - Mus musculus (house mouse)		-7.6	17	11	20836	93	107	8	7.5	2.5	14282|15945|16476|16478|18033|20293|20296|21926	Fosb|Cxcl10|Jun|Jund|Nfkb1|Ccl12|Ccl2|Tnf	-5.3	rescue
GO Biological Processes	19	GO:0002694	regulation of leukocyte activation	19_GO:0002376 immune system process	-7.5	5.1	7.7	20836	643	107	17	16	3.5	12192|12520|12522|13655|14456|16000|16175|16478|16792|17260|20296|21926|80859|83433|93695|216799|243910	Zfp36l1|Cd81|Cd83|Egr3|Gas6|Igf1|Il1a|Jund|Laptm5|Mef2c|Ccl2|Tnf|Nfkbiz|Trem2|Gpnmb|Nlrp3|Nfkbid	-5.2	rescue
GO Biological Processes	19	GO:0042063	gliogenesis	19_GO:0032502 developmental process	-7.5	8.1	8.7	20836	288	107	12	11	3.1	12259|12527|12977|13654|14270|15212|16000|20293|20296|20302|70839|83433	C1qa|Cd9|Csf1|Egr2|Srgap2|Hexb|Igf1|Ccl12|Ccl2|Ccl3|P2ry12|Trem2	-5.2	rescue
KEGG Pathway	24	mmu04061	Viral protein interaction with cytokine and cytokine receptor - Mus musculus (house mouse)		-7.5	16	11	20836	95	107	8	7.5	2.5	12977|13051|15945|20293|20296|20302|20303|21926	Csf1|Cx3cr1|Cxcl10|Ccl12|Ccl2|Ccl3|Ccl4|Tnf	-5.2	rescue
GO Biological Processes	19	GO:0043491	protein kinase B signaling	19_GO:0023052 signaling	-7.5	22	12	20836	63	107	7	6.5	2.4	12192|14456|16000|20293|20296|21926|70839	Zfp36l1|Gas6|Igf1|Ccl12|Ccl2|Tnf|P2ry12	-5.2	rescue
GO Biological Processes	19	GO:0070374	positive regulation of ERK1 and ERK2 cascade	19_GO:0023052 signaling	-7.4	9.1	9	20836	235	107	11	10	2.9	11816|14456|16000|16175|16476|20293|20296|20302|20303|83433|93695	Apoe|Gas6|Igf1|Il1a|Jun|Ccl12|Ccl2|Ccl3|Ccl4|Trem2|Gpnmb	-5.2	rescue
GO Biological Processes	19	GO:0000165	MAPK cascade	19_GO:0023052 signaling	-7.4	10	9.3	20836	186	107	10	9.3	2.8	12192|16000|17164|17260|18033|20293|20296|21926|22041|22695	Zfp36l1|Igf1|Mapkapk2|Mef2c|Nfkb1|Ccl12|Ccl2|Tnf|Trf|Zfp36	-5.1	rescue
GO Biological Processes	19	GO:0022407	regulation of cell-cell adhesion	19_GO:0050789 regulation of biological process	-7.4	5.8	7.8	20836	503	107	15	14	3.4	12520|12522|12527|13655|16000|16175|16792|17684|20296|20720|21926|80859|93695|216799|243910	Cd81|Cd83|Cd9|Egr3|Igf1|Il1a|Laptm5|Cited2|Ccl2|Serpine2|Tnf|Nfkbiz|Gpnmb|Nlrp3|Nfkbid	-5.1	rescue
GO Biological Processes	19	GO:0043615	astrocyte cell migration	19_GO:0032502 developmental process	-7.3	97	20	20836	8	107	4	3.7	1.8	15212|20293|20296|20302	Hexb|Ccl12|Ccl2|Ccl3	-5.1	rescue
GO Biological Processes	19	GO:0070098	chemokine-mediated signaling pathway	19_GO:0023052 signaling	-7.3	21	11	20836	66	107	7	6.5	2.4	13051|15945|20293|20296|20302|20303|83433	Cx3cr1|Cxcl10|Ccl12|Ccl2|Ccl3|Ccl4|Trem2	-5.1	rescue
GO Biological Processes	19	GO:0043408	regulation of MAPK cascade	19_GO:0023052 signaling	-7.3	4.7	7.4	20836	750	107	18	17	3.6	11816|11910|12520|14456|16000|16175|16476|16792|17260|20293|20296|20302|20303|21858|21926|78600|83433|93695	Apoe|Atf3|Cd81|Gas6|Igf1|Il1a|Jun|Laptm5|Mef2c|Ccl12|Ccl2|Ccl3|Ccl4|Timp2|Tnf|Pde6h|Trem2|Gpnmb	-5.1	rescue
GO Biological Processes	19	GO:0032102	negative regulation of response to external stimulus	19_GO:0048519 negative regulation of biological process	-7.3	6.3	8	20836	435	107	14	13	3.3	11816|12527|13051|15951|16000|18033|20293|20296|20720|21926|22695|83433|216799|226691	Apoe|Cd9|Cx3cr1|Ifi204|Igf1|Nfkb1|Ccl12|Ccl2|Serpine2|Tnf|Zfp36|Trem2|Nlrp3|Ifi207	-5.1	rescue
GO Biological Processes	19	GO:0032731	positive regulation of interleukin-1 beta production	19_GO:0048518 positive regulation of biological process	-7.3	20	11	20836	67	107	7	6.5	2.4	13653|15951|16956|20302|21926|216799|226691	Egr1|Ifi204|Lpl|Ccl3|Tnf|Nlrp3|Ifi207	-5.1	rescue
GO Biological Processes	19	GO:0010951	negative regulation of endopeptidase activity	19_GO:0048519 negative regulation of biological process	-7.2	10	9.1	20836	193	107	10	9.3	2.8	13010|14456|15951|16000|20719|20720|21858|21926|30948|226691	Cst3|Gas6|Ifi204|Igf1|Serpinb6a|Serpine2|Timp2|Tnf|Bin1|Ifi207	-5	rescue
GO Biological Processes	19	GO:0048247	lymphocyte chemotaxis	19_GO:0040011 locomotion	-7.2	28	13	20836	41	107	6	5.6	2.2	14456|15945|20293|20296|20302|20303	Gas6|Cxcl10|Ccl12|Ccl2|Ccl3|Ccl4	-5	rescue
GO Biological Processes	19	GO:0001819	positive regulation of cytokine production	19_GO:0048518 positive regulation of biological process	-7.2	5.6	7.7	20836	520	107	15	14	3.4	12520|12522|13653|15951|16175|16792|16956|17164|20296|20302|20303|21926|83433|216799|226691	Cd81|Cd83|Egr1|Ifi204|Il1a|Laptm5|Lpl|Mapkapk2|Ccl2|Ccl3|Ccl4|Tnf|Trem2|Nlrp3|Ifi207	-5	rescue
GO Biological Processes	19	GO:0043618	regulation of transcription from RNA polymerase II promoter in response to stress	19_GO:0008152 metabolic process	-7.1	28	12	20836	42	107	6	5.6	2.2	11910|13653|16476|16598|17684|17872	Atf3|Egr1|Jun|Klf2|Cited2|Ppp1r15a	-5	rescue
GO Biological Processes	19	GO:0030162	regulation of proteolysis	19_GO:0008152 metabolic process	-7.1	4.5	7.1	20836	780	107	18	17	3.6	11816|13010|13033|13039|14456|14694|15951|16000|16792|17872|20719|20720|21858|21926|30948|83433|216799|226691	Apoe|Cst3|Ctsd|Ctsl|Gas6|Rack1|Ifi204|Igf1|Laptm5|Ppp1r15a|Serpinb6a|Serpine2|Timp2|Tnf|Bin1|Trem2|Nlrp3|Ifi207	-4.9	rescue
GO Biological Processes	19	GO:0030099	myeloid cell differentiation	19_GO:0032502 developmental process	-7	7.3	8.1	20836	321	107	12	11	3.1	12520|12977|15951|16476|16598|17260|17684|21926|22041|22695|83433|226691	Cd81|Csf1|Ifi204|Jun|Klf2|Mef2c|Cited2|Tnf|Trf|Zfp36|Trem2|Ifi207	-4.8	rescue
GO Biological Processes	19	GO:0002763	positive regulation of myeloid leukocyte differentiation	19_GO:0002376 immune system process	-7	18	11	20836	74	107	7	6.5	2.4	12192|12977|14683|16476|20302|21926|83433	Zfp36l1|Csf1|Gnas|Jun|Ccl3|Tnf|Trem2	-4.8	rescue
GO Biological Processes	19	GO:0001936	regulation of endothelial cell proliferation	19_GO:0050789 regulation of biological process	-7	11	9.3	20836	155	107	9	8.4	2.7	11816|13655|16000|16476|17260|20293|20296|20692|21926	Apoe|Egr3|Igf1|Jun|Mef2c|Ccl12|Ccl2|Sparc|Tnf	-4.8	rescue
GO Biological Processes	19	GO:1990869	cellular response to chemokine	19_GO:0050896 response to stimulus	-6.9	18	11	20836	76	107	7	6.5	2.4	13051|15945|20293|20296|20302|20303|83433	Cx3cr1|Cxcl10|Ccl12|Ccl2|Ccl3|Ccl4|Trem2	-4.8	rescue
GO Biological Processes	19	GO:1990868	response to chemokine	19_GO:0050896 response to stimulus	-6.9	18	11	20836	76	107	7	6.5	2.4	13051|15945|20293|20296|20302|20303|83433	Cx3cr1|Cxcl10|Ccl12|Ccl2|Ccl3|Ccl4|Trem2	-4.8	rescue
GO Biological Processes	19	GO:0002931	response to ischemia	19_GO:0050896 response to stimulus	-6.9	25	12	20836	46	107	6	5.6	2.2	12977|13051|13653|17260|54720|83433	Csf1|Cx3cr1|Egr1|Mef2c|Rcan1|Trem2	-4.8	rescue
GO Biological Processes	19	GO:0043620	regulation of DNA-templated transcription in response to stress	19_GO:0008152 metabolic process	-6.8	25	12	20836	47	107	6	5.6	2.2	11910|13653|16476|16598|17684|17872	Atf3|Egr1|Jun|Klf2|Cited2|Ppp1r15a	-4.7	rescue
GO Biological Processes	19	GO:0032732	positive regulation of interleukin-1 production	19_GO:0048518 positive regulation of biological process	-6.8	17	10	20836	78	107	7	6.5	2.4	13653|15951|16956|20302|21926|216799|226691	Egr1|Ifi204|Lpl|Ccl3|Tnf|Nlrp3|Ifi207	-4.7	rescue
GO Biological Processes	19	GO:0070372	regulation of ERK1 and ERK2 cascade	19_GO:0023052 signaling	-6.8	7	7.9	20836	336	107	12	11	3.1	11816|11910|14456|16000|16175|16476|20293|20296|20302|20303|83433|93695	Apoe|Atf3|Gas6|Igf1|Il1a|Jun|Ccl12|Ccl2|Ccl3|Ccl4|Trem2|Gpnmb	-4.7	rescue
GO Biological Processes	19	GO:0001937	negative regulation of endothelial cell proliferation	19_GO:0048519 negative regulation of biological process	-6.8	24	12	20836	48	107	6	5.6	2.2	11816|17260|20293|20296|20692|21926	Apoe|Mef2c|Ccl12|Ccl2|Sparc|Tnf	-4.7	rescue
GO Biological Processes	19	GO:0009611	response to wounding	19_GO:0050896 response to stimulus	-6.7	6.2	7.6	20836	411	107	13	12	3.2	12192|14456|14683|16000|16175|16476|20296|20720|22695|56193|70839|80859|83433	Zfp36l1|Gas6|Gnas|Igf1|Il1a|Jun|Ccl2|Serpine2|Zfp36|Plek|P2ry12|Nfkbiz|Trem2	-4.6	rescue
GO Biological Processes	19	GO:0030224	monocyte differentiation	19_GO:0032502 developmental process	-6.7	37	13	20836	26	107	5	4.7	2	12977|15951|16476|17260|226691	Csf1|Ifi204|Jun|Mef2c|Ifi207	-4.6	rescue
GO Biological Processes	19	GO:0050778	positive regulation of immune response	19_GO:0002376 immune system process	-6.7	4.8	7.1	20836	648	107	16	15	3.4	12259|12260|12262|12520|15040|15951|17060|17164|17260|18033|21926|80859|83433|216799|226691|243910	C1qa|C1qb|C1qc|Cd81|H2-T23|Ifi204|Blnk|Mapkapk2|Mef2c|Nfkb1|Tnf|Nfkbiz|Trem2|Nlrp3|Ifi207|Nfkbid	-4.6	rescue
GO Biological Processes	19	GO:0031329	regulation of cellular catabolic process	19_GO:0008152 metabolic process	-6.6	4.4	6.8	20836	752	107	17	16	3.5	11812|11816|12192|12227|13010|14694|16000|16792|17164|17210|18148|21858|21926|22695|56367|83433|218203	Apoc1|Apoe|Zfp36l1|Btg2|Cst3|Rack1|Igf1|Laptm5|Mapkapk2|Mcl1|Npm1|Timp2|Tnf|Zfp36|Scoc|Trem2|Mylip	-4.5	rescue
GO Biological Processes	19	GO:0050678	regulation of epithelial cell proliferation	19_GO:0050789 regulation of biological process	-6.5	5.9	7.4	20836	429	107	13	12	3.2	11816|12192|13039|13655|16000|16476|17260|18148|20293|20296|20692|21926|22695	Apoe|Zfp36l1|Ctsl|Egr3|Igf1|Jun|Mef2c|Npm1|Ccl12|Ccl2|Sparc|Tnf|Zfp36	-4.4	rescue
GO Biological Processes	19	GO:0045637	regulation of myeloid cell differentiation	19_GO:0002376 immune system process	-6.4	8.3	8.1	20836	234	107	10	9.3	2.8	12192|12262|12977|14683|16476|17260|20302|21926|22695|83433	Zfp36l1|C1qc|Csf1|Gnas|Jun|Mef2c|Ccl3|Tnf|Zfp36|Trem2	-4.4	rescue
GO Biological Processes	19	GO:0043086	negative regulation of catalytic activity	19_GO:0065007 biological regulation	-6.4	4.6	6.8	20836	681	107	16	15	3.4	11812|11816|13010|14456|15951|16000|17872|18033|18148|20719|20720|21858|21926|22695|30948|226691	Apoc1|Apoe|Cst3|Gas6|Ifi204|Igf1|Ppp1r15a|Nfkb1|Npm1|Serpinb6a|Serpine2|Timp2|Tnf|Zfp36|Bin1|Ifi207	-4.3	rescue
GO Biological Processes	19	GO:0051346	negative regulation of hydrolase activity	19_GO:0065007 biological regulation	-6.3	6.3	7.4	20836	370	107	12	11	3.1	11812|13010|14456|15951|16000|17872|20719|20720|21858|21926|30948|226691	Apoc1|Cst3|Gas6|Ifi204|Igf1|Ppp1r15a|Serpinb6a|Serpine2|Timp2|Tnf|Bin1|Ifi207	-4.3	rescue
GO Biological Processes	19	GO:0045765	regulation of angiogenesis	19_GO:0032502 developmental process	-6.3	7	7.6	20836	305	107	11	10	2.9	11504|11852|13051|15945|16175|16598|17872|18576|20296|20692|21926	Adamts1|Rhob|Cx3cr1|Cxcl10|Il1a|Klf2|Ppp1r15a|Pde3b|Ccl2|Sparc|Tnf	-4.2	rescue
GO Biological Processes	19	GO:1905523	positive regulation of macrophage migration	19_GO:0040011 locomotion	-6.3	31	12	20836	31	107	5	4.7	2	12977|13051|20296|70839|83433	Csf1|Cx3cr1|Ccl2|P2ry12|Trem2	-4.2	rescue
GO Biological Processes	19	GO:0051249	regulation of lymphocyte activation	19_GO:0002376 immune system process	-6.3	5.1	6.9	20836	530	107	14	13	3.3	12192|12520|12522|13655|14456|16000|16175|16792|17260|20296|80859|93695|216799|243910	Zfp36l1|Cd81|Cd83|Egr3|Gas6|Igf1|Il1a|Laptm5|Mef2c|Ccl2|Nfkbiz|Gpnmb|Nlrp3|Nfkbid	-4.2	rescue
GO Biological Processes	19	GO:1901342	regulation of vasculature development	19_GO:0032502 developmental process	-6.3	6.9	7.5	20836	309	107	11	10	2.9	11504|11852|13051|15945|16175|16598|17872|18576|20296|20692|21926	Adamts1|Rhob|Cx3cr1|Cxcl10|Il1a|Klf2|Ppp1r15a|Pde3b|Ccl2|Sparc|Tnf	-4.2	rescue
GO Biological Processes	19	GO:1903037	regulation of leukocyte cell-cell adhesion	19_GO:0050789 regulation of biological process	-6.2	6.1	7.3	20836	380	107	12	11	3.1	12520|12522|13655|16000|16175|16792|20296|21926|80859|93695|216799|243910	Cd81|Cd83|Egr3|Igf1|Il1a|Laptm5|Ccl2|Tnf|Nfkbiz|Gpnmb|Nlrp3|Nfkbid	-4.2	rescue
KEGG Pathway	24	mmu05171	Coronavirus disease - COVID-19 - Mus musculus (house mouse)		-6.2	7.9	7.8	20836	248	107	10	9.3	2.8	12259|12260|12262|15945|16476|18033|20293|20296|21926|216799	C1qa|C1qb|C1qc|Cxcl10|Jun|Nfkb1|Ccl12|Ccl2|Tnf|Nlrp3	-4.2	rescue
GO Biological Processes	19	GO:1903977	positive regulation of glial cell migration	19_GO:0040011 locomotion	-6.2	56	15	20836	14	107	4	3.7	1.8	12977|13051|70839|83433	Csf1|Cx3cr1|P2ry12|Trem2	-4.2	rescue
GO Biological Processes	19	GO:0050727	regulation of inflammatory response	19_GO:0050896 response to stimulus	-6.2	6.1	7.2	20836	383	107	12	11	3.1	11816|12520|13051|16000|16956|18033|20302|21926|22695|80859|83433|216799	Apoe|Cd81|Cx3cr1|Igf1|Lpl|Nfkb1|Ccl3|Tnf|Zfp36|Nfkbiz|Trem2|Nlrp3	-4.2	rescue
GO Biological Processes	19	GO:0001774	microglial cell activation	19_GO:0002376 immune system process	-6.2	30	12	20836	33	107	5	4.7	2	12259|13051|16476|21926|83433	C1qa|Cx3cr1|Jun|Tnf|Trem2	-4.1	rescue
GO Biological Processes	19	GO:2000116	regulation of cysteine-type endopeptidase activity	19_GO:0008152 metabolic process	-6.2	7.7	7.7	20836	252	107	10	9.3	2.8	13010|13033|14456|14694|15951|16000|16792|21926|216799|226691	Cst3|Ctsd|Gas6|Rack1|Ifi204|Igf1|Laptm5|Tnf|Nlrp3|Ifi207	-4.1	rescue
GO Biological Processes	19	GO:1903131	mononuclear cell differentiation	19_GO:0032502 developmental process	-6.1	6	7.1	20836	390	107	12	11	3.1	12192|12522|12977|13039|13653|15951|16476|17260|80859|83433|226691|243910	Zfp36l1|Cd83|Csf1|Ctsl|Egr1|Ifi204|Jun|Mef2c|Nfkbiz|Trem2|Ifi207|Nfkbid	-4.1	rescue
GO Biological Processes	19	GO:0071404	cellular response to low-density lipoprotein particle stimulus	19_GO:0050896 response to stimulus	-6.1	29	12	20836	34	107	5	4.7	2	12520|12527|16956|83433|218203	Cd81|Cd9|Lpl|Trem2|Mylip	-4.1	rescue
GO Biological Processes	19	GO:0055094	response to lipoprotein particle	19_GO:0050896 response to stimulus	-6.1	29	12	20836	34	107	5	4.7	2	12520|12527|16956|83433|218203	Cd81|Cd9|Lpl|Trem2|Mylip	-4.1	rescue
KEGG Pathway	24	mmu04933	AGE-RAGE signaling pathway in diabetic complications - Mus musculus (house mouse)		-6	13	9	20836	101	107	7	6.5	2.4	13653|16175|16476|18033|20293|20296|21926	Egr1|Il1a|Jun|Nfkb1|Ccl12|Ccl2|Tnf	-4.1	rescue
GO Biological Processes	19	GO:0071356	cellular response to tumor necrosis factor	19_GO:0050896 response to stimulus	-6	10	8.3	20836	149	107	8	7.5	2.5	12192|18033|20293|20296|20302|20303|21926|22695	Zfp36l1|Nfkb1|Ccl12|Ccl2|Ccl3|Ccl4|Tnf|Zfp36	-4	rescue
GO Biological Processes	19	GO:0035914	skeletal muscle cell differentiation	19_GO:0032502 developmental process	-6	18	9.8	20836	65	107	6	5.6	2.2	11910|12227|13653|13654|17260|17684	Atf3|Btg2|Egr1|Egr2|Mef2c|Cited2	-4	rescue
GO Biological Processes	19	GO:0022409	positive regulation of cell-cell adhesion	19_GO:0048518 positive regulation of biological process	-6	6.5	7.2	20836	330	107	11	10	2.9	12520|12522|13655|16000|16175|17684|20296|21926|80859|216799|243910	Cd81|Cd83|Egr3|Igf1|Il1a|Cited2|Ccl2|Tnf|Nfkbiz|Nlrp3|Nfkbid	-4	rescue
GO Biological Processes	19	GO:0002761	regulation of myeloid leukocyte differentiation	19_GO:0002376 immune system process	-5.9	10	8.2	20836	152	107	8	7.5	2.5	12192|12262|12977|14683|16476|20302|21926|83433	Zfp36l1|C1qc|Csf1|Gnas|Jun|Ccl3|Tnf|Trem2	-4	rescue
GO Biological Processes	19	GO:0010466	negative regulation of peptidase activity	19_GO:0048519 negative regulation of biological process	-5.9	7.3	7.4	20836	267	107	10	9.3	2.8	13010|14456|15951|16000|20719|20720|21858|21926|30948|226691	Cst3|Gas6|Ifi204|Igf1|Serpinb6a|Serpine2|Timp2|Tnf|Bin1|Ifi207	-4	rescue
GO Biological Processes	19	GO:0071402	cellular response to lipoprotein particle stimulus	19_GO:0050896 response to stimulus	-5.9	26	11	20836	37	107	5	4.7	2	12520|12527|16956|83433|218203	Cd81|Cd9|Lpl|Trem2|Mylip	-3.9	rescue
GO Biological Processes	19	GO:0045672	positive regulation of osteoclast differentiation	19_GO:0002376 immune system process	-5.9	26	11	20836	37	107	5	4.7	2	12977|14683|20302|21926|83433	Csf1|Gnas|Ccl3|Tnf|Trem2	-3.9	rescue
GO Biological Processes	19	GO:0002269	leukocyte activation involved in inflammatory response	19_GO:0002376 immune system process	-5.9	26	11	20836	37	107	5	4.7	2	12259|13051|16476|21926|83433	C1qa|Cx3cr1|Jun|Tnf|Trem2	-3.9	rescue
GO Biological Processes	19	GO:0016525	negative regulation of angiogenesis	19_GO:0048519 negative regulation of biological process	-5.9	13	8.7	20836	108	107	7	6.5	2.4	11504|15945|16598|18576|20296|20692|21926	Adamts1|Cxcl10|Klf2|Pde3b|Ccl2|Sparc|Tnf	-3.9	rescue
GO Biological Processes	19	GO:0072676	lymphocyte migration	19_GO:0002376 immune system process	-5.8	17	9.5	20836	69	107	6	5.6	2.2	14456|15945|20293|20296|20302|20303	Gas6|Cxcl10|Ccl12|Ccl2|Ccl3|Ccl4	-3.9	rescue
GO Biological Processes	19	GO:0051251	positive regulation of lymphocyte activation	19_GO:0002376 immune system process	-5.8	6.3	7.1	20836	342	107	11	10	2.9	12520|12522|13655|14456|16000|16175|17260|20296|80859|216799|243910	Cd81|Cd83|Egr3|Gas6|Igf1|Il1a|Mef2c|Ccl2|Nfkbiz|Nlrp3|Nfkbid	-3.9	rescue
GO Biological Processes	19	GO:2000181	negative regulation of blood vessel morphogenesis	19_GO:0048519 negative regulation of biological process	-5.8	12	8.6	20836	110	107	7	6.5	2.4	11504|15945|16598|18576|20296|20692|21926	Adamts1|Cxcl10|Klf2|Pde3b|Ccl2|Sparc|Tnf	-3.9	rescue
GO Biological Processes	19	GO:0032692	negative regulation of interleukin-1 production	19_GO:0048519 negative regulation of biological process	-5.8	25	11	20836	39	107	5	4.7	2	13051|14456|16000|83433|216799	Cx3cr1|Gas6|Igf1|Trem2|Nlrp3	-3.9	rescue
GO Biological Processes	19	GO:0050921	positive regulation of chemotaxis	19_GO:0040011 locomotion	-5.8	9.8	8	20836	159	107	8	7.5	2.5	12977|13051|14456|15945|20296|70839|83433|227541	Csf1|Cx3cr1|Gas6|Cxcl10|Ccl2|P2ry12|Trem2|Camk1d	-3.8	rescue
GO Biological Processes	19	GO:1901343	negative regulation of vasculature development	19_GO:0048519 negative regulation of biological process	-5.8	12	8.6	20836	111	107	7	6.5	2.4	11504|15945|16598|18576|20296|20692|21926	Adamts1|Cxcl10|Klf2|Pde3b|Ccl2|Sparc|Tnf	-3.8	rescue
GO Biological Processes	19	GO:1903039	positive regulation of leukocyte cell-cell adhesion	19_GO:0048518 positive regulation of biological process	-5.8	7	7.2	20836	278	107	10	9.3	2.8	12520|12522|13655|16000|16175|20296|21926|80859|216799|243910	Cd81|Cd83|Egr3|Igf1|Il1a|Ccl2|Tnf|Nfkbiz|Nlrp3|Nfkbid	-3.8	rescue
KEGG Pathway	24	mmu04625	C-type lectin receptor signaling pathway - Mus musculus (house mouse)		-5.7	12	8.5	20836	112	107	7	6.5	2.4	13654|13655|16476|17164|18033|21926|216799	Egr2|Egr3|Jun|Mapkapk2|Nfkb1|Tnf|Nlrp3	-3.8	rescue
KEGG Pathway	24	mmu04668	TNF signaling pathway - Mus musculus (house mouse)		-5.7	12	8.5	20836	113	107	7	6.5	2.4	12977|15945|16476|18033|20293|20296|21926	Csf1|Cxcl10|Jun|Nfkb1|Ccl12|Ccl2|Tnf	-3.8	rescue
GO Biological Processes	19	GO:0031347	regulation of defense response	19_GO:0050896 response to stimulus	-5.7	4	6.2	20836	772	107	16	15	3.4	11816|12520|13051|15951|16000|16956|17164|17260|18033|20302|21926|22695|80859|83433|216799|226691	Apoe|Cd81|Cx3cr1|Ifi204|Igf1|Lpl|Mapkapk2|Mef2c|Nfkb1|Ccl3|Tnf|Zfp36|Nfkbiz|Trem2|Nlrp3|Ifi207	-3.8	rescue
GO Biological Processes	19	GO:0045639	positive regulation of myeloid cell differentiation	19_GO:0002376 immune system process	-5.7	12	8.4	20836	114	107	7	6.5	2.4	12192|12977|14683|16476|20302|21926|83433	Zfp36l1|Csf1|Gnas|Jun|Ccl3|Tnf|Trem2	-3.8	rescue
GO Biological Processes	19	GO:0061900	glial cell activation	19_GO:0032501 multicellular organismal process	-5.7	24	10	20836	41	107	5	4.7	2	12259|13051|16476|21926|83433	C1qa|Cx3cr1|Jun|Tnf|Trem2	-3.8	rescue
GO Biological Processes	19	GO:1904707	positive regulation of vascular associated smooth muscle cell proliferation	19_GO:0048518 positive regulation of biological process	-5.7	24	10	20836	41	107	5	4.7	2	11504|15446|16000|16476|21926	Adamts1|Hpgd|Igf1|Jun|Tnf	-3.8	rescue
GO Biological Processes	19	GO:1904705	regulation of vascular associated smooth muscle cell proliferation	19_GO:0050789 regulation of biological process	-5.7	16	9.2	20836	74	107	6	5.6	2.2	11504|15446|16000|16476|17260|21926	Adamts1|Hpgd|Igf1|Jun|Mef2c|Tnf	-3.8	rescue
GO Biological Processes	19	GO:0071347	cellular response to interleukin-1	19_GO:0050896 response to stimulus	-5.7	16	9.2	20836	74	107	6	5.6	2.2	13653|18033|20293|20296|20302|20303	Egr1|Nfkb1|Ccl12|Ccl2|Ccl3|Ccl4	-3.8	rescue
GO Biological Processes	19	GO:0031663	lipopolysaccharide-mediated signaling pathway	19_GO:0044419 biological process involved in interspecies interaction between organisms	-5.6	23	10	20836	42	107	5	4.7	2	17084|20293|20296|21926|83433	Ly86|Ccl12|Ccl2|Tnf|Trem2	-3.7	rescue
GO Biological Processes	19	GO:2000516	positive regulation of CD4-positive, alpha-beta T cell activation	19_GO:0002376 immune system process	-5.6	23	10	20836	42	107	5	4.7	2	12520|12522|80859|216799|243910	Cd81|Cd83|Nfkbiz|Nlrp3|Nfkbid	-3.7	rescue
GO Biological Processes	19	GO:1904035	regulation of epithelial cell apoptotic process	19_GO:0050789 regulation of biological process	-5.6	12	8.3	20836	117	107	7	6.5	2.4	12192|14456|16000|20293|20296|21926|22695	Zfp36l1|Gas6|Igf1|Ccl12|Ccl2|Tnf|Zfp36	-3.7	rescue
GO Biological Processes	19	GO:0045785	positive regulation of cell adhesion	19_GO:0048518 positive regulation of biological process	-5.6	4.9	6.4	20836	517	107	13	12	3.2	12520|12522|12977|13655|16000|16175|17684|20296|21926|70839|80859|216799|243910	Cd81|Cd83|Csf1|Egr3|Igf1|Il1a|Cited2|Ccl2|Tnf|P2ry12|Nfkbiz|Nlrp3|Nfkbid	-3.7	rescue
GO Biological Processes	19	GO:0001944	vasculature development	19_GO:0032502 developmental process	-5.6	4.5	6.3	20836	603	107	14	13	3.3	11816|11852|12192|13653|13654|13655|15446|16000|16476|17260|17684|18576|20293|20296	Apoe|Rhob|Zfp36l1|Egr1|Egr2|Egr3|Hpgd|Igf1|Jun|Mef2c|Cited2|Pde3b|Ccl12|Ccl2	-3.7	rescue
GO Biological Processes	19	GO:2000321	positive regulation of T-helper 17 cell differentiation	19_GO:0002376 immune system process	-5.6	97	17	20836	6	107	3	2.8	1.6	80859|216799|243910	Nfkbiz|Nlrp3|Nfkbid	-3.7	rescue
GO Biological Processes	19	GO:0032675	regulation of interleukin-6 production	19_GO:0032501 multicellular organismal process	-5.6	9.2	7.7	20836	170	107	8	7.5	2.5	14456|16175|16598|16792|16956|17164|21926|83433	Gas6|Il1a|Klf2|Laptm5|Lpl|Mapkapk2|Tnf|Trem2	-3.7	rescue
GO Biological Processes	19	GO:0050680	negative regulation of epithelial cell proliferation	19_GO:0048519 negative regulation of biological process	-5.6	9.2	7.7	20836	170	107	8	7.5	2.5	11816|13039|17260|18148|20293|20296|20692|21926	Apoe|Ctsl|Mef2c|Npm1|Ccl12|Ccl2|Sparc|Tnf	-3.7	rescue
KEGG Pathway	24	mmu04010	MAPK signaling pathway - Mus musculus (house mouse)		-5.5	6.6	7	20836	294	107	10	9.3	2.8	12977|16000|16175|16476|16478|16765|17164|17260|18033|21926	Csf1|Igf1|Il1a|Jun|Jund|Stmn1|Mapkapk2|Mef2c|Nfkb1|Tnf	-3.7	rescue
GO Biological Processes	19	GO:0034612	response to tumor necrosis factor	19_GO:0050896 response to stimulus	-5.5	9.1	7.6	20836	172	107	8	7.5	2.5	12192|18033|20293|20296|20302|20303|21926|22695	Zfp36l1|Nfkb1|Ccl12|Ccl2|Ccl3|Ccl4|Tnf|Zfp36	-3.6	rescue
GO Biological Processes	19	GO:0045861	negative regulation of proteolysis	19_GO:0048519 negative regulation of biological process	-5.5	5.8	6.7	20836	368	107	11	10	2.9	13010|14456|15951|16000|17872|20719|20720|21858|21926|30948|226691	Cst3|Gas6|Ifi204|Igf1|Ppp1r15a|Serpinb6a|Serpine2|Timp2|Tnf|Bin1|Ifi207	-3.6	rescue
GO Biological Processes	19	GO:0048245	eosinophil chemotaxis	19_GO:0040011 locomotion	-5.4	37	12	20836	21	107	4	3.7	1.8	20293|20296|20302|20303	Ccl12|Ccl2|Ccl3|Ccl4	-3.6	rescue
GO Biological Processes	19	GO:0045087	innate immune response	19_GO:0044419 biological process involved in interspecies interaction between organisms	-5.4	4.1	6	20836	718	107	15	14	3.4	12259|12260|12262|12977|13051|15951|17084|18033|20293|20296|20302|20303|21926|83433|216799	C1qa|C1qb|C1qc|Csf1|Cx3cr1|Ifi204|Ly86|Nfkb1|Ccl12|Ccl2|Ccl3|Ccl4|Tnf|Trem2|Nlrp3	-3.5	rescue
GO Biological Processes	19	GO:0050920	regulation of chemotaxis	19_GO:0040011 locomotion	-5.4	7.3	7.1	20836	239	107	9	8.4	2.7	12977|13051|14456|15945|20293|20296|70839|83433|227541	Csf1|Cx3cr1|Gas6|Cxcl10|Ccl12|Ccl2|P2ry12|Trem2|Camk1d	-3.5	rescue
GO Biological Processes	19	GO:0050900	leukocyte migration	19_GO:0002376 immune system process	-5.4	7.3	7.1	20836	240	107	9	8.4	2.7	12977|13051|14456|15945|20293|20296|20302|20303|21926	Csf1|Cx3cr1|Gas6|Cxcl10|Ccl12|Ccl2|Ccl3|Ccl4|Tnf	-3.5	rescue
GO Biological Processes	19	GO:0072677	eosinophil migration	19_GO:0002376 immune system process	-5.3	35	12	20836	22	107	4	3.7	1.8	20293|20296|20302|20303	Ccl12|Ccl2|Ccl3|Ccl4	-3.5	rescue
GO Biological Processes	19	GO:0050863	regulation of T cell activation	19_GO:0002376 immune system process	-5.3	5.6	6.5	20836	384	107	11	10	2.9	12520|12522|13655|16000|16175|16792|20296|80859|93695|216799|243910	Cd81|Cd83|Egr3|Igf1|Il1a|Laptm5|Ccl2|Nfkbiz|Gpnmb|Nlrp3|Nfkbid	-3.5	rescue
GO Biological Processes	19	GO:0030336	negative regulation of cell migration	19_GO:0040011 locomotion	-5.3	6.2	6.7	20836	314	107	10	9.3	2.8	11816|11852|13051|14270|17260|17684|20293|20296|21926|260315	Apoe|Rhob|Cx3cr1|Srgap2|Mef2c|Cited2|Ccl12|Ccl2|Tnf|Nav3	-3.5	rescue
GO Biological Processes	19	GO:1902532	negative regulation of intracellular signal transduction	19_GO:0023052 signaling	-5.3	4.6	6.1	20836	553	107	13	12	3.2	11816|11910|14694|16000|16765|18576|20720|21858|22070|54720|83433|216799|243910	Apoe|Atf3|Rack1|Igf1|Stmn1|Pde3b|Serpine2|Timp2|Tpt1|Rcan1|Trem2|Nlrp3|Nfkbid	-3.4	rescue
GO Biological Processes	19	GO:1901216	positive regulation of neuron death	19_GO:0048518 positive regulation of biological process	-5.2	10	7.7	20836	133	107	7	6.5	2.4	11816|12259|13653|16476|17210|20302|21926	Apoe|C1qa|Egr1|Jun|Mcl1|Ccl3|Tnf	-3.4	rescue
GO Biological Processes	19	GO:0002688	regulation of leukocyte chemotaxis	19_GO:0040011 locomotion	-5.2	10	7.7	20836	133	107	7	6.5	2.4	12977|13051|14456|15945|20293|20296|227541	Csf1|Cx3cr1|Gas6|Cxcl10|Ccl12|Ccl2|Camk1d	-3.4	rescue
GO Biological Processes	19	GO:0150076	neuroinflammatory response	19_GO:0050896 response to stimulus	-5.2	19	9.4	20836	50	107	5	4.7	2	12259|13051|16476|21926|83433	C1qa|Cx3cr1|Jun|Tnf|Trem2	-3.4	rescue
GO Biological Processes	19	GO:0019216	regulation of lipid metabolic process	19_GO:0008152 metabolic process	-5.2	5.5	6.4	20836	393	107	11	10	2.9	11812|11816|12520|13653|15446|16000|16175|18033|18576|21926|83433	Apoc1|Apoe|Cd81|Egr1|Hpgd|Igf1|Il1a|Nfkb1|Pde3b|Tnf|Trem2	-3.4	rescue
GO Biological Processes	19	GO:0050810	regulation of steroid biosynthetic process	19_GO:0008152 metabolic process	-5.2	13	8.3	20836	88	107	6	5.6	2.2	11816|13653|16000|16175|18033|21926	Apoe|Egr1|Igf1|Il1a|Nfkb1|Tnf	-3.4	rescue
GO Biological Processes	19	GO:0050870	positive regulation of T cell activation	19_GO:0002376 immune system process	-5.2	7	6.8	20836	252	107	9	8.4	2.7	12520|12522|13655|16000|16175|20296|80859|216799|243910	Cd81|Cd83|Egr3|Igf1|Il1a|Ccl2|Nfkbiz|Nlrp3|Nfkbid	-3.4	rescue
GO Biological Processes	19	GO:0070555	response to interleukin-1	19_GO:0050896 response to stimulus	-5.2	13	8.2	20836	89	107	6	5.6	2.2	13653|18033|20293|20296|20302|20303	Egr1|Nfkb1|Ccl12|Ccl2|Ccl3|Ccl4	-3.4	rescue
GO Biological Processes	19	GO:0014015	positive regulation of gliogenesis	19_GO:0032502 developmental process	-5.2	13	8.2	20836	89	107	6	5.6	2.2	13654|16000|20720|21926|22041|30948	Egr2|Igf1|Serpine2|Tnf|Trf|Bin1	-3.4	rescue
GO Biological Processes	19	GO:0001568	blood vessel development	19_GO:0032502 developmental process	-5.2	4.5	6	20836	566	107	13	12	3.2	11816|11852|12192|13653|13654|13655|15446|16476|17260|17684|18576|20293|20296	Apoe|Rhob|Zfp36l1|Egr1|Egr2|Egr3|Hpgd|Jun|Mef2c|Cited2|Pde3b|Ccl12|Ccl2	-3.4	rescue
GO Biological Processes	19	GO:0048660	regulation of smooth muscle cell proliferation	19_GO:0050789 regulation of biological process	-5.2	8.1	7.1	20836	192	107	8	7.5	2.5	11504|11816|13653|15446|16000|16476|17260|21926	Adamts1|Apoe|Egr1|Hpgd|Igf1|Jun|Mef2c|Tnf	-3.4	rescue
GO Biological Processes	19	GO:0071560	cellular response to transforming growth factor beta stimulus	19_GO:0050896 response to stimulus	-5.2	9.9	7.6	20836	137	107	7	6.5	2.4	12192|15446|16476|17260|17684|20296|80859	Zfp36l1|Hpgd|Jun|Mef2c|Cited2|Ccl2|Nfkbiz	-3.4	rescue
GO Biological Processes	19	GO:0014013	regulation of gliogenesis	19_GO:0032502 developmental process	-5.1	9.9	7.5	20836	138	107	7	6.5	2.4	13654|16000|20720|21926|22041|30948|83433	Egr2|Igf1|Serpine2|Tnf|Trf|Bin1|Trem2	-3.3	rescue
GO Biological Processes	19	GO:0002699	positive regulation of immune effector process	19_GO:0002376 immune system process	-5.1	6	6.5	20836	327	107	10	9.3	2.8	12520|15040|16792|17164|20296|21926|80859|83433|216799|243910	Cd81|H2-T23|Laptm5|Mapkapk2|Ccl2|Tnf|Nfkbiz|Trem2|Nlrp3|Nfkbid	-3.3	rescue
GO Biological Processes	19	GO:2000146	negative regulation of cell motility	19_GO:0040011 locomotion	-5.1	6	6.5	20836	327	107	10	9.3	2.8	11816|11852|13051|14270|17260|17684|20293|20296|21926|260315	Apoe|Rhob|Cx3cr1|Srgap2|Mef2c|Cited2|Ccl12|Ccl2|Tnf|Nav3	-3.3	rescue
GO Biological Processes	19	GO:1905563	negative regulation of vascular endothelial cell proliferation	19_GO:0048519 negative regulation of biological process	-5.1	73	15	20836	8	107	3	2.8	1.6	17260|20293|20296	Mef2c|Ccl12|Ccl2	-3.3	rescue
GO Biological Processes	19	GO:0043547	positive regulation of GTPase activity	19_GO:0065007 biological regulation	-5.1	6.8	6.7	20836	258	107	9	8.4	2.7	14270|14683|14694|20293|20296|20302|20303|30948|67865	Srgap2|Gnas|Rack1|Ccl12|Ccl2|Ccl3|Ccl4|Bin1|Rgs10	-3.3	rescue
GO Biological Processes	19	GO:0030595	leukocyte chemotaxis	19_GO:0040011 locomotion	-5.1	9.7	7.5	20836	140	107	7	6.5	2.4	13051|14456|15945|20293|20296|20302|20303	Cx3cr1|Gas6|Cxcl10|Ccl12|Ccl2|Ccl3|Ccl4	-3.3	rescue
GO Biological Processes	19	GO:0009895	negative regulation of catabolic process	19_GO:0048519 negative regulation of biological process	-5.1	5.9	6.4	20836	331	107	10	9.3	2.8	11812|13010|17164|17210|18576|20720|21858|21926|22695|83433	Apoc1|Cst3|Mapkapk2|Mcl1|Pde3b|Serpine2|Timp2|Tnf|Zfp36|Trem2	-3.3	rescue
GO Biological Processes	19	GO:0071559	response to transforming growth factor beta	19_GO:0050896 response to stimulus	-5.1	9.6	7.4	20836	142	107	7	6.5	2.4	12192|15446|16476|17260|17684|20296|80859	Zfp36l1|Hpgd|Jun|Mef2c|Cited2|Ccl2|Nfkbiz	-3.3	rescue
GO Biological Processes	19	GO:0071407	cellular response to organic cyclic compound	19_GO:0050896 response to stimulus	-5.1	4.7	6	20836	494	107	12	11	3.1	12192|13653|14683|16000|17260|18033|18148|20293|20296|21926|22695|70839	Zfp36l1|Egr1|Gnas|Igf1|Mef2c|Nfkb1|Npm1|Ccl12|Ccl2|Tnf|Zfp36|P2ry12	-3.3	rescue
GO Biological Processes	19	GO:1903975	regulation of glial cell migration	19_GO:0040011 locomotion	-5	30	11	20836	26	107	4	3.7	1.8	12977|13051|70839|83433	Csf1|Cx3cr1|P2ry12|Trem2	-3.3	rescue
GO Biological Processes	19	GO:0031349	positive regulation of defense response	19_GO:0048518 positive regulation of biological process	-5	5.2	6.2	20836	413	107	11	10	2.9	12520|15951|16956|17164|17260|20302|21926|80859|83433|216799|226691	Cd81|Ifi204|Lpl|Mapkapk2|Mef2c|Ccl3|Tnf|Nfkbiz|Trem2|Nlrp3|Ifi207	-3.3	rescue
GO Biological Processes	19	GO:0060326	cell chemotaxis	19_GO:0040011 locomotion	-5	7.8	6.9	20836	201	107	8	7.5	2.5	13051|13655|14456|15945|20293|20296|20302|20303	Cx3cr1|Egr3|Gas6|Cxcl10|Ccl12|Ccl2|Ccl3|Ccl4	-3.2	rescue
GO Biological Processes	19	GO:0043524	negative regulation of neuron apoptotic process	19_GO:0048519 negative regulation of biological process	-5	7.8	6.9	20836	201	107	8	7.5	2.5	11816|12227|13051|16476|17260|18148|20293|20296	Apoe|Btg2|Cx3cr1|Jun|Mef2c|Npm1|Ccl12|Ccl2	-3.2	rescue
GO Biological Processes	19	GO:1901699	cellular response to nitrogen compound	19_GO:0050896 response to stimulus	-5	4	5.7	20836	679	107	14	13	3.3	12192|13653|14683|16000|16476|17260|18033|18148|18576|21926|67865|70839|83433|216799	Zfp36l1|Egr1|Gnas|Igf1|Jun|Mef2c|Nfkb1|Npm1|Pde3b|Tnf|Rgs10|P2ry12|Trem2|Nlrp3	-3.2	rescue
GO Biological Processes	19	GO:0071674	mononuclear cell migration	19_GO:0002376 immune system process	-5	12	7.9	20836	96	107	6	5.6	2.2	14456|15945|20293|20296|20302|20303	Gas6|Cxcl10|Ccl12|Ccl2|Ccl3|Ccl4	-3.2	rescue
GO Biological Processes	19	GO:0001934	positive regulation of protein phosphorylation	19_GO:0048518 positive regulation of biological process	-5	3.8	5.6	20836	777	107	15	14	3.4	12520|12977|13051|13653|14456|14683|14694|16000|17260|17872|18148|18412|21926|83433|93695	Cd81|Csf1|Cx3cr1|Egr1|Gas6|Gnas|Rack1|Igf1|Mef2c|Ppp1r15a|Npm1|Sqstm1|Tnf|Trem2|Gpnmb	-3.2	rescue
GO Biological Processes	19	GO:0010952	positive regulation of peptidase activity	19_GO:0048518 positive regulation of biological process	-5	7.6	6.8	20836	204	107	8	7.5	2.5	13033|13039|14694|15951|16792|21926|216799|226691	Ctsd|Ctsl|Rack1|Ifi204|Laptm5|Tnf|Nlrp3|Ifi207	-3.2	rescue
GO Biological Processes	19	GO:0045321	leukocyte activation	19_GO:0002376 immune system process	-5	4	5.7	20836	684	107	14	13	3.3	12192|12259|12520|12522|13039|13051|13653|16476|17060|17260|21926|80859|83433|243910	Zfp36l1|C1qa|Cd81|Cd83|Ctsl|Cx3cr1|Egr1|Jun|Blnk|Mef2c|Tnf|Nfkbiz|Trem2|Nfkbid	-3.2	rescue
GO Biological Processes	19	GO:0045657	positive regulation of monocyte differentiation	19_GO:0002376 immune system process	-5	65	14	20836	9	107	3	2.8	1.6	12192|12977|16476	Zfp36l1|Csf1|Jun	-3.2	rescue
GO Biological Processes	19	GO:0001816	cytokine production	19_GO:0032501 multicellular organismal process	-4.9	7.5	6.8	20836	208	107	8	7.5	2.5	12522|14456|16175|17164|18033|21926|80859|216799	Cd83|Gas6|Il1a|Mapkapk2|Nfkb1|Tnf|Nfkbiz|Nlrp3	-3.2	rescue
GO Biological Processes	19	GO:0031348	negative regulation of defense response	19_GO:0048519 negative regulation of biological process	-4.9	6.3	6.4	20836	276	107	9	8.4	2.7	11816|13051|15951|16000|18033|22695|83433|216799|226691	Apoe|Cx3cr1|Ifi204|Igf1|Nfkb1|Zfp36|Trem2|Nlrp3|Ifi207	-3.1	rescue
KEGG Pathway	24	mmu04620	Toll-like receptor signaling pathway - Mus musculus (house mouse)		-4.9	12	7.7	20836	100	107	6	5.6	2.2	15945|16476|18033|20302|20303|21926	Cxcl10|Jun|Nfkb1|Ccl3|Ccl4|Tnf	-3.1	rescue
GO Biological Processes	19	GO:0050729	positive regulation of inflammatory response	19_GO:0048518 positive regulation of biological process	-4.9	9	7.1	20836	152	107	7	6.5	2.4	12520|16956|20302|21926|80859|83433|216799	Cd81|Lpl|Ccl3|Tnf|Nfkbiz|Trem2|Nlrp3	-3.1	rescue
GO Biological Processes	19	GO:0043087	regulation of GTPase activity	19_GO:0065007 biological regulation	-4.9	5.5	6.2	20836	352	107	10	9.3	2.8	14270|14683|14694|16765|20293|20296|20302|20303|30948|67865	Srgap2|Gnas|Rack1|Stmn1|Ccl12|Ccl2|Ccl3|Ccl4|Bin1|Rgs10	-3.1	rescue
GO Biological Processes	19	GO:2000117	negative regulation of cysteine-type endopeptidase activity	19_GO:0048519 negative regulation of biological process	-4.8	11	7.6	20836	102	107	6	5.6	2.2	13010|14456|15951|16000|21926|226691	Cst3|Gas6|Ifi204|Igf1|Tnf|Ifi207	-3.1	rescue
GO Biological Processes	19	GO:1903829	positive regulation of protein localization	19_GO:0051179 localization	-4.8	4.5	5.8	20836	519	107	12	11	3.1	12520|13822|14456|14683|14694|16000|16175|18148|18412|20296|21926|83433	Cd81|Epb41l2|Gas6|Gnas|Rack1|Igf1|Il1a|Npm1|Sqstm1|Ccl2|Tnf|Trem2	-3.1	rescue
GO Biological Processes	19	GO:0002683	negative regulation of immune system process	19_GO:0002376 immune system process	-4.8	4.5	5.8	20836	521	107	12	11	3.1	12262|13051|15951|16000|16792|20293|20296|21926|83433|93695|226691|243910	C1qc|Cx3cr1|Ifi204|Igf1|Laptm5|Ccl12|Ccl2|Tnf|Trem2|Gpnmb|Ifi207|Nfkbid	-3.1	rescue
GO Biological Processes	19	GO:0045786	negative regulation of cell cycle	19_GO:0048519 negative regulation of biological process	-4.8	5.4	6.1	20836	358	107	10	9.3	2.8	11852|12192|12227|15446|18148|20293|20296|21858|21926|93695	Rhob|Zfp36l1|Btg2|Hpgd|Npm1|Ccl12|Ccl2|Timp2|Tnf|Gpnmb	-3.1	rescue
GO Biological Processes	19	GO:0009896	positive regulation of catabolic process	19_GO:0048518 positive regulation of biological process	-4.8	4.4	5.7	20836	527	107	12	11	3.1	11816|12192|12227|12520|14694|16000|16792|21926|22695|56367|83433|218203	Apoe|Zfp36l1|Btg2|Cd81|Rack1|Igf1|Laptm5|Tnf|Zfp36|Scoc|Trem2|Mylip	-3	rescue
GO Biological Processes	19	GO:0040013	negative regulation of locomotion	19_GO:0040011 locomotion	-4.8	5.4	6	20836	362	107	10	9.3	2.8	11816|11852|13051|14270|17260|17684|20293|20296|21926|260315	Apoe|Rhob|Cx3cr1|Srgap2|Mef2c|Cited2|Ccl12|Ccl2|Tnf|Nav3	-3	rescue
GO Biological Processes	19	GO:0002690	positive regulation of leukocyte chemotaxis	19_GO:0040011 locomotion	-4.7	11	7.4	20836	106	107	6	5.6	2.2	12977|13051|14456|15945|20296|227541	Csf1|Cx3cr1|Gas6|Cxcl10|Ccl2|Camk1d	-3	rescue
GO Biological Processes	19	GO:0030316	osteoclast differentiation	19_GO:0032502 developmental process	-4.7	15	8.3	20836	63	107	5	4.7	2	12520|12977|21926|22041|83433	Cd81|Csf1|Tnf|Trf|Trem2	-3	rescue
GO Biological Processes	19	GO:2001056	positive regulation of cysteine-type endopeptidase activity	19_GO:0048518 positive regulation of biological process	-4.7	8.6	6.9	20836	159	107	7	6.5	2.4	13033|14694|15951|16792|21926|216799|226691	Ctsd|Rack1|Ifi204|Laptm5|Tnf|Nlrp3|Ifi207	-3	rescue
GO Biological Processes	19	GO:0050728	negative regulation of inflammatory response	19_GO:0048519 negative regulation of biological process	-4.7	8.6	6.9	20836	159	107	7	6.5	2.4	11816|13051|16000|18033|22695|83433|216799	Apoe|Cx3cr1|Igf1|Nfkb1|Zfp36|Trem2|Nlrp3	-3	rescue
GO Biological Processes	19	GO:0050890	cognition	19_GO:0032501 multicellular organismal process	-4.7	5.3	6	20836	364	107	10	9.3	2.8	11816|12227|13051|13653|14683|16000|16476|17260|54720|83433	Apoe|Btg2|Cx3cr1|Egr1|Gnas|Igf1|Jun|Mef2c|Rcan1|Trem2	-3	rescue
GO Biological Processes	19	GO:0032691	negative regulation of interleukin-1 beta production	19_GO:0048519 negative regulation of biological process	-4.7	25	9.7	20836	31	107	4	3.7	1.8	13051|16000|83433|216799	Cx3cr1|Igf1|Trem2|Nlrp3	-3	rescue
GO Biological Processes	19	GO:1905562	regulation of vascular endothelial cell proliferation	19_GO:0050789 regulation of biological process	-4.7	25	9.7	20836	31	107	4	3.7	1.8	16000|17260|20293|20296	Igf1|Mef2c|Ccl12|Ccl2	-3	rescue
KEGG Pathway	24	mmu04060	Cytokine-cytokine receptor interaction - Mus musculus (house mouse)		-4.7	6	6.2	20836	292	107	9	8.4	2.7	12977|13051|15945|16175|20293|20296|20302|20303|21926	Csf1|Cx3cr1|Cxcl10|Il1a|Ccl12|Ccl2|Ccl3|Ccl4|Tnf	-3	rescue
GO Biological Processes	19	GO:0007519	skeletal muscle tissue development	19_GO:0032502 developmental process	-4.7	8.4	6.8	20836	162	107	7	6.5	2.4	11910|12227|13653|13654|17260|17684|54720	Atf3|Btg2|Egr1|Egr2|Mef2c|Cited2|Rcan1	-3	rescue
GO Biological Processes	19	GO:0097201	negative regulation of transcription from RNA polymerase II promoter in response to stress	19_GO:0048519 negative regulation of biological process	-4.7	53	12	20836	11	107	3	2.8	1.6	16476|17684|17872	Jun|Cited2|Ppp1r15a	-3	rescue
GO Biological Processes	19	GO:0038066	p38MAPK cascade	19_GO:0023052 signaling	-4.7	53	12	20836	11	107	3	2.8	1.6	12192|17164|22695	Zfp36l1|Mapkapk2|Zfp36	-3	rescue
GO Biological Processes	19	GO:0043372	positive regulation of CD4-positive, alpha-beta T cell differentiation	19_GO:0002376 immune system process	-4.7	24	9.5	20836	32	107	4	3.7	1.8	12522|80859|216799|243910	Cd83|Nfkbiz|Nlrp3|Nfkbid	-3	rescue
GO Biological Processes	19	GO:0002824	positive regulation of adaptive immune response based on somatic recombination of immune receptors built from immunoglobulin superfamily domains	19_GO:0002376 immune system process	-4.7	8.3	6.8	20836	164	107	7	6.5	2.4	12520|15040|21926|80859|83433|216799|243910	Cd81|H2-T23|Tnf|Nfkbiz|Trem2|Nlrp3|Nfkbid	-3	rescue
GO Biological Processes	19	GO:0042116	macrophage activation	19_GO:0002376 immune system process	-4.6	15	8	20836	66	107	5	4.7	2	12259|13051|16476|21926|83433	C1qa|Cx3cr1|Jun|Tnf|Trem2	-2.9	rescue
GO Biological Processes	19	GO:1905477	positive regulation of protein localization to membrane	19_GO:0051179 localization	-4.6	11	7.2	20836	111	107	6	5.6	2.2	12520|14694|18412|20296|21926|83433	Cd81|Rack1|Sqstm1|Ccl2|Tnf|Trem2	-2.9	rescue
GO Biological Processes	19	GO:0002548	monocyte chemotaxis	19_GO:0040011 locomotion	-4.6	24	9.3	20836	33	107	4	3.7	1.8	20293|20296|20302|20303	Ccl12|Ccl2|Ccl3|Ccl4	-2.9	rescue
GO Biological Processes	19	GO:0032663	regulation of interleukin-2 production	19_GO:0032501 multicellular organismal process	-4.6	15	8	20836	67	107	5	4.7	2	12522|16175|16792|22695|260315	Cd83|Il1a|Laptm5|Zfp36|Nav3	-2.9	rescue
GO Biological Processes	19	GO:0010959	regulation of metal ion transport	19_GO:0051179 localization	-4.6	4.6	5.7	20836	462	107	11	10	2.9	14579|14683|15945|16000|20293|20296|20720|22041|30948|70839|83433	Gem|Gnas|Cxcl10|Igf1|Ccl12|Ccl2|Serpine2|Trf|Bin1|P2ry12|Trem2	-2.9	rescue
GO Biological Processes	19	GO:0002822	regulation of adaptive immune response based on somatic recombination of immune receptors built from immunoglobulin superfamily domains	19_GO:0002376 immune system process	-4.6	6.7	6.3	20836	232	107	8	7.5	2.5	12520|15040|17260|21926|80859|83433|216799|243910	Cd81|H2-T23|Mef2c|Tnf|Nfkbiz|Trem2|Nlrp3|Nfkbid	-2.9	rescue
GO Biological Processes	19	GO:0032760	positive regulation of tumor necrosis factor production	19_GO:0048518 positive regulation of biological process	-4.6	10	7.1	20836	114	107	6	5.6	2.2	16175|16956|17164|20296|20302|20303	Il1a|Lpl|Mapkapk2|Ccl2|Ccl3|Ccl4	-2.9	rescue
GO Biological Processes	19	GO:0048661	positive regulation of smooth muscle cell proliferation	19_GO:0048518 positive regulation of biological process	-4.6	10	7.1	20836	114	107	6	5.6	2.2	11504|13653|15446|16000|16476|21926	Adamts1|Egr1|Hpgd|Igf1|Jun|Tnf	-2.9	rescue
GO Biological Processes	19	GO:0019218	regulation of steroid metabolic process	19_GO:0008152 metabolic process	-4.6	10	7.1	20836	114	107	6	5.6	2.2	11816|13653|16000|16175|18033|21926	Apoe|Egr1|Igf1|Il1a|Nfkb1|Tnf	-2.9	rescue
GO Biological Processes	19	GO:0045862	positive regulation of proteolysis	19_GO:0048518 positive regulation of biological process	-4.5	5.1	5.8	20836	385	107	10	9.3	2.8	11816|13033|13039|14694|15951|16792|21926|83433|216799|226691	Apoe|Ctsd|Ctsl|Rack1|Ifi204|Laptm5|Tnf|Trem2|Nlrp3|Ifi207	-2.9	rescue
GO Biological Processes	19	GO:1903557	positive regulation of tumor necrosis factor superfamily cytokine production	19_GO:0048518 positive regulation of biological process	-4.5	10	7	20836	116	107	6	5.6	2.2	16175|16956|17164|20296|20302|20303	Il1a|Lpl|Mapkapk2|Ccl2|Ccl3|Ccl4	-2.8	rescue
GO Biological Processes	19	GO:0002821	positive regulation of adaptive immune response	19_GO:0002376 immune system process	-4.5	7.9	6.6	20836	172	107	7	6.5	2.4	12520|15040|21926|80859|83433|216799|243910	Cd81|H2-T23|Tnf|Nfkbiz|Trem2|Nlrp3|Nfkbid	-2.8	rescue
KEGG Pathway	24	mmu05140	Leishmaniasis - Mus musculus (house mouse)		-4.5	14	7.8	20836	70	107	5	4.7	2	13627|16175|16476|18033|21926	Eef1a1|Il1a|Jun|Nfkb1|Tnf	-2.8	rescue
GO Biological Processes	19	GO:1903203	regulation of oxidative stress-induced neuron death	19_GO:0050896 response to stimulus	-4.5	22	9	20836	35	107	4	3.7	1.8	14694|17210|21926|83433	Rack1|Mcl1|Tnf|Trem2	-2.8	rescue
GO Biological Processes	19	GO:0002697	regulation of immune effector process	19_GO:0002376 immune system process	-4.5	4.5	5.6	20836	471	107	11	10	2.9	12520|13051|15040|16792|17164|20296|21926|80859|83433|216799|243910	Cd81|Cx3cr1|H2-T23|Laptm5|Mapkapk2|Ccl2|Tnf|Nfkbiz|Trem2|Nlrp3|Nfkbid	-2.8	rescue
KEGG Pathway	24	mmu05164	Influenza A - Mus musculus (house mouse)		-4.5	7.9	6.5	20836	173	107	7	6.5	2.4	15945|16175|18033|20293|20296|21926|216799	Cxcl10|Il1a|Nfkb1|Ccl12|Ccl2|Tnf|Nlrp3	-2.8	rescue
GO Biological Processes	19	GO:1904377	positive regulation of protein localization to cell periphery	19_GO:0051179 localization	-4.5	14	7.7	20836	71	107	5	4.7	2	13822|14694|18412|21926|83433	Epb41l2|Rack1|Sqstm1|Tnf|Trem2	-2.8	rescue
GO Biological Processes	19	GO:0060538	skeletal muscle organ development	19_GO:0032502 developmental process	-4.5	7.8	6.5	20836	175	107	7	6.5	2.4	11910|12227|13653|13654|17260|17684|54720	Atf3|Btg2|Egr1|Egr2|Mef2c|Cited2|Rcan1	-2.8	rescue
GO Biological Processes	19	GO:0009725	response to hormone	19_GO:0050896 response to stimulus	-4.5	3.8	5.3	20836	661	107	13	12	3.2	12192|13653|13654|14683|16000|17260|17684|18033|18576|21858|21926|22695|54720	Zfp36l1|Egr1|Egr2|Gnas|Igf1|Mef2c|Cited2|Nfkb1|Pde3b|Timp2|Tnf|Zfp36|Rcan1	-2.8	rescue
GO Biological Processes	19	GO:0051403	stress-activated MAPK cascade	19_GO:0023052 signaling	-4.5	14	7.6	20836	72	107	5	4.7	2	12192|17164|18033|21926|22695	Zfp36l1|Mapkapk2|Nfkb1|Tnf|Zfp36	-2.8	rescue
GO Biological Processes	19	GO:0010950	positive regulation of endopeptidase activity	19_GO:0048518 positive regulation of biological process	-4.4	7.6	6.4	20836	180	107	7	6.5	2.4	13033|14694|15951|16792|21926|216799|226691	Ctsd|Rack1|Ifi204|Laptm5|Tnf|Nlrp3|Ifi207	-2.7	rescue
GO Biological Processes	19	GO:1902003	regulation of amyloid-beta formation	19_GO:0008152 metabolic process	-4.4	20	8.6	20836	38	107	4	3.7	1.8	11816|16000|21926|30948	Apoe|Igf1|Tnf|Bin1	-2.7	rescue
GO Biological Processes	19	GO:0014070	response to organic cyclic compound	19_GO:0050896 response to stimulus	-4.4	3.5	5.1	20836	775	107	14	13	3.3	12192|12522|13653|14683|16000|17260|18033|18148|20293|20296|21926|22695|70839|80859	Zfp36l1|Cd83|Egr1|Gnas|Igf1|Mef2c|Nfkb1|Npm1|Ccl12|Ccl2|Tnf|Zfp36|P2ry12|Nfkbiz	-2.7	rescue
GO Biological Processes	19	GO:0002819	regulation of adaptive immune response	19_GO:0002376 immune system process	-4.4	6.3	6	20836	249	107	8	7.5	2.5	12520|15040|17260|21926|80859|83433|216799|243910	Cd81|H2-T23|Mef2c|Tnf|Nfkbiz|Trem2|Nlrp3|Nfkbid	-2.7	rescue
GO Biological Processes	19	GO:0030593	neutrophil chemotaxis	19_GO:0040011 locomotion	-4.3	13	7.4	20836	76	107	5	4.7	2	15945|20293|20296|20302|20303	Cxcl10|Ccl12|Ccl2|Ccl3|Ccl4	-2.7	rescue
GO Biological Processes	19	GO:2000644	regulation of receptor catabolic process	19_GO:0008152 metabolic process	-4.3	42	11	20836	14	107	3	2.8	1.6	11816|16792|218203	Apoe|Laptm5|Mylip	-2.7	rescue
GO Biological Processes	19	GO:1902931	negative regulation of alcohol biosynthetic process	19_GO:0048519 negative regulation of biological process	-4.3	42	11	20836	14	107	3	2.8	1.6	11816|18033|56193	Apoe|Nfkb1|Plek	-2.7	rescue
GO Biological Processes	19	GO:0007611	learning or memory	19_GO:0032501 multicellular organismal process	-4.3	5.4	5.7	20836	326	107	9	8.4	2.7	11816|12227|13051|13653|16000|16476|17260|54720|83433	Apoe|Btg2|Cx3cr1|Egr1|Igf1|Jun|Mef2c|Rcan1|Trem2	-2.7	rescue
GO Biological Processes	19	GO:0045940	positive regulation of steroid metabolic process	19_GO:0048518 positive regulation of biological process	-4.3	20	8.5	20836	39	107	4	3.7	1.8	11816|16000|16175|21926	Apoe|Igf1|Il1a|Tnf	-2.7	rescue
GO Biological Processes	19	GO:0002455	humoral immune response mediated by circulating immunoglobulin	19_GO:0002376 immune system process	-4.3	20	8.5	20836	39	107	4	3.7	1.8	12259|12260|12262|12520	C1qa|C1qb|C1qc|Cd81	-2.7	rescue
GO Biological Processes	19	GO:2000514	regulation of CD4-positive, alpha-beta T cell activation	19_GO:0002376 immune system process	-4.3	13	7.4	20836	77	107	5	4.7	2	12520|12522|80859|216799|243910	Cd81|Cd83|Nfkbiz|Nlrp3|Nfkbid	-2.7	rescue
GO Biological Processes	19	GO:0046635	positive regulation of alpha-beta T cell activation	19_GO:0002376 immune system process	-4.3	13	7.4	20836	77	107	5	4.7	2	12520|12522|80859|216799|243910	Cd81|Cd83|Nfkbiz|Nlrp3|Nfkbid	-2.7	rescue
GO Biological Processes	19	GO:0045669	positive regulation of osteoblast differentiation	19_GO:0032502 developmental process	-4.3	13	7.4	20836	77	107	5	4.7	2	14683|15951|16000|16478|17260	Gnas|Ifi204|Igf1|Jund|Mef2c	-2.7	rescue
KEGG Pathway	24	mmu05163	Human cytomegalovirus infection - Mus musculus (house mouse)		-4.3	6.1	5.9	20836	256	107	8	7.5	2.5	14683|15040|18033|20293|20296|20302|20303|21926	Gnas|H2-T23|Nfkb1|Ccl12|Ccl2|Ccl3|Ccl4|Tnf	-2.6	rescue
GO Biological Processes	19	GO:0050764	regulation of phagocytosis	19_GO:0051179 localization	-4.3	9.1	6.6	20836	129	107	6	5.6	2.2	14456|14694|20296|21926|83433|227541	Gas6|Rack1|Ccl2|Tnf|Trem2|Camk1d	-2.6	rescue
GO Biological Processes	19	GO:0071675	regulation of mononuclear cell migration	19_GO:0040011 locomotion	-4.3	9.1	6.6	20836	129	107	6	5.6	2.2	12977|13051|14456|15945|20293|20296	Csf1|Cx3cr1|Gas6|Cxcl10|Ccl12|Ccl2	-2.6	rescue
GO Biological Processes	19	GO:0002757	immune response-activating signaling pathway	19_GO:0002376 immune system process	-4.3	6.1	5.9	20836	257	107	8	7.5	2.5	17060|17164|17260|18033|21926|80859|216799|243910	Blnk|Mapkapk2|Mef2c|Nfkb1|Tnf|Nfkbiz|Nlrp3|Nfkbid	-2.6	rescue
GO Biological Processes	19	GO:0071417	cellular response to organonitrogen compound	19_GO:0050896 response to stimulus	-4.3	3.9	5.2	20836	595	107	12	11	3.1	12192|13653|14683|16000|16476|17260|18033|18576|21926|70839|83433|216799	Zfp36l1|Egr1|Gnas|Igf1|Jun|Mef2c|Nfkb1|Pde3b|Tnf|P2ry12|Trem2|Nlrp3	-2.6	rescue
GO Biological Processes	19	GO:0071677	positive regulation of mononuclear cell migration	19_GO:0040011 locomotion	-4.2	12	7.2	20836	80	107	5	4.7	2	12977|13051|14456|15945|20296	Csf1|Cx3cr1|Gas6|Cxcl10|Ccl2	-2.6	rescue
KEGG Pathway	24	mmu04062	Chemokine signaling pathway - Mus musculus (house mouse)		-4.2	7.1	6.1	20836	192	107	7	6.5	2.4	13051|15945|18033|20293|20296|20302|20303	Cx3cr1|Cxcl10|Nfkb1|Ccl12|Ccl2|Ccl3|Ccl4	-2.6	rescue
GO Biological Processes	19	GO:0031098	stress-activated protein kinase signaling cascade	19_GO:0023052 signaling	-4.2	12	7.1	20836	81	107	5	4.7	2	12192|17164|18033|21926|22695	Zfp36l1|Mapkapk2|Nfkb1|Tnf|Zfp36	-2.6	rescue
GO Biological Processes	19	GO:0010921	regulation of phosphatase activity	19_GO:0008152 metabolic process	-4.2	12	7.1	20836	81	107	5	4.7	2	17260|17872|21926|54720|56193	Mef2c|Ppp1r15a|Tnf|Rcan1|Plek	-2.6	rescue
GO Biological Processes	19	GO:0050853	B cell receptor signaling pathway	19_GO:0002376 immune system process	-4.2	19	8.2	20836	42	107	4	3.7	1.8	17060|17260|18033|80859	Blnk|Mef2c|Nfkb1|Nfkbiz	-2.6	rescue
GO Biological Processes	19	GO:0071825	protein-lipid complex subunit organization	19_GO:0009987 cellular process	-4.2	19	8.2	20836	42	107	4	3.7	1.8	11812|11816|16956|30948	Apoc1|Apoe|Lpl|Bin1	-2.6	rescue
GO Biological Processes	19	GO:0006959	humoral immune response	19_GO:0002376 immune system process	-4.2	5.9	5.8	20836	263	107	8	7.5	2.5	12259|12260|12262|12520|15945|17260|21926|22041	C1qa|C1qb|C1qc|Cd81|Cxcl10|Mef2c|Tnf|Trf	-2.6	rescue
GO Biological Processes	19	GO:0071322	cellular response to carbohydrate stimulus	19_GO:0050896 response to stimulus	-4.2	12	7.1	20836	82	107	5	4.7	2	12192|14456|14694|16000|18033	Zfp36l1|Gas6|Rack1|Igf1|Nfkb1	-2.6	rescue
GO Biological Processes	19	GO:0051222	positive regulation of protein transport	19_GO:0051179 localization	-4.2	5.1	5.5	20836	343	107	9	8.4	2.7	12520|14456|14683|14694|16000|16175|20296|21926|83433	Cd81|Gas6|Gnas|Rack1|Igf1|Il1a|Ccl2|Tnf|Trem2	-2.6	rescue
KEGG Pathway	24	mmu05135	Yersinia infection - Mus musculus (house mouse)		-4.2	8.7	6.4	20836	135	107	6	5.6	2.2	16476|18033|20293|20296|21926|216799	Jun|Nfkb1|Ccl12|Ccl2|Tnf|Nlrp3	-2.6	rescue
GO Biological Processes	19	GO:0048246	macrophage chemotaxis	19_GO:0040011 locomotion	-4.2	37	10	20836	16	107	3	2.8	1.6	20293|20296|20302	Ccl12|Ccl2|Ccl3	-2.6	rescue
GO Biological Processes	19	GO:0071621	granulocyte chemotaxis	19_GO:0040011 locomotion	-4.1	12	7	20836	84	107	5	4.7	2	15945|20293|20296|20302|20303	Cxcl10|Ccl12|Ccl2|Ccl3|Ccl4	-2.5	rescue
KEGG Pathway	24	mmu04210	Apoptosis - Mus musculus (house mouse)		-4.1	8.6	6.4	20836	136	107	6	5.6	2.2	13033|13039|16476|17210|18033|21926	Ctsd|Ctsl|Jun|Mcl1|Nfkb1|Tnf	-2.5	rescue
GO Biological Processes	19	GO:0070201	regulation of establishment of protein localization	19_GO:0051179 localization	-4.1	3.8	5.1	20836	615	107	12	11	3.1	11816|12520|13033|14456|14683|14694|16000|16175|18576|20296|21926|83433	Apoe|Cd81|Ctsd|Gas6|Gnas|Rack1|Igf1|Il1a|Pde3b|Ccl2|Tnf|Trem2	-2.5	rescue
GO Biological Processes	19	GO:0002764	immune response-regulating signaling pathway	19_GO:0002376 immune system process	-4.1	5.8	5.7	20836	270	107	8	7.5	2.5	17060|17164|17260|18033|21926|80859|216799|243910	Blnk|Mapkapk2|Mef2c|Nfkb1|Tnf|Nfkbiz|Nlrp3|Nfkbid	-2.5	rescue
GO Biological Processes	19	GO:0043254	regulation of protein-containing complex assembly	19_GO:0050789 regulation of biological process	-4.1	4.5	5.3	20836	433	107	10	9.3	2.8	11816|14694|16765|21926|30948|56193|65112|70839|83433|260315	Apoe|Rack1|Stmn1|Tnf|Bin1|Plek|Pmepa1|P2ry12|Trem2|Nav3	-2.5	rescue
GO Biological Processes	19	GO:0009743	response to carbohydrate	19_GO:0050896 response to stimulus	-4.1	8.5	6.3	20836	138	107	6	5.6	2.2	12192|13653|14456|14694|16000|18033	Zfp36l1|Egr1|Gas6|Rack1|Igf1|Nfkb1	-2.5	rescue
GO Biological Processes	19	GO:1902991	regulation of amyloid precursor protein catabolic process	19_GO:0008152 metabolic process	-4.1	17	7.9	20836	45	107	4	3.7	1.8	11816|16000|21926|30948	Apoe|Igf1|Tnf|Bin1	-2.5	rescue
GO Biological Processes	19	GO:2000318	positive regulation of T-helper 17 type immune response	19_GO:0002376 immune system process	-4.1	34	9.9	20836	17	107	3	2.8	1.6	80859|216799|243910	Nfkbiz|Nlrp3|Nfkbid	-2.5	rescue
GO Biological Processes	19	GO:0045621	positive regulation of lymphocyte differentiation	19_GO:0002376 immune system process	-4.1	8.3	6.3	20836	140	107	6	5.6	2.2	12522|13655|14456|80859|216799|243910	Cd83|Egr3|Gas6|Nfkbiz|Nlrp3|Nfkbid	-2.5	rescue
GO Biological Processes	19	GO:0097529	myeloid leukocyte migration	19_GO:0002376 immune system process	-4.1	8.3	6.2	20836	141	107	6	5.6	2.2	12977|15945|20293|20296|20302|20303	Csf1|Cxcl10|Ccl12|Ccl2|Ccl3|Ccl4	-2.5	rescue
GO Biological Processes	19	GO:0043525	positive regulation of neuron apoptotic process	19_GO:0048518 positive regulation of biological process	-4	11	6.8	20836	88	107	5	4.7	2	13653|16476|17210|20302|21926	Egr1|Jun|Mcl1|Ccl3|Tnf	-2.5	rescue
GO Biological Processes	19	GO:0032768	regulation of monooxygenase activity	19_GO:0065007 biological regulation	-4	17	7.8	20836	46	107	4	3.7	1.8	11816|16175|18033|21926	Apoe|Il1a|Nfkb1|Tnf	-2.5	rescue
GO Biological Processes	19	GO:1904951	positive regulation of establishment of protein localization	19_GO:0051179 localization	-4	4.9	5.3	20836	359	107	9	8.4	2.7	12520|14456|14683|14694|16000|16175|20296|21926|83433	Cd81|Gas6|Gnas|Rack1|Igf1|Il1a|Ccl2|Tnf|Trem2	-2.4	rescue
GO Biological Processes	19	GO:2000319	regulation of T-helper 17 cell differentiation	19_GO:0002376 immune system process	-4	32	9.6	20836	18	107	3	2.8	1.6	80859|216799|243910	Nfkbiz|Nlrp3|Nfkbid	-2.4	rescue
GO Biological Processes	19	GO:0045655	regulation of monocyte differentiation	19_GO:0002376 immune system process	-4	32	9.6	20836	18	107	3	2.8	1.6	12192|12977|16476	Zfp36l1|Csf1|Jun	-2.4	rescue
GO Biological Processes	19	GO:1900221	regulation of amyloid-beta clearance	19_GO:0032501 multicellular organismal process	-4	32	9.6	20836	18	107	3	2.8	1.6	11816|21926|83433	Apoe|Tnf|Trem2	-2.4	rescue
GO Biological Processes	19	GO:0040011	locomotion	19_GO:0040011 locomotion	-4	4	5	20836	538	107	11	10	2.9	13051|13654|13655|14456|15945|17260|20293|20296|20302|20303|54720	Cx3cr1|Egr2|Egr3|Gas6|Cxcl10|Mef2c|Ccl12|Ccl2|Ccl3|Ccl4|Rcan1	-2.4	rescue
GO Biological Processes	19	GO:0007167	enzyme-linked receptor protein signaling pathway	19_GO:0023052 signaling	-4	3.7	4.9	20836	636	107	12	11	3.1	12977|13653|14456|15446|16000|16476|16765|17060|17164|17684|20296|22041	Csf1|Egr1|Gas6|Hpgd|Igf1|Jun|Stmn1|Blnk|Mapkapk2|Cited2|Ccl2|Trf	-2.4	rescue
GO Biological Processes	19	GO:1990266	neutrophil migration	19_GO:0002376 immune system process	-4	11	6.7	20836	91	107	5	4.7	2	15945|20293|20296|20302|20303	Cxcl10|Ccl12|Ccl2|Ccl3|Ccl4	-2.4	rescue
KEGG Pathway	24	mmu05030	Cocaine addiction - Mus musculus (house mouse)		-4	16	7.6	20836	48	107	4	3.7	1.8	14282|14683|16476|18033	Fosb|Gnas|Jun|Nfkb1	-2.4	rescue
GO Biological Processes	19	GO:0042176	regulation of protein catabolic process	19_GO:0008152 metabolic process	-4	4.8	5.3	20836	364	107	9	8.4	2.7	11816|12520|13010|14694|20720|21858|21926|83433|218203	Apoe|Cd81|Cst3|Rack1|Serpine2|Timp2|Tnf|Trem2|Mylip	-2.4	rescue
GO Biological Processes	19	GO:0046890	regulation of lipid biosynthetic process	19_GO:0008152 metabolic process	-4	6.5	5.7	20836	211	107	7	6.5	2.4	11812|11816|13653|16000|16175|18033|21926	Apoc1|Apoe|Egr1|Igf1|Il1a|Nfkb1|Tnf	-2.4	rescue
GO Biological Processes	19	GO:0061061	muscle structure development	19_GO:0032502 developmental process	-4	3.9	5	20836	544	107	11	10	2.9	11910|12227|12520|12527|13653|13654|16000|17260|17684|30948|54720	Atf3|Btg2|Cd81|Cd9|Egr1|Egr2|Igf1|Mef2c|Cited2|Bin1|Rcan1	-2.4	rescue
GO Biological Processes	19	GO:0043281	regulation of cysteine-type endopeptidase activity involved in apoptotic process	19_GO:0008152 metabolic process	-3.9	6.4	5.7	20836	212	107	7	6.5	2.4	13033|14456|14694|16000|16792|21926|216799	Ctsd|Gas6|Rack1|Igf1|Laptm5|Tnf|Nlrp3	-2.4	rescue
GO Biological Processes	19	GO:0002460	adaptive immune response based on somatic recombination of immune receptors built from immunoglobulin superfamily domains	19_GO:0002376 immune system process	-3.9	6.4	5.7	20836	213	107	7	6.5	2.4	12259|12260|12262|12520|15040|17260|80859	C1qa|C1qb|C1qc|Cd81|H2-T23|Mef2c|Nfkbiz	-2.4	rescue
GO Biological Processes	19	GO:0010543	regulation of platelet activation	19_GO:0032501 multicellular organismal process	-3.9	16	7.5	20836	49	107	4	3.7	1.8	11816|12527|20720|56193	Apoe|Cd9|Serpine2|Plek	-2.4	rescue
GO Biological Processes	19	GO:0070663	regulation of leukocyte proliferation	19_GO:0050789 regulation of biological process	-3.9	5.4	5.4	20836	287	107	8	7.5	2.5	12520|12977|16000|16175|16792|17260|20293|93695	Cd81|Csf1|Igf1|Il1a|Laptm5|Mef2c|Ccl12|Gpnmb	-2.4	rescue
GO Biological Processes	19	GO:0045670	regulation of osteoclast differentiation	19_GO:0002376 immune system process	-3.9	10	6.6	20836	93	107	5	4.7	2	12977|14683|20302|21926|83433	Csf1|Gnas|Ccl3|Tnf|Trem2	-2.4	rescue
GO Biological Processes	19	GO:0010544	negative regulation of platelet activation	19_GO:0048519 negative regulation of biological process	-3.9	31	9.3	20836	19	107	3	2.8	1.6	11816|12527|20720	Apoe|Cd9|Serpine2	-2.4	rescue
GO Biological Processes	19	GO:1902430	negative regulation of amyloid-beta formation	19_GO:0048519 negative regulation of biological process	-3.9	31	9.3	20836	19	107	3	2.8	1.6	11816|16000|30948	Apoe|Igf1|Bin1	-2.4	rescue
GO Biological Processes	19	GO:0034249	negative regulation of amide metabolic process	19_GO:0048519 negative regulation of biological process	-3.9	6.3	5.7	20836	215	107	7	6.5	2.4	11816|12192|12227|14694|16000|22695|30948	Apoe|Zfp36l1|Btg2|Rack1|Igf1|Zfp36|Bin1	-2.4	rescue
GO Biological Processes	19	GO:0048514	blood vessel morphogenesis	19_GO:0032502 developmental process	-3.9	4.3	5.1	20836	457	107	10	9.3	2.8	11816|11852|12192|13655|15446|16476|17684|18576|20293|20296	Apoe|Rhob|Zfp36l1|Egr3|Hpgd|Jun|Cited2|Pde3b|Ccl12|Ccl2	-2.4	rescue
KEGG Pathway	24	mmu04979	Cholesterol metabolism - Mus musculus (house mouse)		-3.9	16	7.4	20836	50	107	4	3.7	1.8	11812|11816|16956|218203	Apoc1|Apoe|Lpl|Mylip	-2.4	rescue
KEGG Pathway	24	mmu05417	Lipid and atherosclerosis - Mus musculus (house mouse)		-3.9	6.3	5.6	20836	216	107	7	6.5	2.4	16476|18033|20293|20296|20302|21926|216799	Jun|Nfkb1|Ccl12|Ccl2|Ccl3|Tnf|Nlrp3	-2.4	rescue
KEGG Pathway	24	mmu04621	NOD-like receptor signaling pathway - Mus musculus (house mouse)		-3.9	6.3	5.6	20836	216	107	7	6.5	2.4	15951|16476|18033|20293|20296|21926|216799	Ifi204|Jun|Nfkb1|Ccl12|Ccl2|Tnf|Nlrp3	-2.4	rescue
GO Biological Processes	19	GO:0010563	negative regulation of phosphorus metabolic process	19_GO:0048519 negative regulation of biological process	-3.9	4.2	5	20836	459	107	10	9.3	2.8	11812|11816|14694|16000|16476|17872|18148|21926|56193|65112	Apoc1|Apoe|Rack1|Igf1|Jun|Ppp1r15a|Npm1|Tnf|Plek|Pmepa1	-2.4	rescue
GO Biological Processes	19	GO:0045936	negative regulation of phosphate metabolic process	19_GO:0048519 negative regulation of biological process	-3.9	4.2	5	20836	459	107	10	9.3	2.8	11812|11816|14694|16000|16476|17872|18148|21926|56193|65112	Apoc1|Apoe|Rack1|Igf1|Jun|Ppp1r15a|Npm1|Tnf|Plek|Pmepa1	-2.4	rescue
GO Biological Processes	19	GO:0035239	tube morphogenesis	19_GO:0032502 developmental process	-3.9	3.3	4.7	20836	758	107	13	12	3.2	11816|11852|12192|12977|13655|15446|16000|16476|17260|17684|18576|20293|20296	Apoe|Rhob|Zfp36l1|Csf1|Egr3|Hpgd|Igf1|Jun|Mef2c|Cited2|Pde3b|Ccl12|Ccl2	-2.3	rescue
GO Biological Processes	19	GO:0034248	regulation of amide metabolic process	19_GO:0008152 metabolic process	-3.9	4.2	5	20836	464	107	10	9.3	2.8	11816|12192|12227|14694|16000|17872|18148|21926|22695|30948	Apoe|Zfp36l1|Btg2|Rack1|Igf1|Ppp1r15a|Npm1|Tnf|Zfp36|Bin1	-2.3	rescue
GO Biological Processes	19	GO:0050766	positive regulation of phagocytosis	19_GO:0051179 localization	-3.8	10	6.4	20836	97	107	5	4.7	2	14456|20296|21926|83433|227541	Gas6|Ccl2|Tnf|Trem2|Camk1d	-2.3	rescue
GO Biological Processes	19	GO:0002218	activation of innate immune response	19_GO:0044419 biological process involved in interspecies interaction between organisms	-3.8	7.6	5.9	20836	154	107	6	5.6	2.2	15951|17164|21926|80859|216799|226691	Ifi204|Mapkapk2|Tnf|Nfkbiz|Nlrp3|Ifi207	-2.3	rescue
GO Biological Processes	19	GO:0046638	positive regulation of alpha-beta T cell differentiation	19_GO:0002376 immune system process	-3.8	15	7.3	20836	52	107	4	3.7	1.8	12522|80859|216799|243910	Cd83|Nfkbiz|Nlrp3|Nfkbid	-2.3	rescue
GO Biological Processes	19	GO:0045619	regulation of lymphocyte differentiation	19_GO:0002376 immune system process	-3.8	6.1	5.5	20836	222	107	7	6.5	2.4	12192|12522|13655|14456|80859|216799|243910	Zfp36l1|Cd83|Egr3|Gas6|Nfkbiz|Nlrp3|Nfkbid	-2.3	rescue
KEGG Pathway	24	mmu05167	Kaposi sarcoma-associated herpesvirus infection - Mus musculus (house mouse)		-3.8	6.1	5.5	20836	224	107	7	6.5	2.4	15040|16476|17164|18033|22190|22695|54720	H2-T23|Jun|Mapkapk2|Nfkb1|Ubc|Zfp36|Rcan1	-2.3	rescue
GO Biological Processes	19	GO:1902895	positive regulation of miRNA transcription	19_GO:0048518 positive regulation of biological process	-3.8	15	7.2	20836	53	107	4	3.7	1.8	13653|16476|18033|21926	Egr1|Jun|Nfkb1|Tnf	-2.3	rescue
GO Biological Processes	19	GO:0043370	regulation of CD4-positive, alpha-beta T cell differentiation	19_GO:0002376 immune system process	-3.8	15	7.2	20836	53	107	4	3.7	1.8	12522|80859|216799|243910	Cd83|Nfkbiz|Nlrp3|Nfkbid	-2.3	rescue
GO Biological Processes	19	GO:0045930	negative regulation of mitotic cell cycle	19_GO:0048519 negative regulation of biological process	-3.8	6.1	5.5	20836	225	107	7	6.5	2.4	12192|12227|20293|20296|21858|21926|93695	Zfp36l1|Btg2|Ccl12|Ccl2|Timp2|Tnf|Gpnmb	-2.3	rescue
GO Biological Processes	19	GO:0045624	positive regulation of T-helper cell differentiation	19_GO:0002376 immune system process	-3.8	28	8.8	20836	21	107	3	2.8	1.6	80859|216799|243910	Nfkbiz|Nlrp3|Nfkbid	-2.3	rescue
GO Biological Processes	19	GO:2000351	regulation of endothelial cell apoptotic process	19_GO:0050789 regulation of biological process	-3.8	14	7.1	20836	54	107	4	3.7	1.8	14456|20293|20296|21926	Gas6|Ccl12|Ccl2|Tnf	-2.3	rescue
GO Biological Processes	19	GO:0045667	regulation of osteoblast differentiation	19_GO:0032502 developmental process	-3.7	7.3	5.7	20836	160	107	6	5.6	2.2	14683|15951|16000|16478|17260|21926	Gnas|Ifi204|Igf1|Jund|Mef2c|Tnf	-2.2	rescue
GO Biological Processes	19	GO:0050767	regulation of neurogenesis	19_GO:0032502 developmental process	-3.7	4.1	4.9	20836	479	107	10	9.3	2.8	11816|12227|13051|13654|16000|20720|21926|22041|30948|83433	Apoe|Btg2|Cx3cr1|Egr2|Igf1|Serpine2|Tnf|Trf|Bin1|Trem2	-2.2	rescue
GO Biological Processes	19	GO:0050866	negative regulation of cell activation	19_GO:0048519 negative regulation of biological process	-3.7	6	5.4	20836	229	107	7	6.5	2.4	11816|12527|16792|20720|83433|93695|243910	Apoe|Cd9|Laptm5|Serpine2|Trem2|Gpnmb|Nfkbid	-2.2	rescue
GO Biological Processes	19	GO:1902992	negative regulation of amyloid precursor protein catabolic process	19_GO:0048519 negative regulation of biological process	-3.7	27	8.6	20836	22	107	3	2.8	1.6	11816|16000|30948	Apoe|Igf1|Bin1	-2.2	rescue
GO Biological Processes	19	GO:0007613	memory	19_GO:0032501 multicellular organismal process	-3.7	7.2	5.7	20836	162	107	6	5.6	2.2	11816|13051|13653|16000|54720|83433	Apoe|Cx3cr1|Egr1|Igf1|Rcan1|Trem2	-2.2	rescue
GO Biological Processes	19	GO:0097530	granulocyte migration	19_GO:0002376 immune system process	-3.7	9.5	6.2	20836	103	107	5	4.7	2	15945|20293|20296|20302|20303	Cxcl10|Ccl12|Ccl2|Ccl3|Ccl4	-2.2	rescue
GO Biological Processes	19	GO:0071346	cellular response to type II interferon	19_GO:0044419 biological process involved in interspecies interaction between organisms	-3.7	9.4	6.1	20836	104	107	5	4.7	2	20293|20296|20302|20303|21926	Ccl12|Ccl2|Ccl3|Ccl4|Tnf	-2.2	rescue
GO Biological Processes	19	GO:0001961	positive regulation of cytokine-mediated signaling pathway	19_GO:0023052 signaling	-3.7	14	6.9	20836	57	107	4	3.7	1.8	12977|14456|16792|83433	Csf1|Gas6|Laptm5|Trem2	-2.2	rescue
KEGG Pathway	24	mmu05144	Malaria - Mus musculus (house mouse)		-3.7	14	6.9	20836	57	107	4	3.7	1.8	12520|20293|20296|21926	Cd81|Ccl12|Ccl2|Tnf	-2.2	rescue
GO Biological Processes	19	GO:0051223	regulation of protein transport	19_GO:0051179 localization	-3.7	3.7	4.7	20836	586	107	11	10	2.9	11816|12520|14456|14683|14694|16000|16175|18576|20296|21926|83433	Apoe|Cd81|Gas6|Gnas|Rack1|Igf1|Il1a|Pde3b|Ccl2|Tnf|Trem2	-2.2	rescue
GO Biological Processes	19	GO:1901623	regulation of lymphocyte chemotaxis	19_GO:0040011 locomotion	-3.7	25	8.4	20836	23	107	3	2.8	1.6	15945|20293|20296	Cxcl10|Ccl12|Ccl2	-2.2	rescue
GO Biological Processes	19	GO:0010984	regulation of lipoprotein particle clearance	19_GO:0032501 multicellular organismal process	-3.7	25	8.4	20836	23	107	3	2.8	1.6	11812|83433|218203	Apoc1|Trem2|Mylip	-2.2	rescue
GO Biological Processes	19	GO:0097398	cellular response to interleukin-17	19_GO:0050896 response to stimulus	-3.7	25	8.4	20836	23	107	3	2.8	1.6	15945|18033|80859	Cxcl10|Nfkb1|Nfkbiz	-2.2	rescue
GO Biological Processes	19	GO:0051043	regulation of membrane protein ectodomain proteolysis	19_GO:0008152 metabolic process	-3.7	25	8.4	20836	23	107	3	2.8	1.6	11816|21858|21926	Apoe|Timp2|Tnf	-2.2	rescue
GO Biological Processes	19	GO:0031330	negative regulation of cellular catabolic process	19_GO:0048519 negative regulation of biological process	-3.6	5.8	5.3	20836	237	107	7	6.5	2.4	11812|13010|17164|17210|21858|22695|83433	Apoc1|Cst3|Mapkapk2|Mcl1|Timp2|Zfp36|Trem2	-2.2	rescue
GO Biological Processes	19	GO:0050769	positive regulation of neurogenesis	19_GO:0032502 developmental process	-3.6	4.9	5	20836	317	107	8	7.5	2.5	11816|13051|13654|16000|20720|21926|22041|30948	Apoe|Cx3cr1|Egr2|Igf1|Serpine2|Tnf|Trf|Bin1	-2.2	rescue
GO Biological Processes	19	GO:0031667	response to nutrient levels	19_GO:0050896 response to stimulus	-3.6	4.3	4.9	20836	403	107	9	8.4	2.7	11816|11910|14456|15951|16476|16956|22695|80859|226691	Apoe|Atf3|Gas6|Ifi204|Jun|Lpl|Zfp36|Nfkbiz|Ifi207	-2.1	rescue
GO Biological Processes	19	GO:2000630	positive regulation of miRNA metabolic process	19_GO:0048518 positive regulation of biological process	-3.6	13	6.7	20836	59	107	4	3.7	1.8	13653|16476|18033|21926	Egr1|Jun|Nfkb1|Tnf	-2.1	rescue
GO Biological Processes	19	GO:0034405	response to fluid shear stress	19_GO:0050896 response to stimulus	-3.6	24	8.2	20836	24	107	3	2.8	1.6	16598|17260|17684	Klf2|Mef2c|Cited2	-2.1	rescue
GO Biological Processes	19	GO:1905517	macrophage migration	19_GO:0002376 immune system process	-3.6	23	8	20836	25	107	3	2.8	1.6	20293|20296|20302	Ccl12|Ccl2|Ccl3	-2.1	rescue
GO Biological Processes	19	GO:0034369	plasma lipoprotein particle remodeling	19_GO:0032501 multicellular organismal process	-3.6	23	8	20836	25	107	3	2.8	1.6	11812|11816|16956	Apoc1|Apoe|Lpl	-2.1	rescue
GO Biological Processes	19	GO:0034368	protein-lipid complex remodeling	19_GO:0009987 cellular process	-3.6	23	8	20836	25	107	3	2.8	1.6	11812|11816|16956	Apoc1|Apoe|Lpl	-2.1	rescue
GO Biological Processes	19	GO:0045833	negative regulation of lipid metabolic process	19_GO:0048519 negative regulation of biological process	-3.5	8.7	5.9	20836	112	107	5	4.7	2	11812|11816|18033|18576|21926	Apoc1|Apoe|Nfkb1|Pde3b|Tnf	-2.1	rescue
KEGG Pathway	24	mmu05321	Inflammatory bowel disease - Mus musculus (house mouse)		-3.5	13	6.6	20836	62	107	4	3.7	1.8	16175|16476|18033|21926	Il1a|Jun|Nfkb1|Tnf	-2.1	rescue
GO Biological Processes	19	GO:0030168	platelet activation	19_GO:0032501 multicellular organismal process	-3.5	13	6.6	20836	62	107	4	3.7	1.8	14683|20720|56193|70839	Gnas|Serpine2|Plek|P2ry12	-2.1	rescue
GO Biological Processes	19	GO:0051896	regulation of protein kinase B signaling	19_GO:0023052 signaling	-3.5	6.6	5.4	20836	176	107	6	5.6	2.2	13051|14456|14694|16000|21926|70839	Cx3cr1|Gas6|Rack1|Igf1|Tnf|P2ry12	-2.1	rescue
GO Biological Processes	19	GO:0010632	regulation of epithelial cell migration	19_GO:0040011 locomotion	-3.5	5.5	5.1	20836	249	107	7	6.5	2.4	11816|11852|16000|16476|17260|20692|21926	Apoe|Rhob|Igf1|Jun|Mef2c|Sparc|Tnf	-2.1	rescue
GO Biological Processes	19	GO:0006935	chemotaxis	19_GO:0040011 locomotion	-3.5	3.8	4.6	20836	512	107	10	9.3	2.8	13051|13654|13655|14456|15945|17260|20293|20296|20302|20303	Cx3cr1|Egr2|Egr3|Gas6|Cxcl10|Mef2c|Ccl12|Ccl2|Ccl3|Ccl4	-2	rescue
GO Biological Processes	19	GO:0007346	regulation of mitotic cell cycle	19_GO:0050789 regulation of biological process	-3.5	3.8	4.6	20836	512	107	10	9.3	2.8	11504|12192|12227|16000|16175|20293|20296|21858|21926|93695	Adamts1|Zfp36l1|Btg2|Igf1|Il1a|Ccl12|Ccl2|Timp2|Tnf|Gpnmb	-2	rescue
GO Biological Processes	19	GO:0010594	regulation of endothelial cell migration	19_GO:0040011 locomotion	-3.5	6.6	5.4	20836	177	107	6	5.6	2.2	11816|11852|16000|17260|20692|21926	Apoe|Rhob|Igf1|Mef2c|Sparc|Tnf	-2	rescue
KEGG Pathway	24	mmu05166	Human T-cell leukemia virus 1 infection - Mus musculus (house mouse)		-3.5	5.5	5.1	20836	250	107	7	6.5	2.4	13653|13654|15040|16476|18033|21926|22695	Egr1|Egr2|H2-T23|Jun|Nfkb1|Tnf|Zfp36	-2	rescue
GO Biological Processes	19	GO:0060760	positive regulation of response to cytokine stimulus	19_GO:0048518 positive regulation of biological process	-3.5	12	6.5	20836	63	107	4	3.7	1.8	12977|14456|16792|83433	Csf1|Gas6|Laptm5|Trem2	-2	rescue
GO Biological Processes	19	GO:1903078	positive regulation of protein localization to plasma membrane	19_GO:0051179 localization	-3.5	12	6.5	20836	63	107	4	3.7	1.8	14694|18412|21926|83433	Rack1|Sqstm1|Tnf|Trem2	-2	rescue
GO Biological Processes	19	GO:0032703	negative regulation of interleukin-2 production	19_GO:0048519 negative regulation of biological process	-3.5	22	7.9	20836	26	107	3	2.8	1.6	16792|22695|260315	Laptm5|Zfp36|Nav3	-2	rescue
GO Biological Processes	19	GO:0097396	response to interleukin-17	19_GO:0050896 response to stimulus	-3.5	22	7.9	20836	26	107	3	2.8	1.6	15945|18033|80859	Cxcl10|Nfkb1|Nfkbiz	-2	rescue
GO Biological Processes	19	GO:0031643	positive regulation of myelination	19_GO:0032502 developmental process	-3.5	22	7.9	20836	26	107	3	2.8	1.6	13654|16000|22041	Egr2|Igf1|Trf	-2	rescue
GO Biological Processes	19	GO:0042330	taxis	19_GO:0040011 locomotion	-3.5	3.8	4.6	20836	514	107	10	9.3	2.8	13051|13654|13655|14456|15945|17260|20293|20296|20302|20303	Cx3cr1|Egr2|Egr3|Gas6|Cxcl10|Mef2c|Ccl12|Ccl2|Ccl3|Ccl4	-2	rescue
GO Biological Processes	19	GO:2001233	regulation of apoptotic signaling pathway	19_GO:0023052 signaling	-3.5	4.2	4.7	20836	422	107	9	8.4	2.7	11910|13039|13051|14694|16000|17210|21926|22070|83433	Atf3|Ctsl|Cx3cr1|Rack1|Igf1|Mcl1|Tnf|Tpt1|Trem2	-2	rescue
GO Biological Processes	19	GO:0031641	regulation of myelination	19_GO:0032502 developmental process	-3.5	12	6.4	20836	64	107	4	3.7	1.8	13654|16000|21926|22041	Egr2|Igf1|Tnf|Trf	-2	rescue
GO Biological Processes	19	GO:0097190	apoptotic signaling pathway	19_GO:0023052 signaling	-3.5	4.6	4.8	20836	337	107	8	7.5	2.5	15951|16000|16175|16476|17210|21926|80859|226691	Ifi204|Igf1|Il1a|Jun|Mcl1|Tnf|Nfkbiz|Ifi207	-2	rescue
GO Biological Processes	19	GO:0034367	protein-containing complex remodeling	19_GO:0009987 cellular process	-3.5	22	7.7	20836	27	107	3	2.8	1.6	11812|11816|16956	Apoc1|Apoe|Lpl	-2	rescue
GO Biological Processes	19	GO:0071214	cellular response to abiotic stimulus	19_GO:0050896 response to stimulus	-3.4	4.6	4.8	20836	338	107	8	7.5	2.5	11852|12192|13653|15951|18148|20719|216799|226691	Rhob|Zfp36l1|Egr1|Ifi204|Npm1|Serpinb6a|Nlrp3|Ifi207	-2	rescue
GO Biological Processes	19	GO:0104004	cellular response to environmental stimulus	19_GO:0050896 response to stimulus	-3.4	4.6	4.8	20836	338	107	8	7.5	2.5	11852|12192|13653|15951|18148|20719|216799|226691	Rhob|Zfp36l1|Egr1|Ifi204|Npm1|Serpinb6a|Nlrp3|Ifi207	-2	rescue
GO Biological Processes	19	GO:0031331	positive regulation of cellular catabolic process	19_GO:0048518 positive regulation of biological process	-3.4	4.1	4.7	20836	427	107	9	8.4	2.7	11816|12192|12227|14694|16000|16792|21926|22695|56367	Apoe|Zfp36l1|Btg2|Rack1|Igf1|Laptm5|Tnf|Zfp36|Scoc	-2	rescue
GO Biological Processes	19	GO:0051051	negative regulation of transport	19_GO:0051179 localization	-3.4	3.7	4.5	20836	524	107	10	9.3	2.8	11812|11816|14579|14683|14694|18576|20720|21926|30948|70839	Apoc1|Apoe|Gem|Gnas|Rack1|Pde3b|Serpine2|Tnf|Bin1|P2ry12	-2	rescue
GO Biological Processes	19	GO:0032720	negative regulation of tumor necrosis factor production	19_GO:0048519 negative regulation of biological process	-3.4	12	6.3	20836	66	107	4	3.7	1.8	14456|16000|83433|93695	Gas6|Igf1|Trem2|Gpnmb	-2	rescue
GO Biological Processes	19	GO:0016064	immunoglobulin mediated immune response	19_GO:0002376 immune system process	-3.4	8.2	5.6	20836	119	107	5	4.7	2	12259|12260|12262|12520|80859	C1qa|C1qb|C1qc|Cd81|Nfkbiz	-2	rescue
GO Biological Processes	19	GO:0046634	regulation of alpha-beta T cell activation	19_GO:0002376 immune system process	-3.4	8.2	5.6	20836	119	107	5	4.7	2	12520|12522|80859|216799|243910	Cd81|Cd83|Nfkbiz|Nlrp3|Nfkbid	-2	rescue
KEGG Pathway	24	mmu04218	Cellular senescence - Mus musculus (house mouse)		-3.4	6.3	5.2	20836	184	107	6	5.6	2.2	12192|15040|16175|17164|18033|18412	Zfp36l1|H2-T23|Il1a|Mapkapk2|Nfkb1|Sqstm1	-2	rescue
GO Biological Processes	19	GO:0051347	positive regulation of transferase activity	19_GO:0065007 biological regulation	-3.4	3.7	4.5	20836	527	107	10	9.3	2.8	11816|12520|12977|13653|14456|16000|17260|18148|21926|83433	Apoe|Cd81|Csf1|Egr1|Gas6|Igf1|Mef2c|Npm1|Tnf|Trem2	-2	rescue
GO Biological Processes	19	GO:0050808	synapse organization	19_GO:0009987 cellular process	-3.4	4.6	4.8	20836	342	107	8	7.5	2.5	11816|12259|12260|12262|13051|14270|83433|268566	Apoe|C1qa|C1qb|C1qc|Cx3cr1|Srgap2|Trem2|Gphn	-2	rescue
GO Biological Processes	19	GO:0051897	positive regulation of protein kinase B signaling	19_GO:0023052 signaling	-3.4	8.1	5.6	20836	120	107	5	4.7	2	13051|14456|16000|21926|70839	Cx3cr1|Gas6|Igf1|Tnf|P2ry12	-2	rescue
GO Biological Processes	19	GO:0097191	extrinsic apoptotic signaling pathway	19_GO:0023052 signaling	-3.4	8.1	5.6	20836	120	107	5	4.7	2	16000|16175|17210|21926|80859	Igf1|Il1a|Mcl1|Tnf|Nfkbiz	-2	rescue
GO Biological Processes	19	GO:0090026	positive regulation of monocyte chemotaxis	19_GO:0040011 locomotion	-3.4	21	7.6	20836	28	107	3	2.8	1.6	13051|15945|20296	Cx3cr1|Cxcl10|Ccl2	-2	rescue
GO Biological Processes	19	GO:1903556	negative regulation of tumor necrosis factor superfamily cytokine production	19_GO:0048519 negative regulation of biological process	-3.4	12	6.3	20836	67	107	4	3.7	1.8	14456|16000|83433|93695	Gas6|Igf1|Trem2|Gpnmb	-2	rescue
KEGG Pathway	24	mmu04137	Mitophagy - animal - Mus musculus (house mouse)		-3.4	11	6.2	20836	68	107	4	3.7	1.8	16476|17684|18412|22190	Jun|Cited2|Sqstm1|Ubc	-2	rescue
GO Biological Processes	19	GO:0009991	response to extracellular stimulus	19_GO:0050896 response to stimulus	-3.4	4	4.6	20836	436	107	9	8.4	2.7	11816|11910|14456|15951|16476|16956|22695|80859|226691	Apoe|Atf3|Gas6|Ifi204|Jun|Lpl|Zfp36|Nfkbiz|Ifi207	-2	rescue
GO Biological Processes	19	GO:0051129	negative regulation of cellular component organization	19_GO:0048519 negative regulation of biological process	-3.4	3.2	4.3	20836	741	107	12	11	3.1	11812|11816|13010|15945|16000|16765|18148|21926|65112|83433|218203|260315	Apoc1|Apoe|Cst3|Cxcl10|Igf1|Stmn1|Npm1|Tnf|Pmepa1|Trem2|Mylip|Nav3	-1.9	rescue
GO Biological Processes	19	GO:0033674	positive regulation of kinase activity	19_GO:0048518 positive regulation of biological process	-3.4	4	4.6	20836	437	107	9	8.4	2.7	12520|12977|13653|14456|16000|17260|18148|21926|83433	Cd81|Csf1|Egr1|Gas6|Igf1|Mef2c|Npm1|Tnf|Trem2	-1.9	rescue
GO Biological Processes	19	GO:0043269	regulation of monoatomic ion transport	19_GO:0051179 localization	-3.4	3.4	4.4	20836	636	107	11	10	2.9	14579|14683|15945|16000|20293|20296|20720|22041|30948|70839|83433	Gem|Gnas|Cxcl10|Igf1|Ccl12|Ccl2|Serpine2|Trf|Bin1|P2ry12|Trem2	-1.9	rescue
GO Biological Processes	19	GO:0032944	regulation of mononuclear cell proliferation	19_GO:0050789 regulation of biological process	-3.4	5.2	4.9	20836	264	107	7	6.5	2.4	12520|12977|16000|16175|16792|17260|93695	Cd81|Csf1|Igf1|Il1a|Laptm5|Mef2c|Gpnmb	-1.9	rescue
GO Biological Processes	19	GO:0019724	B cell mediated immunity	19_GO:0002376 immune system process	-3.4	7.9	5.5	20836	123	107	5	4.7	2	12259|12260|12262|12520|80859	C1qa|C1qb|C1qc|Cd81|Nfkbiz	-1.9	rescue
GO Biological Processes	19	GO:0010893	positive regulation of steroid biosynthetic process	19_GO:0048518 positive regulation of biological process	-3.4	20	7.4	20836	29	107	3	2.8	1.6	16000|16175|21926	Igf1|Il1a|Tnf	-1.9	rescue
GO Biological Processes	19	GO:0007610	behavior	19_GO:0032501 multicellular organismal process	-3.4	3.1	4.3	20836	745	107	12	11	3.1	11816|12227|13051|13653|13654|15212|16000|16476|17260|20720|54720|83433	Apoe|Btg2|Cx3cr1|Egr1|Egr2|Hexb|Igf1|Jun|Mef2c|Serpine2|Rcan1|Trem2	-1.9	rescue
GO Biological Processes	19	GO:0050817	coagulation	19_GO:0032501 multicellular organismal process	-3.3	7.9	5.5	20836	124	107	5	4.7	2	14456|14683|20720|56193|70839	Gas6|Gnas|Serpine2|Plek|P2ry12	-1.9	rescue
GO Biological Processes	19	GO:0007596	blood coagulation	19_GO:0032501 multicellular organismal process	-3.3	7.9	5.5	20836	124	107	5	4.7	2	14456|14683|20720|56193|70839	Gas6|Gnas|Serpine2|Plek|P2ry12	-1.9	rescue
GO Biological Processes	19	GO:0045582	positive regulation of T cell differentiation	19_GO:0002376 immune system process	-3.3	7.9	5.5	20836	124	107	5	4.7	2	12522|13655|80859|216799|243910	Cd83|Egr3|Nfkbiz|Nlrp3|Nfkbid	-1.9	rescue
GO Biological Processes	19	GO:0045596	negative regulation of cell differentiation	19_GO:0048519 negative regulation of biological process	-3.3	3.1	4.3	20836	748	107	12	11	3.1	12192|12227|12262|15945|16000|16175|21926|22695|54720|70839|83433|243910	Zfp36l1|Btg2|C1qc|Cxcl10|Igf1|Il1a|Tnf|Zfp36|Rcan1|P2ry12|Trem2|Nfkbid	-1.9	rescue
GO Biological Processes	19	GO:0045600	positive regulation of fat cell differentiation	19_GO:0032502 developmental process	-3.3	11	6.1	20836	70	107	4	3.7	1.8	12192|16000|16956|22695	Zfp36l1|Igf1|Lpl|Zfp36	-1.9	rescue
GO Biological Processes	19	GO:0046885	regulation of hormone biosynthetic process	19_GO:0008152 metabolic process	-3.3	19	7.3	20836	30	107	3	2.8	1.6	13653|16000|18033	Egr1|Igf1|Nfkb1	-1.9	rescue
GO Biological Processes	19	GO:0050995	negative regulation of lipid catabolic process	19_GO:0048519 negative regulation of biological process	-3.3	19	7.3	20836	30	107	3	2.8	1.6	11812|18576|21926	Apoc1|Pde3b|Tnf	-1.9	rescue
GO Biological Processes	19	GO:0007599	hemostasis	19_GO:0065007 biological regulation	-3.3	7.7	5.4	20836	126	107	5	4.7	2	14456|14683|20720|56193|70839	Gas6|Gnas|Serpine2|Plek|P2ry12	-1.9	rescue
GO Biological Processes	19	GO:0050994	regulation of lipid catabolic process	19_GO:0008152 metabolic process	-3.3	11	6	20836	71	107	4	3.7	1.8	11812|15446|18576|21926	Apoc1|Hpgd|Pde3b|Tnf	-1.9	rescue
GO Biological Processes	19	GO:0061045	negative regulation of wound healing	19_GO:0048519 negative regulation of biological process	-3.3	11	6	20836	71	107	4	3.7	1.8	11816|12527|20720|21926	Apoe|Cd9|Serpine2|Tnf	-1.9	rescue
GO Biological Processes	19	GO:0002705	positive regulation of leukocyte mediated immunity	19_GO:0002376 immune system process	-3.3	6	5	20836	194	107	6	5.6	2.2	12520|15040|20296|21926|83433|216799	Cd81|H2-T23|Ccl2|Tnf|Trem2|Nlrp3	-1.9	rescue
GO Biological Processes	19	GO:0002718	regulation of cytokine production involved in immune response	19_GO:0002376 immune system process	-3.3	7.7	5.4	20836	127	107	5	4.7	2	12520|16792|17164|21926|216799	Cd81|Laptm5|Mapkapk2|Tnf|Nlrp3	-1.9	rescue
GO Biological Processes	19	GO:0022411	cellular component disassembly	19_GO:0009987 cellular process	-3.3	5	4.8	20836	272	107	7	6.5	2.4	12259|12260|12262|13051|16765|18412|83433	C1qa|C1qb|C1qc|Cx3cr1|Stmn1|Sqstm1|Trem2	-1.9	rescue
GO Biological Processes	19	GO:1902893	regulation of miRNA transcription	19_GO:0008152 metabolic process	-3.3	11	6	20836	72	107	4	3.7	1.8	13653|16476|18033|21926	Egr1|Jun|Nfkb1|Tnf	-1.9	rescue
GO Biological Processes	19	GO:0035303	regulation of dephosphorylation	19_GO:0008152 metabolic process	-3.3	7.6	5.4	20836	128	107	5	4.7	2	17260|17872|21926|54720|56193	Mef2c|Ppp1r15a|Tnf|Rcan1|Plek	-1.9	rescue
GO Biological Processes	19	GO:0006958	complement activation, classical pathway	19_GO:0002376 immune system process	-3.3	19	7.1	20836	31	107	3	2.8	1.6	12259|12260|12262	C1qa|C1qb|C1qc	-1.9	rescue
GO Biological Processes	19	GO:2000316	regulation of T-helper 17 type immune response	19_GO:0002376 immune system process	-3.3	19	7.1	20836	31	107	3	2.8	1.6	80859|216799|243910	Nfkbiz|Nlrp3|Nfkbid	-1.9	rescue
GO Biological Processes	19	GO:0043280	positive regulation of cysteine-type endopeptidase activity involved in apoptotic process	19_GO:0048518 positive regulation of biological process	-3.3	7.5	5.4	20836	129	107	5	4.7	2	13033|14694|16792|21926|216799	Ctsd|Rack1|Laptm5|Tnf|Nlrp3	-1.9	rescue
GO Biological Processes	19	GO:0045428	regulation of nitric oxide biosynthetic process	19_GO:0008152 metabolic process	-3.3	11	5.9	20836	73	107	4	3.7	1.8	13051|16000|16598|21926	Cx3cr1|Igf1|Klf2|Tnf	-1.9	rescue
GO Biological Processes	19	GO:0046637	regulation of alpha-beta T cell differentiation	19_GO:0002376 immune system process	-3.3	11	5.9	20836	73	107	4	3.7	1.8	12522|80859|216799|243910	Cd83|Nfkbiz|Nlrp3|Nfkbid	-1.9	rescue
GO Biological Processes	19	GO:0002449	lymphocyte mediated immunity	19_GO:0002376 immune system process	-3.2	5.9	5	20836	199	107	6	5.6	2.2	12259|12260|12262|12520|15040|80859	C1qa|C1qb|C1qc|Cd81|H2-T23|Nfkbiz	-1.8	rescue
GO Biological Processes	19	GO:0042060	wound healing	19_GO:0050896 response to stimulus	-3.2	4.9	4.7	20836	277	107	7	6.5	2.4	14456|14683|16000|16175|20720|56193|70839	Gas6|Gnas|Igf1|Il1a|Serpine2|Plek|P2ry12	-1.8	rescue
GO Biological Processes	19	GO:0002250	adaptive immune response	19_GO:0002376 immune system process	-3.2	4.3	4.5	20836	365	107	8	7.5	2.5	12259|12260|12262|12520|13051|15040|17260|80859	C1qa|C1qb|C1qc|Cd81|Cx3cr1|H2-T23|Mef2c|Nfkbiz	-1.8	rescue
GO Biological Processes	19	GO:0050851	antigen receptor-mediated signaling pathway	19_GO:0002376 immune system process	-3.2	7.4	5.3	20836	132	107	5	4.7	2	17060|17260|18033|80859|243910	Blnk|Mef2c|Nfkb1|Nfkbiz|Nfkbid	-1.8	rescue
GO Biological Processes	19	GO:0034341	response to type II interferon	19_GO:0044419 biological process involved in interspecies interaction between organisms	-3.2	7.3	5.2	20836	134	107	5	4.7	2	20293|20296|20302|20303|21926	Ccl12|Ccl2|Ccl3|Ccl4|Tnf	-1.8	rescue
GO Biological Processes	19	GO:0010922	positive regulation of phosphatase activity	19_GO:0048518 positive regulation of biological process	-3.2	18	6.9	20836	33	107	3	2.8	1.6	17260|17872|56193	Mef2c|Ppp1r15a|Plek	-1.8	rescue
GO Biological Processes	19	GO:0046578	regulation of Ras protein signal transduction	19_GO:0023052 signaling	-3.2	5.7	4.9	20836	204	107	6	5.6	2.2	11816|12977|16000|16765|21858|102442	Apoe|Csf1|Igf1|Stmn1|Timp2|Dennd4a	-1.8	rescue
GO Biological Processes	19	GO:0080164	regulation of nitric oxide metabolic process	19_GO:0008152 metabolic process	-3.2	10	5.8	20836	77	107	4	3.7	1.8	13051|16000|16598|21926	Cx3cr1|Igf1|Klf2|Tnf	-1.8	rescue
GO Biological Processes	19	GO:0071774	response to fibroblast growth factor	19_GO:0050896 response to stimulus	-3.2	10	5.8	20836	77	107	4	3.7	1.8	12192|13655|15936|22695	Zfp36l1|Egr3|Ier2|Zfp36	-1.8	rescue
GO Biological Processes	19	GO:1905475	regulation of protein localization to membrane	19_GO:0051179 localization	-3.2	5.7	4.9	20836	205	107	6	5.6	2.2	12520|14694|18412|20296|21926|83433	Cd81|Rack1|Sqstm1|Ccl2|Tnf|Trem2	-1.8	rescue
GO Biological Processes	19	GO:0031334	positive regulation of protein-containing complex assembly	19_GO:0048518 positive regulation of biological process	-3.2	5.7	4.8	20836	206	107	6	5.6	2.2	14694|21926|30948|56193|70839|260315	Rack1|Tnf|Bin1|Plek|P2ry12|Nav3	-1.8	rescue
GO Biological Processes	19	GO:0048871	multicellular organismal homeostasis	19_GO:0042592 homeostatic process	-3.2	3.2	4.1	20836	673	107	11	10	2.9	12977|13051|13653|14683|16175|16598|17260|17684|18412|20296|80859	Csf1|Cx3cr1|Egr1|Gnas|Il1a|Klf2|Mef2c|Cited2|Sqstm1|Ccl2|Nfkbiz	-1.8	rescue
GO Biological Processes	19	GO:0061041	regulation of wound healing	19_GO:0050896 response to stimulus	-3.2	7.2	5.2	20836	136	107	5	4.7	2	11816|12527|20296|20720|21926	Apoe|Cd9|Ccl2|Serpine2|Tnf	-1.8	rescue
GO Biological Processes	19	GO:0050999	regulation of nitric-oxide synthase activity	19_GO:0065007 biological regulation	-3.2	17	6.8	20836	34	107	3	2.8	1.6	11816|16175|21926	Apoe|Il1a|Tnf	-1.8	rescue
GO Biological Processes	19	GO:0045732	positive regulation of protein catabolic process	19_GO:0048518 positive regulation of biological process	-3.2	5.6	4.8	20836	207	107	6	5.6	2.2	11816|12520|14694|21926|83433|218203	Apoe|Cd81|Rack1|Tnf|Trem2|Mylip	-1.8	rescue
GO Biological Processes	19	GO:0030217	T cell differentiation	19_GO:0002376 immune system process	-3.2	5.6	4.8	20836	207	107	6	5.6	2.2	12192|12522|13039|13653|80859|243910	Zfp36l1|Cd83|Ctsl|Egr1|Nfkbiz|Nfkbid	-1.8	rescue
GO Biological Processes	19	GO:0062012	regulation of small molecule metabolic process	19_GO:0008152 metabolic process	-3.1	4.1	4.4	20836	376	107	8	7.5	2.5	11812|11816|13653|16000|18033|21926|56193|83433	Apoc1|Apoe|Egr1|Igf1|Nfkb1|Tnf|Plek|Trem2	-1.8	rescue
GO Biological Processes	19	GO:0051851	modulation by host of symbiont process	19_GO:0044419 biological process involved in interspecies interaction between organisms	-3.1	9.9	5.7	20836	79	107	4	3.7	1.8	11816|13051|13627|16476	Apoe|Cx3cr1|Eef1a1|Jun	-1.8	rescue
GO Biological Processes	19	GO:0006919	activation of cysteine-type endopeptidase activity involved in apoptotic process	19_GO:0048518 positive regulation of biological process	-3.1	9.9	5.7	20836	79	107	4	3.7	1.8	14694|16792|21926|216799	Rack1|Laptm5|Tnf|Nlrp3	-1.8	rescue
GO Biological Processes	19	GO:1903201	regulation of oxidative stress-induced cell death	19_GO:0050896 response to stimulus	-3.1	9.9	5.7	20836	79	107	4	3.7	1.8	14694|17210|21926|83433	Rack1|Mcl1|Tnf|Trem2	-1.8	rescue
GO Biological Processes	19	GO:0051962	positive regulation of nervous system development	19_GO:0032502 developmental process	-3.1	4.1	4.4	20836	378	107	8	7.5	2.5	11816|13051|13654|16000|20720|21926|22041|30948	Apoe|Cx3cr1|Egr2|Igf1|Serpine2|Tnf|Trf|Bin1	-1.7	rescue
GO Biological Processes	19	GO:0042594	response to starvation	19_GO:0050896 response to stimulus	-3.1	5.6	4.8	20836	210	107	6	5.6	2.2	11910|14456|15951|16476|22695|226691	Atf3|Gas6|Ifi204|Jun|Zfp36|Ifi207	-1.7	rescue
GO Biological Processes	19	GO:0070527	platelet aggregation	19_GO:0032501 multicellular organismal process	-3.1	17	6.7	20836	35	107	3	2.8	1.6	14683|56193|70839	Gnas|Plek|P2ry12	-1.7	rescue
GO Biological Processes	19	GO:0002833	positive regulation of response to biotic stimulus	19_GO:0048518 positive regulation of biological process	-3.1	4.7	4.5	20836	293	107	7	6.5	2.4	15951|17084|17164|21926|80859|216799|226691	Ifi204|Ly86|Mapkapk2|Tnf|Nfkbiz|Nlrp3|Ifi207	-1.7	rescue
GO Biological Processes	19	GO:1901652	response to peptide	19_GO:0050896 response to stimulus	-3.1	4.1	4.4	20836	382	107	8	7.5	2.5	12192|13653|13654|14683|16000|18033|18576|83433	Zfp36l1|Egr1|Egr2|Gnas|Igf1|Nfkb1|Pde3b|Trem2	-1.7	rescue
KEGG Pathway	24	mmu04662	B cell receptor signaling pathway - Mus musculus (house mouse)		-3.1	9.6	5.6	20836	81	107	4	3.7	1.8	12520|16476|17060|18033	Cd81|Jun|Blnk|Nfkb1	-1.7	rescue
GO Biological Processes	19	GO:0071277	cellular response to calcium ion	19_GO:0050896 response to stimulus	-3.1	9.6	5.6	20836	81	107	4	3.7	1.8	14282|16476|16478|17260	Fosb|Jun|Jund|Mef2c	-1.7	rescue
KEGG Pathway	24	mmu04936	Alcoholic liver disease - Mus musculus (house mouse)		-3.1	6.9	5.1	20836	141	107	5	4.7	2	12259|12260|12262|18033|21926	C1qa|C1qb|C1qc|Nfkb1|Tnf	-1.7	rescue
GO Biological Processes	19	GO:0051924	regulation of calcium ion transport	19_GO:0051179 localization	-3.1	4.6	4.5	20836	294	107	7	6.5	2.4	14579|15945|16000|20293|20296|30948|70839	Gem|Cxcl10|Igf1|Ccl12|Ccl2|Bin1|P2ry12	-1.7	rescue
GO Biological Processes	19	GO:0051960	regulation of nervous system development	19_GO:0032502 developmental process	-3.1	3.4	4.1	20836	581	107	10	9.3	2.8	11816|12227|13051|13654|16000|20720|21926|22041|30948|83433	Apoe|Btg2|Cx3cr1|Egr2|Igf1|Serpine2|Tnf|Trf|Bin1|Trem2	-1.7	rescue
GO Biological Processes	19	GO:0043537	negative regulation of blood vessel endothelial cell migration	19_GO:0040011 locomotion	-3.1	16	6.6	20836	36	107	3	2.8	1.6	11816|17260|21926	Apoe|Mef2c|Tnf	-1.7	rescue
GO Biological Processes	19	GO:0090025	regulation of monocyte chemotaxis	19_GO:0040011 locomotion	-3.1	16	6.6	20836	36	107	3	2.8	1.6	13051|15945|20296	Cx3cr1|Cxcl10|Ccl2	-1.7	rescue
GO Biological Processes	19	GO:0008360	regulation of cell shape	19_GO:0032502 developmental process	-3.1	6.9	5	20836	142	107	5	4.7	2	13822|15212|20293|20296|20302	Epb41l2|Hexb|Ccl12|Ccl2|Ccl3	-1.7	rescue
GO Biological Processes	19	GO:0071479	cellular response to ionizing radiation	19_GO:0050896 response to stimulus	-3.1	9.5	5.5	20836	82	107	4	3.7	1.8	11852|13653|15951|226691	Rhob|Egr1|Ifi204|Ifi207	-1.7	rescue
GO Biological Processes	19	GO:0045088	regulation of innate immune response	19_GO:0044419 biological process involved in interspecies interaction between organisms	-3	4	4.3	20836	389	107	8	7.5	2.5	11816|15951|17164|21926|80859|83433|216799|226691	Apoe|Ifi204|Mapkapk2|Tnf|Nfkbiz|Trem2|Nlrp3|Ifi207	-1.7	rescue
GO Biological Processes	19	GO:0010934	macrophage cytokine production	19_GO:0002376 immune system process	-3	16	6.5	20836	37	107	3	2.8	1.6	14456|17164|216799	Gas6|Mapkapk2|Nlrp3	-1.7	rescue
GO Biological Processes	19	GO:0048710	regulation of astrocyte differentiation	19_GO:0032502 developmental process	-3	16	6.5	20836	37	107	3	2.8	1.6	20720|30948|83433	Serpine2|Bin1|Trem2	-1.7	rescue
GO Biological Processes	19	GO:0002831	regulation of response to biotic stimulus	19_GO:0050896 response to stimulus	-3	3.6	4.2	20836	489	107	9	8.4	2.7	11816|15951|17084|17164|21926|80859|83433|216799|226691	Apoe|Ifi204|Ly86|Mapkapk2|Tnf|Nfkbiz|Trem2|Nlrp3|Ifi207	-1.7	rescue
GO Biological Processes	19	GO:2000112	regulation of cellular macromolecule biosynthetic process	19_GO:0008152 metabolic process	-3	3.6	4.1	20836	490	107	9	8.4	2.7	12192|12227|14694|16000|16432|17872|18148|21926|22695	Zfp36l1|Btg2|Rack1|Igf1|Itm2b|Ppp1r15a|Npm1|Tnf|Zfp36	-1.7	rescue
GO Biological Processes	19	GO:0071827	plasma lipoprotein particle organization	19_GO:0032501 multicellular organismal process	-3	15	6.4	20836	38	107	3	2.8	1.6	11812|11816|16956	Apoc1|Apoe|Lpl	-1.7	rescue
GO Biological Processes	19	GO:0071364	cellular response to epidermal growth factor stimulus	19_GO:0050896 response to stimulus	-3	15	6.4	20836	38	107	3	2.8	1.6	12192|13627|22695	Zfp36l1|Eef1a1|Zfp36	-1.7	rescue
GO Biological Processes	19	GO:0030866	cortical actin cytoskeleton organization	19_GO:0009987 cellular process	-3	15	6.4	20836	38	107	3	2.8	1.6	13822|21926|56193	Epb41l2|Tnf|Plek	-1.7	rescue
GO Biological Processes	19	GO:0045622	regulation of T-helper cell differentiation	19_GO:0002376 immune system process	-3	15	6.4	20836	38	107	3	2.8	1.6	80859|216799|243910	Nfkbiz|Nlrp3|Nfkbid	-1.7	rescue
GO Biological Processes	19	GO:0050807	regulation of synapse organization	19_GO:0050789 regulation of biological process	-3	4.5	4.4	20836	305	107	7	6.5	2.4	11816|11852|17260|20692|21926|77097|83433	Apoe|Rhob|Mef2c|Sparc|Tnf|Tanc2|Trem2	-1.6	rescue
GO Biological Processes	19	GO:0045661	regulation of myoblast differentiation	19_GO:0032502 developmental process	-3	9.1	5.4	20836	86	107	4	3.7	1.8	12192|15945|17260|21926	Zfp36l1|Cxcl10|Mef2c|Tnf	-1.6	rescue
GO Biological Processes	19	GO:0002720	positive regulation of cytokine production involved in immune response	19_GO:0002376 immune system process	-3	9.1	5.4	20836	86	107	4	3.7	1.8	12520|16792|17164|216799	Cd81|Laptm5|Mapkapk2|Nlrp3	-1.6	rescue
GO Biological Processes	19	GO:0010038	response to metal ion	19_GO:0050896 response to stimulus	-3	4.5	4.4	20836	306	107	7	6.5	2.4	14282|16175|16476|16478|17260|22041|268566	Fosb|Il1a|Jun|Jund|Mef2c|Trf|Gphn	-1.6	rescue
GO Biological Processes	19	GO:1904375	regulation of protein localization to cell periphery	19_GO:0051179 localization	-3	6.5	4.9	20836	149	107	5	4.7	2	13822|14694|18412|21926|83433	Epb41l2|Rack1|Sqstm1|Tnf|Trem2	-1.6	rescue
GO Biological Processes	19	GO:2000628	regulation of miRNA metabolic process	19_GO:0008152 metabolic process	-3	9	5.3	20836	87	107	4	3.7	1.8	13653|16476|18033|21926	Egr1|Jun|Nfkb1|Tnf	-1.6	rescue
GO Biological Processes	19	GO:0034103	regulation of tissue remodeling	19_GO:0032501 multicellular organismal process	-3	9	5.3	20836	87	107	4	3.7	1.8	13010|22041|23849|93695	Cst3|Trf|Klf6|Gpnmb	-1.6	rescue
GO Biological Processes	19	GO:0031669	cellular response to nutrient levels	19_GO:0050896 response to stimulus	-3	5.2	4.6	20836	224	107	6	5.6	2.2	11910|14456|15951|16476|16956|226691	Atf3|Gas6|Ifi204|Jun|Lpl|Ifi207	-1.6	rescue
GO Biological Processes	19	GO:0043549	regulation of kinase activity	19_GO:0008152 metabolic process	-3	3	3.9	20836	711	107	11	10	2.9	11816|12520|12977|13627|13653|14456|16000|17260|18148|21926|83433	Apoe|Cd81|Csf1|Eef1a1|Egr1|Gas6|Igf1|Mef2c|Npm1|Tnf|Trem2	-1.6	rescue
GO Biological Processes	19	GO:0014902	myotube differentiation	19_GO:0032502 developmental process	-3	8.9	5.3	20836	88	107	4	3.7	1.8	12520|12527|16000|54720	Cd81|Cd9|Igf1|Rcan1	-1.6	rescue
GO Biological Processes	19	GO:0002703	regulation of leukocyte mediated immunity	19_GO:0002376 immune system process	-3	4.4	4.3	20836	310	107	7	6.5	2.4	12520|13051|15040|20296|21926|83433|216799	Cd81|Cx3cr1|H2-T23|Ccl2|Tnf|Trem2|Nlrp3	-1.6	rescue
GO Biological Processes	19	GO:0007517	muscle organ development	19_GO:0032502 developmental process	-2.9	4.4	4.3	20836	311	107	7	6.5	2.4	11910|12227|13653|13654|17260|17684|54720	Atf3|Btg2|Egr1|Egr2|Mef2c|Cited2|Rcan1	-1.6	rescue
GO Biological Processes	19	GO:0045598	regulation of fat cell differentiation	19_GO:0032502 developmental process	-2.9	6.4	4.8	20836	152	107	5	4.7	2	12192|16000|16956|21926|22695	Zfp36l1|Igf1|Lpl|Tnf|Zfp36	-1.6	rescue
GO Biological Processes	19	GO:0043403	skeletal muscle tissue regeneration	19_GO:0040007 growth	-2.9	15	6.2	20836	40	107	3	2.8	1.6	12520|12527|16000	Cd81|Cd9|Igf1	-1.6	rescue
GO Biological Processes	19	GO:0006417	regulation of translation	19_GO:0008152 metabolic process	-2.9	3.9	4.2	20836	404	107	8	7.5	2.5	12192|12227|14694|16000|17872|18148|21926|22695	Zfp36l1|Btg2|Rack1|Igf1|Ppp1r15a|Npm1|Tnf|Zfp36	-1.6	rescue
GO Biological Processes	19	GO:1903035	negative regulation of response to wounding	19_GO:0048519 negative regulation of biological process	-2.9	8.8	5.3	20836	89	107	4	3.7	1.8	11816|12527|20720|21926	Apoe|Cd9|Serpine2|Tnf	-1.6	rescue
GO Biological Processes	19	GO:0050848	regulation of calcium-mediated signaling	19_GO:0023052 signaling	-2.9	8.8	5.3	20836	89	107	4	3.7	1.8	16000|21926|54720|83433	Igf1|Tnf|Rcan1|Trem2	-1.6	rescue
GO Biological Processes	19	GO:0050803	regulation of synapse structure or activity	19_GO:0065007 biological regulation	-2.9	4.4	4.3	20836	313	107	7	6.5	2.4	11816|11852|17260|20692|21926|77097|83433	Apoe|Rhob|Mef2c|Sparc|Tnf|Tanc2|Trem2	-1.6	rescue
KEGG Pathway	24	mmu05203	Viral carcinogenesis - Mus musculus (house mouse)		-2.9	5.1	4.5	20836	229	107	6	5.6	2.2	13654|13655|15040|16476|17164|18033	Egr2|Egr3|H2-T23|Jun|Mapkapk2|Nfkb1	-1.6	rescue
GO Biological Processes	19	GO:1900407	regulation of cellular response to oxidative stress	19_GO:0050896 response to stimulus	-2.9	8.7	5.2	20836	90	107	4	3.7	1.8	14694|17210|21926|83433	Rack1|Mcl1|Tnf|Trem2	-1.6	rescue
GO Biological Processes	19	GO:0002252	immune effector process	19_GO:0002376 immune system process	-2.9	3.8	4.1	20836	408	107	8	7.5	2.5	12259|12260|12262|12520|15040|21926|80859|83433	C1qa|C1qb|C1qc|Cd81|H2-T23|Tnf|Nfkbiz|Trem2	-1.6	rescue
GO Biological Processes	19	GO:0070849	response to epidermal growth factor	19_GO:0050896 response to stimulus	-2.9	14	6.1	20836	41	107	3	2.8	1.6	12192|13627|22695	Zfp36l1|Eef1a1|Zfp36	-1.6	rescue
GO Biological Processes	19	GO:0002861	regulation of inflammatory response to antigenic stimulus	19_GO:0002376 immune system process	-2.9	14	6.1	20836	41	107	3	2.8	1.6	12520|21926|83433	Cd81|Tnf|Trem2	-1.6	rescue
GO Biological Processes	19	GO:0001659	temperature homeostasis	19_GO:0042592 homeostatic process	-2.9	14	6.1	20836	41	107	3	2.8	1.6	13653|16175|18412	Egr1|Il1a|Sqstm1	-1.6	rescue
GO Biological Processes	19	GO:0043434	response to peptide hormone	19_GO:0050896 response to stimulus	-2.9	4.3	4.3	20836	316	107	7	6.5	2.4	12192|13653|13654|14683|16000|18033|18576	Zfp36l1|Egr1|Egr2|Gnas|Igf1|Nfkb1|Pde3b	-1.6	rescue
KEGG Pathway	24	mmu05169	Epstein-Barr virus infection - Mus musculus (house mouse)		-2.9	5.1	4.5	20836	231	107	6	5.6	2.2	15040|15945|16476|17060|18033|21926	H2-T23|Cxcl10|Jun|Blnk|Nfkb1|Tnf	-1.6	rescue
GO Biological Processes	19	GO:0060627	regulation of vesicle-mediated transport	19_GO:0051179 localization	-2.9	3.2	3.9	20836	617	107	10	9.3	2.8	11812|11816|14456|14694|20296|21926|22041|30948|83433|227541	Apoc1|Apoe|Gas6|Rack1|Ccl2|Tnf|Trf|Bin1|Trem2|Camk1d	-1.6	rescue
GO Biological Processes	19	GO:0048678	response to axon injury	19_GO:0050896 response to stimulus	-2.9	14	6	20836	42	107	3	2.8	1.6	16476|70839|83433	Jun|P2ry12|Trem2	-1.6	rescue
GO Biological Processes	19	GO:0070884	regulation of calcineurin-NFAT signaling cascade	19_GO:0023052 signaling	-2.9	14	6	20836	42	107	3	2.8	1.6	16000|21926|54720	Igf1|Tnf|Rcan1	-1.6	rescue
GO Biological Processes	19	GO:0031400	negative regulation of protein modification process	19_GO:0048519 negative regulation of biological process	-2.9	3.4	4	20836	513	107	9	8.4	2.7	11816|14694|16000|16476|17872|18148|18412|21926|65112	Apoe|Rack1|Igf1|Jun|Ppp1r15a|Npm1|Sqstm1|Tnf|Pmepa1	-1.6	rescue
GO Biological Processes	19	GO:0051056	regulation of small GTPase mediated signal transduction	19_GO:0023052 signaling	-2.9	5	4.4	20836	236	107	6	5.6	2.2	11816|12977|16000|16765|21858|102442	Apoe|Csf1|Igf1|Stmn1|Timp2|Dennd4a	-1.5	rescue
GO Biological Processes	19	GO:0106056	regulation of calcineurin-mediated signaling	19_GO:0023052 signaling	-2.9	14	5.9	20836	43	107	3	2.8	1.6	16000|21926|54720	Igf1|Tnf|Rcan1	-1.5	rescue
GO Biological Processes	19	GO:0040008	regulation of growth	19_GO:0040007 growth	-2.9	2.9	3.8	20836	735	107	11	10	2.9	11816|12520|12977|14456|14683|14694|16000|17260|17684|18148|20720	Apoe|Cd81|Csf1|Gas6|Gnas|Rack1|Igf1|Mef2c|Cited2|Npm1|Serpine2	-1.5	rescue
KEGG Pathway	24	mmu04640	Hematopoietic cell lineage - Mus musculus (house mouse)		-2.9	8.3	5.1	20836	94	107	4	3.7	1.8	12527|12977|16175|21926	Cd9|Csf1|Il1a|Tnf	-1.5	rescue
KEGG Pathway	24	mmu04610	Complement and coagulation cascades - Mus musculus (house mouse)		-2.9	8.3	5.1	20836	94	107	4	3.7	1.8	12259|12260|12262|20720	C1qa|C1qb|C1qc|Serpine2	-1.5	rescue
GO Biological Processes	19	GO:0032946	positive regulation of mononuclear cell proliferation	19_GO:0048518 positive regulation of biological process	-2.8	6.1	4.6	20836	160	107	5	4.7	2	12520|12977|16000|16175|17260	Cd81|Csf1|Igf1|Il1a|Mef2c	-1.5	rescue
GO Biological Processes	19	GO:0007179	transforming growth factor beta receptor signaling pathway	19_GO:0023052 signaling	-2.8	8.2	5.1	20836	95	107	4	3.7	1.8	15446|16476|17684|20296	Hpgd|Jun|Cited2|Ccl2	-1.5	rescue
GO Biological Processes	19	GO:0050850	positive regulation of calcium-mediated signaling	19_GO:0023052 signaling	-2.8	13	5.9	20836	44	107	3	2.8	1.6	16000|21926|83433	Igf1|Tnf|Trem2	-1.5	rescue
GO Biological Processes	19	GO:0061082	myeloid leukocyte cytokine production	19_GO:0002376 immune system process	-2.8	13	5.9	20836	44	107	3	2.8	1.6	14456|17164|216799	Gas6|Mapkapk2|Nlrp3	-1.5	rescue
GO Biological Processes	19	GO:0043535	regulation of blood vessel endothelial cell migration	19_GO:0040011 locomotion	-2.8	8.1	5	20836	96	107	4	3.7	1.8	11816|16000|17260|21926	Apoe|Igf1|Mef2c|Tnf	-1.5	rescue
GO Biological Processes	19	GO:0045685	regulation of glial cell differentiation	19_GO:0032502 developmental process	-2.8	8.1	5	20836	96	107	4	3.7	1.8	13654|20720|30948|83433	Egr2|Serpine2|Bin1|Trem2	-1.5	rescue
GO Biological Processes	19	GO:0002274	myeloid leukocyte activation	19_GO:0002376 immune system process	-2.8	6	4.6	20836	163	107	5	4.7	2	12259|13051|16476|21926|83433	C1qa|Cx3cr1|Jun|Tnf|Trem2	-1.5	rescue
KEGG Pathway	24	mmu05161	Hepatitis B - Mus musculus (house mouse)		-2.8	6	4.6	20836	163	107	5	4.7	2	13654|13655|16476|18033|21926	Egr2|Egr3|Jun|Nfkb1|Tnf	-1.5	rescue
GO Biological Processes	19	GO:0097192	extrinsic apoptotic signaling pathway in absence of ligand	19_GO:0023052 signaling	-2.8	13	5.8	20836	45	107	3	2.8	1.6	16000|16175|17210	Igf1|Il1a|Mcl1	-1.5	rescue
GO Biological Processes	19	GO:0019915	lipid storage	19_GO:0051179 localization	-2.8	13	5.8	20836	45	107	3	2.8	1.6	11816|15212|21926	Apoe|Hexb|Tnf	-1.5	rescue
GO Biological Processes	19	GO:0038034	signal transduction in absence of ligand	19_GO:0023052 signaling	-2.8	13	5.8	20836	45	107	3	2.8	1.6	16000|16175|17210	Igf1|Il1a|Mcl1	-1.5	rescue
GO Biological Processes	19	GO:0030195	negative regulation of blood coagulation	19_GO:0048519 negative regulation of biological process	-2.8	13	5.8	20836	45	107	3	2.8	1.6	11816|12527|20720	Apoe|Cd9|Serpine2	-1.5	rescue
GO Biological Processes	19	GO:0045123	cellular extravasation	19_GO:0002376 immune system process	-2.8	13	5.8	20836	45	107	3	2.8	1.6	13051|20296|21926	Cx3cr1|Ccl2|Tnf	-1.5	rescue
GO Biological Processes	19	GO:0045840	positive regulation of mitotic nuclear division	19_GO:0048518 positive regulation of biological process	-2.8	13	5.8	20836	45	107	3	2.8	1.6	16000|16175|21926	Igf1|Il1a|Tnf	-1.5	rescue
GO Biological Processes	19	GO:0050878	regulation of body fluid levels	19_GO:0065007 biological regulation	-2.8	4.1	4.1	20836	331	107	7	6.5	2.4	11816|12527|14456|14683|20720|56193|70839	Apoe|Cd9|Gas6|Gnas|Serpine2|Plek|P2ry12	-1.5	rescue
GO Biological Processes	19	GO:0007178	transmembrane receptor protein serine/threonine kinase signaling pathway	19_GO:0023052 signaling	-2.8	4.8	4.3	20836	244	107	6	5.6	2.2	13653|15446|16476|17684|20296|22041	Egr1|Hpgd|Jun|Cited2|Ccl2|Trf	-1.5	rescue
GO Biological Processes	19	GO:0009408	response to heat	19_GO:0050896 response to stimulus	-2.8	7.9	5	20836	98	107	4	3.7	1.8	15939|16000|16175|20296	Ier5|Igf1|Il1a|Ccl2	-1.5	rescue
GO Biological Processes	19	GO:1901222	regulation of NIK/NF-kappaB signaling	19_GO:0023052 signaling	-2.8	7.9	5	20836	98	107	4	3.7	1.8	16792|21926|83433|216799	Laptm5|Tnf|Trem2|Nlrp3	-1.5	rescue
GO Biological Processes	19	GO:1902882	regulation of response to oxidative stress	19_GO:0050896 response to stimulus	-2.8	7.9	4.9	20836	99	107	4	3.7	1.8	14694|17210|21926|83433	Rack1|Mcl1|Tnf|Trem2	-1.5	rescue
GO Biological Processes	19	GO:1900047	negative regulation of hemostasis	19_GO:0048519 negative regulation of biological process	-2.8	13	5.7	20836	46	107	3	2.8	1.6	11816|12527|20720	Apoe|Cd9|Serpine2	-1.5	rescue
GO Biological Processes	19	GO:0050708	regulation of protein secretion	19_GO:0051179 localization	-2.8	4.1	4.1	20836	336	107	7	6.5	2.4	11816|14683|16000|16175|18576|21926|83433	Apoe|Gnas|Igf1|Il1a|Pde3b|Tnf|Trem2	-1.5	rescue
GO Biological Processes	19	GO:0002708	positive regulation of lymphocyte mediated immunity	19_GO:0002376 immune system process	-2.8	5.8	4.5	20836	168	107	5	4.7	2	12520|15040|21926|83433|216799	Cd81|H2-T23|Tnf|Trem2|Nlrp3	-1.5	rescue
GO Biological Processes	19	GO:0051341	regulation of oxidoreductase activity	19_GO:0065007 biological regulation	-2.8	7.8	4.9	20836	100	107	4	3.7	1.8	11816|16175|18033|21926	Apoe|Il1a|Nfkb1|Tnf	-1.5	rescue
GO Biological Processes	19	GO:0006956	complement activation	19_GO:0002376 immune system process	-2.7	12	5.6	20836	47	107	3	2.8	1.6	12259|12260|12262	C1qa|C1qb|C1qc	-1.4	rescue
GO Biological Processes	19	GO:0050819	negative regulation of coagulation	19_GO:0048519 negative regulation of biological process	-2.7	12	5.6	20836	47	107	3	2.8	1.6	11816|12527|20720	Apoe|Cd9|Serpine2	-1.4	rescue
GO Biological Processes	19	GO:0048872	homeostasis of number of cells	19_GO:0042592 homeostatic process	-2.7	4	4	20836	340	107	7	6.5	2.4	12977|13051|16598|17260|17684|20296|80859	Csf1|Cx3cr1|Klf2|Mef2c|Cited2|Ccl2|Nfkbiz	-1.4	rescue
GO Biological Processes	19	GO:0014910	regulation of smooth muscle cell migration	19_GO:0040011 locomotion	-2.7	7.6	4.8	20836	102	107	4	3.7	1.8	11504|13653|16000|17260	Adamts1|Egr1|Igf1|Mef2c	-1.4	rescue
GO Biological Processes	19	GO:2001235	positive regulation of apoptotic signaling pathway	19_GO:0023052 signaling	-2.7	5.7	4.4	20836	172	107	5	4.7	2	11910|13039|14694|17210|21926	Atf3|Ctsl|Rack1|Mcl1|Tnf	-1.4	rescue
GO Biological Processes	19	GO:0002443	leukocyte mediated immunity	19_GO:0002376 immune system process	-2.7	4.6	4.2	20836	253	107	6	5.6	2.2	12259|12260|12262|12520|15040|80859	C1qa|C1qb|C1qc|Cd81|H2-T23|Nfkbiz	-1.4	rescue
GO Biological Processes	19	GO:0002221	pattern recognition receptor signaling pathway	19_GO:0044419 biological process involved in interspecies interaction between organisms	-2.7	7.5	4.8	20836	104	107	4	3.7	1.8	17164|21926|80859|216799	Mapkapk2|Tnf|Nfkbiz|Nlrp3	-1.4	rescue
GO Biological Processes	19	GO:0030865	cortical cytoskeleton organization	19_GO:0009987 cellular process	-2.7	12	5.5	20836	49	107	3	2.8	1.6	13822|21926|56193	Epb41l2|Tnf|Plek	-1.4	rescue
GO Biological Processes	19	GO:0045740	positive regulation of DNA replication	19_GO:0048518 positive regulation of biological process	-2.7	12	5.5	20836	49	107	3	2.8	1.6	13010|16476|18148	Cst3|Jun|Npm1	-1.4	rescue
GO Biological Processes	19	GO:0031668	cellular response to extracellular stimulus	19_GO:0050896 response to stimulus	-2.7	4.6	4.1	20836	256	107	6	5.6	2.2	11910|14456|15951|16476|16956|226691	Atf3|Gas6|Ifi204|Jun|Lpl|Ifi207	-1.4	rescue
GO Biological Processes	19	GO:0051090	regulation of DNA-binding transcription factor activity	19_GO:0008152 metabolic process	-2.7	3.5	3.8	20836	445	107	8	7.5	2.5	13051|14456|16478|18148|21926|216799|227541|243910	Cx3cr1|Gas6|Jund|Npm1|Tnf|Nlrp3|Camk1d|Nfkbid	-1.4	rescue
GO Biological Processes	19	GO:0071248	cellular response to metal ion	19_GO:0050896 response to stimulus	-2.7	5.6	4.4	20836	175	107	5	4.7	2	14282|16476|16478|17260|22041	Fosb|Jun|Jund|Mef2c|Trf	-1.4	rescue
KEGG Pathway	24	mmu04064	NF-kappa B signaling pathway - Mus musculus (house mouse)		-2.7	7.4	4.7	20836	105	107	4	3.7	1.8	17060|18033|20303|21926	Blnk|Nfkb1|Ccl4|Tnf	-1.4	rescue
GO Biological Processes	19	GO:0051702	biological process involved in interaction with symbiont	19_GO:0044419 biological process involved in interspecies interaction between organisms	-2.7	7.4	4.7	20836	105	107	4	3.7	1.8	11816|13051|13627|16476	Apoe|Cx3cr1|Eef1a1|Jun	-1.4	rescue
GO Biological Processes	19	GO:1903034	regulation of response to wounding	19_GO:0050896 response to stimulus	-2.7	5.5	4.3	20836	176	107	5	4.7	2	11816|12527|20296|20720|21926	Apoe|Cd9|Ccl2|Serpine2|Tnf	-1.4	rescue
GO Biological Processes	19	GO:0070665	positive regulation of leukocyte proliferation	19_GO:0048518 positive regulation of biological process	-2.7	5.5	4.3	20836	176	107	5	4.7	2	12520|12977|16000|16175|17260	Cd81|Csf1|Igf1|Il1a|Mef2c	-1.4	rescue
GO Biological Processes	19	GO:1903018	regulation of glycoprotein metabolic process	19_GO:0008152 metabolic process	-2.7	12	5.4	20836	50	107	3	2.8	1.6	13010|16000|16432	Cst3|Igf1|Itm2b	-1.4	rescue
GO Biological Processes	19	GO:0010837	regulation of keratinocyte proliferation	19_GO:0050789 regulation of biological process	-2.7	12	5.4	20836	50	107	3	2.8	1.6	12192|13039|22695	Zfp36l1|Ctsl|Zfp36	-1.4	rescue
GO Biological Processes	19	GO:0001938	positive regulation of endothelial cell proliferation	19_GO:0048518 positive regulation of biological process	-2.7	7.3	4.7	20836	106	107	4	3.7	1.8	13655|16000|16476|20296	Egr3|Igf1|Jun|Ccl2	-1.4	rescue
GO Biological Processes	19	GO:0050670	regulation of lymphocyte proliferation	19_GO:0002376 immune system process	-2.6	4.5	4.1	20836	260	107	6	5.6	2.2	12520|16000|16175|16792|17260|93695	Cd81|Igf1|Il1a|Laptm5|Mef2c|Gpnmb	-1.4	rescue
KEGG Pathway	24	mmu05146	Amoebiasis - Mus musculus (house mouse)		-2.6	7.3	4.7	20836	107	107	4	3.7	1.8	14683|18033|20719|21926	Gnas|Nfkb1|Serpinb6a|Tnf	-1.4	rescue
GO Biological Processes	19	GO:0046649	lymphocyte activation	19_GO:0002376 immune system process	-2.6	3.2	3.7	20836	556	107	9	8.4	2.7	12192|12520|12522|13039|13653|17060|17260|80859|243910	Zfp36l1|Cd81|Cd83|Ctsl|Egr1|Blnk|Mef2c|Nfkbiz|Nfkbid	-1.4	rescue
GO Biological Processes	19	GO:0044057	regulation of system process	19_GO:0032501 multicellular organismal process	-2.6	2.9	3.6	20836	667	107	10	9.3	2.8	11816|13654|14456|14683|16000|16175|17260|21926|22041|30948	Apoe|Egr2|Gas6|Gnas|Igf1|Il1a|Mef2c|Tnf|Trf|Bin1	-1.4	rescue
GO Biological Processes	19	GO:0032350	regulation of hormone metabolic process	19_GO:0008152 metabolic process	-2.6	11	5.4	20836	51	107	3	2.8	1.6	13653|16000|18033	Egr1|Igf1|Nfkb1	-1.4	rescue
GO Biological Processes	19	GO:0034330	cell junction organization	19_GO:0009987 cellular process	-2.6	3.1	3.7	20836	557	107	9	8.4	2.7	11816|12259|12260|12262|12527|13051|14270|83433|268566	Apoe|C1qa|C1qb|C1qc|Cd9|Cx3cr1|Srgap2|Trem2|Gphn	-1.4	rescue
GO Biological Processes	19	GO:0043473	pigmentation	19_GO:0043473 pigmentation	-2.6	7.2	4.7	20836	108	107	4	3.7	1.8	11816|14694|17260|20692	Apoe|Rack1|Mef2c|Sparc	-1.4	rescue
KEGG Pathway	24	mmu04928	Parathyroid hormone synthesis, secretion and action - Mus musculus (house mouse)		-2.6	7.2	4.7	20836	108	107	4	3.7	1.8	13653|14683|16478|17260	Egr1|Gnas|Jund|Mef2c	-1.4	rescue
GO Biological Processes	19	GO:0014066	regulation of phosphatidylinositol 3-kinase signaling	19_GO:0023052 signaling	-2.6	7.2	4.7	20836	108	107	4	3.7	1.8	16000|20720|21926|83433	Igf1|Serpine2|Tnf|Trem2	-1.4	rescue
GO Biological Processes	19	GO:1901653	cellular response to peptide	19_GO:0050896 response to stimulus	-2.6	4.5	4	20836	262	107	6	5.6	2.2	12192|14683|16000|18033|18576|83433	Zfp36l1|Gnas|Igf1|Nfkb1|Pde3b|Trem2	-1.4	rescue
GO Biological Processes	19	GO:0001933	negative regulation of protein phosphorylation	19_GO:0048519 negative regulation of biological process	-2.6	3.9	3.9	20836	354	107	7	6.5	2.4	11816|14694|16000|16476|17872|18148|65112	Apoe|Rack1|Igf1|Jun|Ppp1r15a|Npm1|Pmepa1	-1.4	rescue
GO Biological Processes	19	GO:0010608	post-transcriptional regulation of gene expression	19_GO:0008152 metabolic process	-2.6	3.1	3.7	20836	559	107	9	8.4	2.7	12192|12227|14694|16000|17164|17872|18148|21926|22695	Zfp36l1|Btg2|Rack1|Igf1|Mapkapk2|Ppp1r15a|Npm1|Tnf|Zfp36	-1.4	rescue
GO Biological Processes	19	GO:0045089	positive regulation of innate immune response	19_GO:0044419 biological process involved in interspecies interaction between organisms	-2.6	4.4	4	20836	263	107	6	5.6	2.2	15951|17164|21926|80859|216799|226691	Ifi204|Mapkapk2|Tnf|Nfkbiz|Nlrp3|Ifi207	-1.4	rescue
GO Biological Processes	19	GO:0046889	positive regulation of lipid biosynthetic process	19_GO:0048518 positive regulation of biological process	-2.6	7.1	4.6	20836	109	107	4	3.7	1.8	11816|16000|16175|21926	Apoe|Igf1|Il1a|Tnf	-1.3	rescue
GO Biological Processes	19	GO:0050974	detection of mechanical stimulus involved in sensory perception	19_GO:0032501 multicellular organismal process	-2.6	11	5.3	20836	52	107	3	2.8	1.6	16000|20720|21926	Igf1|Serpine2|Tnf	-1.3	rescue
GO Biological Processes	19	GO:0097006	regulation of plasma lipoprotein particle levels	19_GO:0050789 regulation of biological process	-2.6	11	5.3	20836	52	107	3	2.8	1.6	11812|11816|16956	Apoc1|Apoe|Lpl	-1.3	rescue
GO Biological Processes	19	GO:0048525	negative regulation of viral process	19_GO:0016032 viral process	-2.6	7.1	4.6	20836	110	107	4	3.7	1.8	15951|21926|22695|226691	Ifi204|Tnf|Zfp36|Ifi207	-1.3	rescue
GO Biological Processes	19	GO:0062014	negative regulation of small molecule metabolic process	19_GO:0048519 negative regulation of biological process	-2.6	7.1	4.6	20836	110	107	4	3.7	1.8	11812|11816|18033|56193	Apoc1|Apoe|Nfkb1|Plek	-1.3	rescue
GO Biological Processes	19	GO:0032755	positive regulation of interleukin-6 production	19_GO:0048518 positive regulation of biological process	-2.6	7.1	4.6	20836	110	107	4	3.7	1.8	16175|16792|16956|21926	Il1a|Laptm5|Lpl|Tnf	-1.3	rescue
GO Biological Processes	19	GO:0043666	regulation of phosphoprotein phosphatase activity	19_GO:0008152 metabolic process	-2.6	11	5.2	20836	53	107	3	2.8	1.6	17872|21926|54720	Ppp1r15a|Tnf|Rcan1	-1.3	rescue
GO Biological Processes	19	GO:1902930	regulation of alcohol biosynthetic process	19_GO:0008152 metabolic process	-2.6	11	5.2	20836	53	107	3	2.8	1.6	11816|18033|56193	Apoe|Nfkb1|Plek	-1.3	rescue
GO Biological Processes	19	GO:0019725	cellular homeostasis	19_GO:0042592 homeostatic process	-2.6	2.9	3.6	20836	679	107	10	9.3	2.8	11816|12709|14456|14694|15212|16000|16175|18148|20296|22041	Apoe|Ckb|Gas6|Rack1|Hexb|Igf1|Il1a|Npm1|Ccl2|Trf	-1.3	rescue
GO Biological Processes	19	GO:0061013	regulation of mRNA catabolic process	19_GO:0048519 negative regulation of biological process	-2.6	5.3	4.2	20836	184	107	5	4.7	2	12192|12227|17164|18148|22695	Zfp36l1|Btg2|Mapkapk2|Npm1|Zfp36	-1.3	rescue
KEGG Pathway	24	mmu05020	Prion disease - Mus musculus (house mouse)		-2.6	4.4	4	20836	268	107	6	5.6	2.2	12259|12260|12262|13653|16175|21926	C1qa|C1qb|C1qc|Egr1|Il1a|Tnf	-1.3	rescue
GO Biological Processes	19	GO:0032642	regulation of chemokine production	19_GO:0032501 multicellular organismal process	-2.6	7	4.5	20836	112	107	4	3.7	1.8	13653|16956|21926|83433	Egr1|Lpl|Tnf|Trem2	-1.3	rescue
GO Biological Processes	19	GO:0060840	artery development	19_GO:0032502 developmental process	-2.6	7	4.5	20836	112	107	4	3.7	1.8	11816|13654|15446|17684	Apoe|Egr2|Hpgd|Cited2	-1.3	rescue
GO Biological Processes	19	GO:0009612	response to mechanical stimulus	19_GO:0050896 response to stimulus	-2.6	5.3	4.2	20836	185	107	5	4.7	2	16000|16476|18033|20720|21926	Igf1|Jun|Nfkb1|Serpine2|Tnf	-1.3	rescue
GO Biological Processes	19	GO:0045834	positive regulation of lipid metabolic process	19_GO:0048518 positive regulation of biological process	-2.6	5.3	4.2	20836	185	107	5	4.7	2	11816|12520|16000|16175|21926	Apoe|Cd81|Igf1|Il1a|Tnf	-1.3	rescue
GO Biological Processes	19	GO:0055082	cellular chemical homeostasis	19_GO:0042592 homeostatic process	-2.6	3.1	3.6	20836	571	107	9	8.4	2.7	11816|12709|14456|14694|15212|16000|16175|20296|22041	Apoe|Ckb|Gas6|Rack1|Hexb|Igf1|Il1a|Ccl2|Trf	-1.3	rescue
GO Biological Processes	19	GO:0071478	cellular response to radiation	19_GO:0050896 response to stimulus	-2.6	5.2	4.2	20836	186	107	5	4.7	2	11852|13653|15951|18148|226691	Rhob|Egr1|Ifi204|Npm1|Ifi207	-1.3	rescue
GO Biological Processes	19	GO:0009267	cellular response to starvation	19_GO:0050896 response to stimulus	-2.6	5.2	4.2	20836	187	107	5	4.7	2	11910|14456|15951|16476|226691	Atf3|Gas6|Ifi204|Jun|Ifi207	-1.3	rescue
GO Biological Processes	19	GO:0031099	regeneration	19_GO:0032502 developmental process	-2.5	6.8	4.5	20836	114	107	4	3.7	1.8	12520|12527|16000|16476	Cd81|Cd9|Igf1|Jun	-1.3	rescue
KEGG Pathway	24	mmu04066	HIF-1 signaling pathway - Mus musculus (house mouse)		-2.5	6.8	4.5	20836	114	107	4	3.7	1.8	16000|16832|18033|22041	Igf1|Ldhb|Nfkb1|Trf	-1.3	rescue
GO Biological Processes	19	GO:0045687	positive regulation of glial cell differentiation	19_GO:0032502 developmental process	-2.5	11	5.1	20836	55	107	3	2.8	1.6	13654|20720|30948	Egr2|Serpine2|Bin1	-1.3	rescue
GO Biological Processes	19	GO:0032715	negative regulation of interleukin-6 production	19_GO:0048519 negative regulation of biological process	-2.5	11	5.1	20836	55	107	3	2.8	1.6	14456|16598|21926	Gas6|Klf2|Tnf	-1.3	rescue
GO Biological Processes	19	GO:0034109	homotypic cell-cell adhesion	19_GO:0009987 cellular process	-2.5	11	5.1	20836	55	107	3	2.8	1.6	14683|56193|70839	Gnas|Plek|P2ry12	-1.3	rescue
GO Biological Processes	19	GO:0045580	regulation of T cell differentiation	19_GO:0002376 immune system process	-2.5	5.2	4.1	20836	188	107	5	4.7	2	12522|13655|80859|216799|243910	Cd83|Egr3|Nfkbiz|Nlrp3|Nfkbid	-1.3	rescue
GO Biological Processes	19	GO:0002758	innate immune response-activating signaling pathway	19_GO:0044419 biological process involved in interspecies interaction between organisms	-2.5	6.8	4.5	20836	115	107	4	3.7	1.8	17164|21926|80859|216799	Mapkapk2|Tnf|Nfkbiz|Nlrp3	-1.3	rescue
GO Biological Processes	19	GO:0043270	positive regulation of monoatomic ion transport	19_GO:0051179 localization	-2.5	4.2	3.9	20836	275	107	6	5.6	2.2	14683|15945|20293|20296|70839|83433	Gnas|Cxcl10|Ccl12|Ccl2|P2ry12|Trem2	-1.3	rescue
GO Biological Processes	19	GO:0010596	negative regulation of endothelial cell migration	19_GO:0040011 locomotion	-2.5	10	5.1	20836	56	107	3	2.8	1.6	11816|17260|21926	Apoe|Mef2c|Tnf	-1.3	rescue
GO Biological Processes	19	GO:0045860	positive regulation of protein kinase activity	19_GO:0048518 positive regulation of biological process	-2.5	3.7	3.7	20836	370	107	7	6.5	2.4	12977|13653|14456|16000|17260|18148|21926	Csf1|Egr1|Gas6|Igf1|Mef2c|Npm1|Tnf	-1.3	rescue
GO Biological Processes	19	GO:1903076	regulation of protein localization to plasma membrane	19_GO:0051179 localization	-2.5	6.7	4.4	20836	117	107	4	3.7	1.8	14694|18412|21926|83433	Rack1|Sqstm1|Tnf|Trem2	-1.3	rescue
GO Biological Processes	19	GO:0050731	positive regulation of peptidyl-tyrosine phosphorylation	19_GO:0048518 positive regulation of biological process	-2.5	5.1	4.1	20836	192	107	5	4.7	2	12520|14456|16000|21926|83433	Cd81|Gas6|Igf1|Tnf|Trem2	-1.3	rescue
GO Biological Processes	19	GO:0043122	regulation of I-kappaB kinase/NF-kappaB signaling	19_GO:0023052 signaling	-2.5	5.1	4.1	20836	192	107	5	4.7	2	16175|18412|21926|83433|243910	Il1a|Sqstm1|Tnf|Trem2|Nfkbid	-1.3	rescue
GO Biological Processes	19	GO:0071470	cellular response to osmotic stress	19_GO:0050896 response to stimulus	-2.5	10	5	20836	57	107	3	2.8	1.6	12192|20719|216799	Zfp36l1|Serpinb6a|Nlrp3	-1.3	rescue
GO Biological Processes	19	GO:1900271	regulation of long-term synaptic potentiation	19_GO:0023052 signaling	-2.5	10	5	20836	57	107	3	2.8	1.6	11816|13051|18412	Apoe|Cx3cr1|Sqstm1	-1.3	rescue
GO Biological Processes	19	GO:0022604	regulation of cell morphogenesis	19_GO:0032502 developmental process	-2.5	4.2	3.9	20836	279	107	6	5.6	2.2	13822|15212|20293|20296|20302|20692	Epb41l2|Hexb|Ccl12|Ccl2|Ccl3|Sparc	-1.3	rescue
GO Biological Processes	19	GO:0044706	multi-multicellular organism process	19_GO:0032501 multicellular organismal process	-2.5	5	4.1	20836	193	107	5	4.7	2	13039|15212|15446|17684|20720	Ctsl|Hexb|Hpgd|Cited2|Serpine2	-1.3	rescue
GO Biological Processes	19	GO:0009749	response to glucose	19_GO:0050896 response to stimulus	-2.5	6.6	4.4	20836	118	107	4	3.7	1.8	13653|14456|14694|16000	Egr1|Gas6|Rack1|Igf1	-1.3	rescue
GO Biological Processes	19	GO:0070371	ERK1 and ERK2 cascade	19_GO:0023052 signaling	-2.5	10	5	20836	58	107	3	2.8	1.6	12192|16000|22041	Zfp36l1|Igf1|Trf	-1.2	rescue
GO Biological Processes	19	GO:1905952	regulation of lipid localization	19_GO:0051179 localization	-2.5	5	4	20836	196	107	5	4.7	2	11812|11816|16175|16956|83433	Apoc1|Apoe|Il1a|Lpl|Trem2	-1.2	rescue
GO Biological Processes	19	GO:0042246	tissue regeneration	19_GO:0040007 growth	-2.5	9.9	4.9	20836	59	107	3	2.8	1.6	12520|12527|16000	Cd81|Cd9|Igf1	-1.2	rescue
GO Biological Processes	19	GO:0051055	negative regulation of lipid biosynthetic process	19_GO:0048519 negative regulation of biological process	-2.5	9.9	4.9	20836	59	107	3	2.8	1.6	11812|11816|18033	Apoc1|Apoe|Nfkb1	-1.2	rescue
GO Biological Processes	19	GO:0043367	CD4-positive, alpha-beta T cell differentiation	19_GO:0002376 immune system process	-2.5	9.9	4.9	20836	59	107	3	2.8	1.6	12522|13039|80859	Cd83|Ctsl|Nfkbiz	-1.2	rescue
GO Biological Processes	19	GO:1905953	negative regulation of lipid localization	19_GO:0051179 localization	-2.5	9.9	4.9	20836	59	107	3	2.8	1.6	11812|11816|83433	Apoc1|Apoe|Trem2	-1.2	rescue
GO Biological Processes	19	GO:0002429	immune response-activating cell surface receptor signaling pathway	19_GO:0002376 immune system process	-2.5	4.9	4	20836	197	107	5	4.7	2	17060|17260|18033|80859|243910	Blnk|Mef2c|Nfkb1|Nfkbiz|Nfkbid	-1.2	rescue
GO Biological Processes	19	GO:0009746	response to hexose	19_GO:0050896 response to stimulus	-2.5	6.4	4.3	20836	121	107	4	3.7	1.8	13653|14456|14694|16000	Egr1|Gas6|Rack1|Igf1	-1.2	rescue
GO Biological Processes	19	GO:0060537	muscle tissue development	19_GO:0032502 developmental process	-2.4	3.6	3.6	20836	383	107	7	6.5	2.4	11910|12227|13653|13654|17260|17684|54720	Atf3|Btg2|Egr1|Egr2|Mef2c|Cited2|Rcan1	-1.2	rescue
GO Biological Processes	19	GO:0035306	positive regulation of dephosphorylation	19_GO:0048518 positive regulation of biological process	-2.4	9.7	4.9	20836	60	107	3	2.8	1.6	17260|17872|56193	Mef2c|Ppp1r15a|Plek	-1.2	rescue
GO Biological Processes	19	GO:0031646	positive regulation of nervous system process	19_GO:0048518 positive regulation of biological process	-2.4	9.7	4.9	20836	60	107	3	2.8	1.6	13654|16000|22041	Egr2|Igf1|Trf	-1.2	rescue
GO Biological Processes	19	GO:0071622	regulation of granulocyte chemotaxis	19_GO:0040011 locomotion	-2.4	9.7	4.9	20836	60	107	3	2.8	1.6	12977|20296|227541	Csf1|Ccl2|Camk1d	-1.2	rescue
GO Biological Processes	19	GO:0048167	regulation of synaptic plasticity	19_GO:0023052 signaling	-2.4	3.5	3.6	20836	386	107	7	6.5	2.4	11816|13051|13653|17260|18412|20720|20972	Apoe|Cx3cr1|Egr1|Mef2c|Sqstm1|Serpine2|Syngr1	-1.2	rescue
GO Biological Processes	19	GO:0042129	regulation of T cell proliferation	19_GO:0002376 immune system process	-2.4	4.8	3.9	20836	201	107	5	4.7	2	12520|16000|16175|16792|93695	Cd81|Igf1|Il1a|Laptm5|Gpnmb	-1.2	rescue
GO Biological Processes	19	GO:0006446	regulation of translational initiation	19_GO:0008152 metabolic process	-2.4	9.6	4.8	20836	61	107	3	2.8	1.6	17872|18148|21926	Ppp1r15a|Npm1|Tnf	-1.2	rescue
GO Biological Processes	19	GO:0043392	negative regulation of DNA binding	19_GO:0065007 biological regulation	-2.4	9.6	4.8	20836	61	107	3	2.8	1.6	15951|16476|226691	Ifi204|Jun|Ifi207	-1.2	rescue
KEGG Pathway	24	mmu05134	Legionellosis - Mus musculus (house mouse)		-2.4	9.6	4.8	20836	61	107	3	2.8	1.6	13627|18033|21926	Eef1a1|Nfkb1|Tnf	-1.2	rescue
GO Biological Processes	19	GO:0034284	response to monosaccharide	19_GO:0050896 response to stimulus	-2.4	6.3	4.2	20836	124	107	4	3.7	1.8	13653|14456|14694|16000	Egr1|Gas6|Rack1|Igf1	-1.2	rescue
GO Biological Processes	19	GO:0022612	gland morphogenesis	19_GO:0032502 developmental process	-2.4	6.2	4.2	20836	125	107	4	3.7	1.8	12977|16000|18033|21926	Csf1|Igf1|Nfkb1|Tnf	-1.2	rescue
GO Biological Processes	19	GO:0031644	regulation of nervous system process	19_GO:0032501 multicellular organismal process	-2.4	4.8	3.9	20836	204	107	5	4.7	2	13654|16000|16175|21926|22041	Egr2|Igf1|Il1a|Tnf|Trf	-1.2	rescue
GO Biological Processes	19	GO:2000177	regulation of neural precursor cell proliferation	19_GO:0050789 regulation of biological process	-2.4	6.2	4.2	20836	126	107	4	3.7	1.8	12227|13051|16000|22041	Btg2|Cx3cr1|Igf1|Trf	-1.2	rescue
GO Biological Processes	19	GO:1902903	regulation of supramolecular fiber organization	19_GO:0050789 regulation of biological process	-2.4	3.5	3.6	20836	392	107	7	6.5	2.4	11816|16765|17260|30948|56193|83433|260315	Apoe|Stmn1|Mef2c|Bin1|Plek|Trem2|Nav3	-1.2	rescue
GO Biological Processes	19	GO:0044403	biological process involved in symbiotic interaction	19_GO:0044419 biological process involved in interspecies interaction between organisms	-2.4	4.7	3.9	20836	205	107	5	4.7	2	11816|13051|13627|14456|16476	Apoe|Cx3cr1|Eef1a1|Gas6|Jun	-1.2	rescue
KEGG Pathway	24	mmu05332	Graft-versus-host disease - Mus musculus (house mouse)		-2.4	9.3	4.7	20836	63	107	3	2.8	1.6	15040|16175|21926	H2-T23|Il1a|Tnf	-1.2	rescue
GO Biological Processes	19	GO:0050804	modulation of chemical synaptic transmission	19_GO:0023052 signaling	-2.4	2.7	3.3	20836	729	107	10	9.3	2.8	11816|13051|13653|16000|17260|18412|20296|20720|20972|21926	Apoe|Cx3cr1|Egr1|Igf1|Mef2c|Sqstm1|Ccl2|Serpine2|Syngr1|Tnf	-1.1	rescue
GO Biological Processes	19	GO:0099177	regulation of trans-synaptic signaling	19_GO:0023052 signaling	-2.4	2.7	3.3	20836	730	107	10	9.3	2.8	11816|13051|13653|16000|17260|18412|20296|20720|20972|21926	Apoe|Cx3cr1|Egr1|Igf1|Mef2c|Sqstm1|Ccl2|Serpine2|Syngr1|Tnf	-1.1	rescue
GO Biological Processes	19	GO:0042311	vasodilation	19_GO:0032501 multicellular organismal process	-2.4	9.1	4.7	20836	64	107	3	2.8	1.6	11816|16598|21926	Apoe|Klf2|Tnf	-1.1	rescue
GO Biological Processes	19	GO:0010564	regulation of cell cycle process	19_GO:0050789 regulation of biological process	-2.4	2.7	3.3	20836	731	107	10	9.3	2.8	11504|12192|16000|16175|18148|20293|20296|21926|30948|93695	Adamts1|Zfp36l1|Igf1|Il1a|Npm1|Ccl12|Ccl2|Tnf|Bin1|Gpnmb	-1.1	rescue
GO Biological Processes	19	GO:0002700	regulation of production of molecular mediator of immune response	19_GO:0002376 immune system process	-2.4	4.7	3.8	20836	208	107	5	4.7	2	12520|16792|17164|21926|216799	Cd81|Laptm5|Mapkapk2|Tnf|Nlrp3	-1.1	rescue
GO Biological Processes	19	GO:0014911	positive regulation of smooth muscle cell migration	19_GO:0040011 locomotion	-2.3	9	4.6	20836	65	107	3	2.8	1.6	11504|13653|16000	Adamts1|Egr1|Igf1	-1.1	rescue
GO Biological Processes	19	GO:0045071	negative regulation of viral genome replication	19_GO:0016032 viral process	-2.3	9	4.6	20836	65	107	3	2.8	1.6	15951|21926|226691	Ifi204|Tnf|Ifi207	-1.1	rescue
GO Biological Processes	19	GO:0007584	response to nutrient	19_GO:0050896 response to stimulus	-2.3	9	4.6	20836	65	107	3	2.8	1.6	14456|16956|80859	Gas6|Lpl|Nfkbiz	-1.1	rescue
GO Biological Processes	19	GO:0051785	positive regulation of nuclear division	19_GO:0048518 positive regulation of biological process	-2.3	9	4.6	20836	65	107	3	2.8	1.6	16000|16175|21926	Igf1|Il1a|Tnf	-1.1	rescue
GO Biological Processes	19	GO:0002768	immune response-regulating cell surface receptor signaling pathway	19_GO:0002376 immune system process	-2.3	4.6	3.8	20836	210	107	5	4.7	2	17060|17260|18033|80859|243910	Blnk|Mef2c|Nfkb1|Nfkbiz|Nfkbid	-1.1	rescue
GO Biological Processes	19	GO:0071375	cellular response to peptide hormone stimulus	19_GO:0050896 response to stimulus	-2.3	4.6	3.8	20836	211	107	5	4.7	2	12192|14683|16000|18033|18576	Zfp36l1|Gnas|Igf1|Nfkb1|Pde3b	-1.1	rescue
GO Biological Processes	19	GO:0022408	negative regulation of cell-cell adhesion	19_GO:0048519 negative regulation of biological process	-2.3	4.6	3.8	20836	211	107	5	4.7	2	12527|16792|20720|93695|243910	Cd9|Laptm5|Serpine2|Gpnmb|Nfkbid	-1.1	rescue
GO Biological Processes	19	GO:0006414	translational elongation	19_GO:0008152 metabolic process	-2.3	8.9	4.6	20836	66	107	3	2.8	1.6	13627|14694|55949	Eef1a1|Rack1|Eef1b2	-1.1	rescue
KEGG Pathway	24	mmu04623	Cytosolic DNA-sensing pathway - Mus musculus (house mouse)		-2.3	8.9	4.6	20836	66	107	3	2.8	1.6	15945|18033|20303	Cxcl10|Nfkb1|Ccl4	-1.1	rescue
GO Biological Processes	19	GO:0002367	cytokine production involved in immune response	19_GO:0002376 immune system process	-2.3	8.9	4.6	20836	66	107	3	2.8	1.6	14456|17164|216799	Gas6|Mapkapk2|Nlrp3	-1.1	rescue
GO Biological Processes	19	GO:0042326	negative regulation of phosphorylation	19_GO:0048519 negative regulation of biological process	-2.3	3.4	3.5	20836	403	107	7	6.5	2.4	11816|14694|16000|16476|17872|18148|65112	Apoe|Rack1|Igf1|Jun|Ppp1r15a|Npm1|Pmepa1	-1.1	rescue
GO Biological Processes	19	GO:0048771	tissue remodeling	19_GO:0032501 multicellular organismal process	-2.3	5.9	4.1	20836	132	107	4	3.7	1.8	16000|16175|17260|18033	Igf1|Il1a|Mef2c|Nfkb1	-1.1	rescue
GO Biological Processes	19	GO:2000113	negative regulation of cellular macromolecule biosynthetic process	19_GO:0048519 negative regulation of biological process	-2.3	4.6	3.8	20836	213	107	5	4.7	2	12192|12227|14694|16432|22695	Zfp36l1|Btg2|Rack1|Itm2b|Zfp36	-1.1	rescue
GO Biological Processes	19	GO:0045807	positive regulation of endocytosis	19_GO:0051179 localization	-2.3	5.9	4	20836	133	107	4	3.7	1.8	11816|22041|30948|83433	Apoe|Trf|Bin1|Trem2	-1.1	rescue
GO Biological Processes	19	GO:0050982	detection of mechanical stimulus	19_GO:0050896 response to stimulus	-2.3	8.7	4.5	20836	67	107	3	2.8	1.6	16000|20720|21926	Igf1|Serpine2|Tnf	-1.1	rescue
GO Biological Processes	19	GO:2000401	regulation of lymphocyte migration	19_GO:0040011 locomotion	-2.3	8.7	4.5	20836	67	107	3	2.8	1.6	15945|20293|20296	Cxcl10|Ccl12|Ccl2	-1.1	rescue
GO Biological Processes	19	GO:0050673	epithelial cell proliferation	19_GO:0009987 cellular process	-2.3	4.5	3.8	20836	214	107	5	4.7	2	13039|16000|17260|21926|80859	Ctsl|Igf1|Mef2c|Tnf|Nfkbiz	-1.1	rescue
GO Biological Processes	19	GO:1905954	positive regulation of lipid localization	19_GO:0051179 localization	-2.3	5.8	4	20836	134	107	4	3.7	1.8	11816|16175|16956|83433	Apoe|Il1a|Lpl|Trem2	-1.1	rescue
GO Biological Processes	19	GO:0006641	triglyceride metabolic process	19_GO:0008152 metabolic process	-2.3	8.6	4.5	20836	68	107	3	2.8	1.6	11812|11816|16956	Apoc1|Apoe|Lpl	-1.1	rescue
GO Biological Processes	19	GO:0008277	regulation of G protein-coupled receptor signaling pathway	19_GO:0023052 signaling	-2.3	5.8	4	20836	135	107	4	3.7	1.8	16765|56193|78600|239217	Stmn1|Plek|Pde6h|Kctd12	-1.1	rescue
KEGG Pathway	24	mmu04142	Lysosome - Mus musculus (house mouse)		-2.3	5.8	4	20836	135	107	4	3.7	1.8	13033|13039|15212|16792	Ctsd|Ctsl|Hexb|Laptm5	-1.1	rescue
GO Biological Processes	19	GO:0010035	response to inorganic substance	19_GO:0050896 response to stimulus	-2.3	3	3.3	20836	519	107	8	7.5	2.5	11852|14282|16175|16476|16478|17260|22041|268566	Rhob|Fosb|Il1a|Jun|Jund|Mef2c|Trf|Gphn	-1.1	rescue
GO Biological Processes	19	GO:0051592	response to calcium ion	19_GO:0050896 response to stimulus	-2.3	5.7	4	20836	136	107	4	3.7	1.8	14282|16476|16478|17260	Fosb|Jun|Jund|Mef2c	-1.1	rescue
GO Biological Processes	19	GO:0051101	regulation of DNA binding	19_GO:0065007 biological regulation	-2.3	5.7	4	20836	136	107	4	3.7	1.8	15951|16000|16476|226691	Ifi204|Igf1|Jun|Ifi207	-1.1	rescue
GO Biological Processes	19	GO:0051048	negative regulation of secretion	19_GO:0051179 localization	-2.3	4.5	3.7	20836	218	107	5	4.7	2	11816|14683|18576|21926|70839	Apoe|Gnas|Pde3b|Tnf|P2ry12	-1.1	rescue
GO Biological Processes	19	GO:0048839	inner ear development	19_GO:0032502 developmental process	-2.3	4.5	3.7	20836	218	107	5	4.7	2	12260|15040|15951|16000|17164	C1qb|H2-T23|Ifi204|Igf1|Mapkapk2	-1.1	rescue
GO Biological Processes	19	GO:1901224	positive regulation of NIK/NF-kappaB signaling	19_GO:0023052 signaling	-2.3	8.5	4.5	20836	69	107	3	2.8	1.6	16792|21926|83433	Laptm5|Tnf|Trem2	-1.1	rescue
KEGG Pathway	24	mmu05031	Amphetamine addiction - Mus musculus (house mouse)		-2.3	8.5	4.5	20836	69	107	3	2.8	1.6	14282|14683|16476	Fosb|Gnas|Jun	-1.1	rescue
KEGG Pathway	24	mmu04371	Apelin signaling pathway - Mus musculus (house mouse)		-2.3	5.7	4	20836	137	107	4	3.7	1.8	13653|16598|17260|18576	Egr1|Klf2|Mef2c|Pde3b	-1.1	rescue
GO Biological Processes	19	GO:2000134	negative regulation of G1/S transition of mitotic cell cycle	19_GO:0048519 negative regulation of biological process	-2.3	8.3	4.4	20836	70	107	3	2.8	1.6	20293|20296|93695	Ccl12|Ccl2|Gpnmb	-1.1	rescue
KEGG Pathway	24	mmu04940	Type I diabetes mellitus - Mus musculus (house mouse)		-2.3	8.3	4.4	20836	70	107	3	2.8	1.6	15040|16175|21926	H2-T23|Il1a|Tnf	-1.1	rescue
GO Biological Processes	19	GO:0051098	regulation of binding	19_GO:0065007 biological regulation	-2.2	3.3	3.4	20836	416	107	7	6.5	2.4	11816|14694|15951|16000|16476|16765|226691	Apoe|Rack1|Ifi204|Igf1|Jun|Stmn1|Ifi207	-1	rescue
GO Biological Processes	19	GO:0032371	regulation of sterol transport	19_GO:0051179 localization	-2.2	8.2	4.4	20836	71	107	3	2.8	1.6	11812|11816|83433	Apoc1|Apoe|Trem2	-1	rescue
GO Biological Processes	19	GO:0030193	regulation of blood coagulation	19_GO:0032501 multicellular organismal process	-2.2	8.2	4.4	20836	71	107	3	2.8	1.6	11816|12527|20720	Apoe|Cd9|Serpine2	-1	rescue
GO Biological Processes	19	GO:0071333	cellular response to glucose stimulus	19_GO:0042592 homeostatic process	-2.2	8.2	4.4	20836	71	107	3	2.8	1.6	14456|14694|16000	Gas6|Rack1|Igf1	-1	rescue
GO Biological Processes	19	GO:0032374	regulation of cholesterol transport	19_GO:0051179 localization	-2.2	8.2	4.4	20836	71	107	3	2.8	1.6	11812|11816|83433	Apoc1|Apoe|Trem2	-1	rescue
KEGG Pathway	24	mmu04622	RIG-I-like receptor signaling pathway - Mus musculus (house mouse)		-2.2	8.2	4.4	20836	71	107	3	2.8	1.6	15945|18033|21926	Cxcl10|Nfkb1|Tnf	-1	rescue
GO Biological Processes	19	GO:0009615	response to virus	19_GO:0044419 biological process involved in interspecies interaction between organisms	-2.2	3.7	3.5	20836	317	107	6	5.6	2.2	15945|15951|18033|21926|216799|226691	Cxcl10|Ifi204|Nfkb1|Tnf|Nlrp3|Ifi207	-1	rescue
GO Biological Processes	19	GO:0010721	negative regulation of cell development	19_GO:0048519 negative regulation of biological process	-2.2	3.7	3.5	20836	318	107	6	5.6	2.2	12227|12262|16000|16175|83433|243910	Btg2|C1qc|Igf1|Il1a|Trem2|Nfkbid	-1	rescue
GO Biological Processes	19	GO:0007162	negative regulation of cell adhesion	19_GO:0048519 negative regulation of biological process	-2.2	3.7	3.5	20836	318	107	6	5.6	2.2	12527|16792|18576|20720|93695|243910	Cd9|Laptm5|Pde3b|Serpine2|Gpnmb|Nfkbid	-1	rescue
KEGG Pathway	24	mmu05202	Transcriptional misregulation in cancer - Mus musculus (house mouse)		-2.2	4.3	3.6	20836	224	107	5	4.7	2	15446|16000|17260|18033|80859	Hpgd|Igf1|Mef2c|Nfkb1|Nfkbiz	-1	rescue
GO Biological Processes	19	GO:0071496	cellular response to external stimulus	19_GO:0050896 response to stimulus	-2.2	3.7	3.4	20836	319	107	6	5.6	2.2	11910|14456|15951|16476|16956|226691	Atf3|Gas6|Ifi204|Jun|Lpl|Ifi207	-1	rescue
GO Biological Processes	19	GO:0001959	regulation of cytokine-mediated signaling pathway	19_GO:0023052 signaling	-2.2	5.5	3.9	20836	142	107	4	3.7	1.8	12977|14456|16792|83433	Csf1|Gas6|Laptm5|Trem2	-1	rescue
GO Biological Processes	19	GO:0010212	response to ionizing radiation	19_GO:0050896 response to stimulus	-2.2	5.5	3.9	20836	142	107	4	3.7	1.8	11852|13653|15951|226691	Rhob|Egr1|Ifi204|Ifi207	-1	rescue
GO Biological Processes	19	GO:0042692	muscle cell differentiation	19_GO:0032502 developmental process	-2.2	3.6	3.4	20836	321	107	6	5.6	2.2	12520|12527|16000|17260|30948|54720	Cd81|Cd9|Igf1|Mef2c|Bin1|Rcan1	-1	rescue
GO Biological Processes	19	GO:1900046	regulation of hemostasis	19_GO:0050789 regulation of biological process	-2.2	8	4.3	20836	73	107	3	2.8	1.6	11816|12527|20720	Apoe|Cd9|Serpine2	-1	rescue
GO Biological Processes	19	GO:0071331	cellular response to hexose stimulus	19_GO:0050896 response to stimulus	-2.2	8	4.3	20836	73	107	3	2.8	1.6	14456|14694|16000	Gas6|Rack1|Igf1	-1	rescue
GO Biological Processes	19	GO:0007422	peripheral nervous system development	19_GO:0032502 developmental process	-2.2	8	4.3	20836	73	107	3	2.8	1.6	13654|13655|17684	Egr2|Egr3|Cited2	-1	rescue
GO Biological Processes	19	GO:0040007	growth	19_GO:0040007 growth	-2.2	2.9	3.2	20836	535	107	8	7.5	2.5	12192|12520|12527|12977|14683|16000|16598|80859	Zfp36l1|Cd81|Cd9|Csf1|Gnas|Igf1|Klf2|Nfkbiz	-1	rescue
GO Biological Processes	19	GO:0035264	multicellular organism growth	19_GO:0040007 growth	-2.2	5.4	3.8	20836	143	107	4	3.7	1.8	12192|14683|16000|16598	Zfp36l1|Gnas|Igf1|Klf2	-1	rescue
GO Biological Processes	19	GO:0002702	positive regulation of production of molecular mediator of immune response	19_GO:0002376 immune system process	-2.2	5.4	3.8	20836	143	107	4	3.7	1.8	12520|16792|17164|216799	Cd81|Laptm5|Mapkapk2|Nlrp3	-1	rescue
GO Biological Processes	19	GO:0010633	negative regulation of epithelial cell migration	19_GO:0040011 locomotion	-2.2	7.9	4.3	20836	74	107	3	2.8	1.6	11816|17260|21926	Apoe|Mef2c|Tnf	-1	rescue
GO Biological Processes	19	GO:0044344	cellular response to fibroblast growth factor stimulus	19_GO:0050896 response to stimulus	-2.2	7.9	4.3	20836	74	107	3	2.8	1.6	12192|13655|22695	Zfp36l1|Egr3|Zfp36	-1	rescue
GO Biological Processes	19	GO:0071326	cellular response to monosaccharide stimulus	19_GO:0050896 response to stimulus	-2.2	7.9	4.3	20836	74	107	3	2.8	1.6	14456|14694|16000	Gas6|Rack1|Igf1	-1	rescue
GO Biological Processes	19	GO:0050818	regulation of coagulation	19_GO:0032501 multicellular organismal process	-2.2	7.8	4.2	20836	75	107	3	2.8	1.6	11816|12527|20720	Apoe|Cd9|Serpine2	-0.99	rescue
GO Biological Processes	19	GO:2000179	positive regulation of neural precursor cell proliferation	19_GO:0048518 positive regulation of biological process	-2.2	7.8	4.2	20836	75	107	3	2.8	1.6	13051|16000|22041	Cx3cr1|Igf1|Trf	-0.99	rescue
KEGG Pathway	24	mmu05162	Measles - Mus musculus (house mouse)		-2.2	5.3	3.8	20836	146	107	4	3.7	1.8	14694|16175|16476|18033	Rack1|Il1a|Jun|Nfkb1	-0.99	rescue
GO Biological Processes	19	GO:0098773	skin epidermis development	19_GO:0032502 developmental process	-2.2	5.3	3.8	20836	146	107	4	3.7	1.8	13039|14683|16765|80859	Ctsl|Gnas|Stmn1|Nfkbiz	-0.99	rescue
GO Biological Processes	19	GO:0032870	cellular response to hormone stimulus	19_GO:0050896 response to stimulus	-2.2	3.2	3.3	20836	431	107	7	6.5	2.4	12192|14683|16000|17260|18033|18576|22695	Zfp36l1|Gnas|Igf1|Mef2c|Nfkb1|Pde3b|Zfp36	-0.99	rescue
GO Biological Processes	19	GO:0048844	artery morphogenesis	19_GO:0032502 developmental process	-2.2	7.7	4.2	20836	76	107	3	2.8	1.6	11816|15446|17684	Apoe|Hpgd|Cited2	-0.97	rescue
GO Biological Processes	19	GO:0050864	regulation of B cell activation	19_GO:0002376 immune system process	-2.1	5.3	3.7	20836	148	107	4	3.7	1.8	12192|12520|16792|17260	Zfp36l1|Cd81|Laptm5|Mef2c	-0.97	rescue
GO Biological Processes	19	GO:0035710	CD4-positive, alpha-beta T cell activation	19_GO:0002376 immune system process	-2.1	7.6	4.2	20836	77	107	3	2.8	1.6	12522|13039|80859	Cd83|Ctsl|Nfkbiz	-0.96	rescue
KEGG Pathway	24	mmu05322	Systemic lupus erythematosus - Mus musculus (house mouse)		-2.1	5.2	3.7	20836	149	107	4	3.7	1.8	12259|12260|12262|21926	C1qa|C1qb|C1qc|Tnf	-0.96	rescue
GO Biological Processes	19	GO:0009410	response to xenobiotic stimulus	19_GO:0050896 response to stimulus	-2.1	3.5	3.3	20836	334	107	6	5.6	2.2	14456|14683|16476|17260|20303|80859	Gas6|Gnas|Jun|Mef2c|Ccl4|Nfkbiz	-0.95	rescue
GO Biological Processes	19	GO:0050679	positive regulation of epithelial cell proliferation	19_GO:0048518 positive regulation of biological process	-2.1	4.1	3.4	20836	238	107	5	4.7	2	13655|16000|16476|20296|21926	Egr3|Igf1|Jun|Ccl2|Tnf	-0.94	rescue
GO Biological Processes	19	GO:0002706	regulation of lymphocyte mediated immunity	19_GO:0002376 immune system process	-2.1	4.1	3.4	20836	238	107	5	4.7	2	12520|15040|21926|83433|216799	Cd81|H2-T23|Tnf|Trem2|Nlrp3	-0.94	rescue
GO Biological Processes	19	GO:0048146	positive regulation of fibroblast proliferation	19_GO:0048518 positive regulation of biological process	-2.1	7.4	4.1	20836	79	107	3	2.8	1.6	14456|16000|16476	Gas6|Igf1|Jun	-0.94	rescue
GO Biological Processes	19	GO:0060759	regulation of response to cytokine stimulus	19_GO:0050896 response to stimulus	-2.1	5.1	3.7	20836	152	107	4	3.7	1.8	12977|14456|16792|83433	Csf1|Gas6|Laptm5|Trem2	-0.93	rescue
KEGG Pathway	24	mmu04921	Oxytocin signaling pathway - Mus musculus (house mouse)		-2.1	5.1	3.6	20836	153	107	4	3.7	1.8	14683|16476|17260|54720	Gnas|Jun|Mef2c|Rcan1	-0.93	rescue
GO Biological Processes	19	GO:0030098	lymphocyte differentiation	19_GO:0002376 immune system process	-2.1	3.4	3.3	20836	339	107	6	5.6	2.2	12192|12522|13039|13653|80859|243910	Zfp36l1|Cd83|Ctsl|Egr1|Nfkbiz|Nfkbid	-0.92	rescue
GO Biological Processes	19	GO:0001525	angiogenesis	19_GO:0032502 developmental process	-2.1	3.4	3.3	20836	339	107	6	5.6	2.2	11852|13655|16476|18576|20293|20296	Rhob|Egr3|Jun|Pde3b|Ccl12|Ccl2	-0.92	rescue
GO Biological Processes	19	GO:1902807	negative regulation of cell cycle G1/S phase transition	19_GO:0048519 negative regulation of biological process	-2.1	7.3	4.1	20836	80	107	3	2.8	1.6	20293|20296|93695	Ccl12|Ccl2|Gpnmb	-0.92	rescue
GO Biological Processes	19	GO:0051146	striated muscle cell differentiation	19_GO:0032502 developmental process	-2.1	4	3.4	20836	243	107	5	4.7	2	12520|12527|16000|17260|54720	Cd81|Cd9|Igf1|Mef2c|Rcan1	-0.91	rescue
GO Biological Processes	19	GO:0060348	bone development	19_GO:0032502 developmental process	-2.1	4	3.4	20836	243	107	5	4.7	2	14683|16000|17260|17684|20692	Gnas|Igf1|Mef2c|Cited2|Sparc	-0.91	rescue
GO Biological Processes	19	GO:0014068	positive regulation of phosphatidylinositol 3-kinase signaling	19_GO:0023052 signaling	-2.1	7.2	4	20836	81	107	3	2.8	1.6	16000|21926|83433	Igf1|Tnf|Trem2	-0.91	rescue
GO Biological Processes	19	GO:2001234	negative regulation of apoptotic signaling pathway	19_GO:0023052 signaling	-2.1	4	3.4	20836	244	107	5	4.7	2	13051|16000|17210|21926|22070	Cx3cr1|Igf1|Mcl1|Tnf|Tpt1	-0.9	rescue
GO Biological Processes	19	GO:0051092	positive regulation of NF-kappaB transcription factor activity	19_GO:0008152 metabolic process	-2.1	5	3.6	20836	156	107	4	3.7	1.8	13051|18148|21926|216799	Cx3cr1|Npm1|Tnf|Nlrp3	-0.9	rescue
KEGG Pathway	24	mmu04932	Non-alcoholic fatty liver disease - Mus musculus (house mouse)		-2.1	5	3.6	20836	156	107	4	3.7	1.8	16175|16476|18033|21926	Il1a|Jun|Nfkb1|Tnf	-0.9	rescue
GO Biological Processes	19	GO:0006979	response to oxidative stress	19_GO:0050896 response to stimulus	-2.1	3.4	3.2	20836	344	107	6	5.6	2.2	11816|11852|13010|16476|18033|54720	Apoe|Rhob|Cst3|Jun|Nfkb1|Rcan1	-0.9	rescue
GO Biological Processes	19	GO:0043154	negative regulation of cysteine-type endopeptidase activity involved in apoptotic process	19_GO:0048519 negative regulation of biological process	-2.1	7.1	4	20836	82	107	3	2.8	1.6	14456|16000|21926	Gas6|Igf1|Tnf	-0.9	rescue
GO Biological Processes	19	GO:0045471	response to ethanol	19_GO:0050896 response to stimulus	-2.1	7.1	4	20836	82	107	3	2.8	1.6	15446|16000|55949	Hpgd|Igf1|Eef1b2	-0.9	rescue
GO Biological Processes	19	GO:0050671	positive regulation of lymphocyte proliferation	19_GO:0002376 immune system process	-2.1	5	3.6	20836	157	107	4	3.7	1.8	12520|16000|16175|17260	Cd81|Igf1|Il1a|Mef2c	-0.9	rescue
GO Biological Processes	19	GO:0071241	cellular response to inorganic substance	19_GO:0050896 response to stimulus	-2.1	4	3.4	20836	246	107	5	4.7	2	14282|16476|16478|17260|22041	Fosb|Jun|Jund|Mef2c|Trf	-0.89	rescue
GO Biological Processes	19	GO:0048732	gland development	19_GO:0032502 developmental process	-2.1	3	3.1	20836	453	107	7	6.5	2.4	12977|16000|16476|17684|18033|20720|21926	Csf1|Igf1|Jun|Cited2|Nfkb1|Serpine2|Tnf	-0.89	rescue
GO Biological Processes	19	GO:0061448	connective tissue development	19_GO:0032502 developmental process	-2	3.9	3.3	20836	247	107	5	4.7	2	12977|13653|14683|16000|17260	Csf1|Egr1|Gnas|Igf1|Mef2c	-0.89	rescue
GO Biological Processes	19	GO:0032722	positive regulation of chemokine production	19_GO:0048518 positive regulation of biological process	-2	7	4	20836	83	107	3	2.8	1.6	13653|16956|21926	Egr1|Lpl|Tnf	-0.89	rescue
GO Biological Processes	19	GO:0008630	intrinsic apoptotic signaling pathway in response to DNA damage	19_GO:0023052 signaling	-2	7	4	20836	83	107	3	2.8	1.6	15951|17210|21926	Ifi204|Mcl1|Tnf	-0.89	rescue
GO Biological Processes	19	GO:0045787	positive regulation of cell cycle	19_GO:0048518 positive regulation of biological process	-2	3.4	3.2	20836	348	107	6	5.6	2.2	11504|16000|16175|17684|18148|21926	Adamts1|Igf1|Il1a|Cited2|Npm1|Tnf	-0.88	rescue
GO Biological Processes	19	GO:0030100	regulation of endocytosis	19_GO:0051179 localization	-2	3.9	3.3	20836	249	107	5	4.7	2	11812|11816|22041|30948|83433	Apoc1|Apoe|Trf|Bin1|Trem2	-0.88	rescue
GO Biological Processes	19	GO:0055021	regulation of cardiac muscle tissue growth	19_GO:0040007 growth	-2	7	3.9	20836	84	107	3	2.8	1.6	16000|17260|17684	Igf1|Mef2c|Cited2	-0.88	rescue
GO Biological Processes	19	GO:0043488	regulation of mRNA stability	19_GO:0048519 negative regulation of biological process	-2	4.8	3.5	20836	161	107	4	3.7	1.8	12192|17164|18148|22695	Zfp36l1|Mapkapk2|Npm1|Zfp36	-0.86	rescue
GO Biological Processes	19	GO:0043583	ear development	19_GO:0032502 developmental process	-2	3.9	3.3	20836	252	107	5	4.7	2	12260|15040|15951|16000|17164	C1qb|H2-T23|Ifi204|Igf1|Mapkapk2	-0.86	rescue
GO Biological Processes	19	GO:0040029	epigenetic regulation of gene expression	19_GO:0008152 metabolic process	-2	4.8	3.5	20836	162	107	4	3.7	1.8	14683|15951|16598|226691	Gnas|Ifi204|Klf2|Ifi207	-0.86	rescue
GO Biological Processes	19	GO:0010634	positive regulation of epithelial cell migration	19_GO:0040011 locomotion	-2	4.8	3.5	20836	162	107	4	3.7	1.8	11852|16000|16476|20692	Rhob|Igf1|Jun|Sparc	-0.86	rescue
KEGG Pathway	24	mmu05132	Salmonella infection - Mus musculus (house mouse)		-2	3.8	3.3	20836	253	107	5	4.7	2	11852|16476|18033|21926|216799	Rhob|Jun|Nfkb1|Tnf|Nlrp3	-0.85	rescue
GO Biological Processes	19	GO:0003151	outflow tract morphogenesis	19_GO:0032502 developmental process	-2	6.8	3.9	20836	86	107	3	2.8	1.6	16476|17260|17684	Jun|Mef2c|Cited2	-0.85	rescue
GO Biological Processes	19	GO:0060998	regulation of dendritic spine development	19_GO:0032502 developmental process	-2	6.8	3.9	20836	86	107	3	2.8	1.6	11816|17260|77097	Apoe|Mef2c|Tanc2	-0.85	rescue
