# Supplementary material for: N,N-Dimethyl-3β-hydroxycholenamide attenuates neuronal death and retinal inflammation in retinal ischemia/reperfusion injury by inhibiting Ninjurin 1
Source: J Neuroinflammation. 2023 Apr 7;20:91. doi: 10.1186/s12974-023-02754-5 (PMC10082498; doi:10.1186/s12974-023-02754-5)
Supplement: Supplementary file 17 — Additional file 17. Table S12. Table of regulon activity of inferred transcription factors between DMHCA and RIR groups. [file 12974_2023_2754_MOESM17_ESM.csv]

	ir	dmhca
Arid3a	0.0149403935444511	0.0108858987927362
Arid5b	0.0349305993420509	0.0369606761035987
Arnt	0.0349547081094651	0.0625293959763762
Arntl2	0.0103347770739498	0.017037404036945
Ascl1	0.008680515679981	0.00677804574168118
Atf1	0.0322004253824633	0.0103893296538668
Atf2	0.0397557523814332	0.0593071606371977
Atf3	0.0518591785758616	0.0405407513434389
Atf4	0.0526797570086642	0.0487647053106924
Atf6b	0.0156454335426775	0.0108645880564073
Atf7	0.0491123803161522	0.0968513220160775
Bach1	0.033321825427984	0.0105149521429421
Bach2	0.0325557759877317	0.0424989282533654
Barhl2	0.0222634300184818	0.00970824738215672
Batf	0.0348806920830933	0.000602909441589505
Bcl11a	0.0187184405317761	0.0178275821994622
Bcl11b	0.0226829693809068	0.00501416945544043
Bcl6b	0.0185686041423958	0.0162685592690968
Bclaf1	0.043347718391139	0.0700376264772256
Bhlhe23	0.0214991589851844	0.0262204142910013
Bhlhe40	0.0240873581905567	0.00510954359465356
Bhlhe41	0.0340116652047789	0.0282096199130443
Bptf	0.0380769301533726	0.0619677344096537
Brf1	0.0332979594329422	0.0216076507773351
Cebpa	0.0483671711561036	0.0272931690264069
Cebpb	0.0580938312804434	0.0352598692466186
Cebpd	0.0404271622474189	0.0401727925105788
Cebpe	0.0966647477084981	0.0048005652577803
Cebpg	0.0337039364277113	0.0349937540002634
Churc1	0.0246715013670244	0.0165186842714246
Clock	0.0403110916653689	0.0821341668949743
Creb1	0.0468169361058306	0.0924651871674158
Creb3	0.0136538418509935	0.0127736533879748
Creb5	0.0168543815830308	0.0173250036290022
Crx	0.0852066603532348	0.14114621722036
Cux1	0.0101507686518554	0.00722108986322205
Dbp	0.0355902143827775	0.0298423363033063
Ddit3	0.0252745136559784	0.0184797633386148
Dlx3	0.0208277495164434	0.0284777517411271
E2f1	0.038371969954549	0.0231202878057885
E2f2	0.0275248883629845	0.0179315424570768
E2f3	0.0319634067647889	0.0394204841664908
E2f6	0.0473278437252774	0.0613511537261855
E2f7	0.0200634764383367	0.0255846480919159
E2f8	0.0205965369061885	0.0307162173738475
Ebf1	0.0295325929883267	0.0308368364629546
Egr1	0.0443880714234327	0.0478053691316576
Egr2	0.0328470786234877	0.0287813818745004
Ehf	0.0303693562819602	0.0248857835707339
Elf1	0.03141374006467	0.0237566333318088
Elf2	0.0262660780542227	0.0317981439685423
Elf4	0.04299909053964	0.0249434671293156
Elk1	0.0211494454882914	0.0154751259545073
Elk3	0.0435512377756507	0.0389121180888474
Elk4	0.0273040729677243	0.0315490339103052
En2	0.0396993764965656	0.0373708055745812
Eomes	0.10235345566848	0.0582061065255843
Ep300	0.0309696728254153	0.0506300114945517
Erf	0.0339573334552885	0.0167782783341002
Erg	0.0234194931117662	0.0182232989617763
Esrra	0.0126902031522165	0.00140198583484145
Ets1	0.0251511029196579	0.0194886712205307
Ets2	0.0418619564031691	0.0207492689156382
Etv3	0.0316451384990587	0.0186770539303776
Etv4	0.0192900589552147	0.0157600279559274
Etv5	0.0146022169629163	0.0139364968517822
Etv6	0.0339383741923113	0.033662198116355
Fhl2	0.021870017024957	0.0208791624619086
Fli1	0.0444574739137607	0.0259139375472708
Fos	0.0492853547391756	0.037811517756996
Fosb	0.0462992307339267	0.0469549998716878
Fosl1	0.0183319850158404	0.0142823696443633
Fosl2	0.0304161570922074	0.0125108828826238
Foxa3	0.0230013870437433	0.0325068542326337
Foxf1	0.0621197007723037	0.0322177976729922
Foxg1	0.0296544285388888	0.0141315086538731
Foxj1	0.0183935023482003	0.00647682454741158
Foxj2	0.0200198591751198	0.0124512837568499
Foxj3	0.0329237114960748	0.0328363687685908
Foxl2	0.0133201516296985	0.0121243745602785
Foxn2	0.0358940109746182	0.0420652859679738
Foxo1	0.0212288359738902	0.0195048312901631
Foxo3	0.0136049292259582	0.0124140667091071
Foxo4	0.0368093532469865	0.0242407098544484
Foxo6	0.0146753873027387	0.0251281990565155
Foxp1	0.0309021257951248	0.0347773598102037
Foxp2	0.0108977693155291	0.0104633521219434
Foxq1	0.0263488582955159	0.0232522543858779
Gabpa	0.0237483385670359	0.0225572436143286
Gabpb1	0.0400663285279614	0.0335194624629911
Gata2	0.0333799966580188	0.0236556242248087
Gata3	0.0268979138674856	0.0183722624598332
Gata4	0.0376333135046011	0.0301369630914417
Gfi1	0.0940798464251534	0.0656848725813891
Gli1	0.0181675137853699	0.0117299784381007
Gli2	0.0078580704700077	0.0124104287456465
Gmeb2	0.0283778123526476	0.0334205828464439
Gsc2	0.0490293639018389	0.0658934696829326
Gsx2	0.0989341240374148	0.0834075770203174
Hbp1	0.0398408514661758	0.0254667239758175
Hdac2	0.0521976307094904	0.0411783563163277
Hdx	0.0124909397395527	0.0234382379855207
Hes1	0.0194382236991122	0.011491955163433
Hes7	0.0318453593911719	0.0315260304544744
Hey2	0.0353809032643964	0.0529451863885324
Hic1	0.0514133850858129	0.00773464538410003
Hif1a	0.0517312448519092	0.0777087850618441
Hivep2	0.0693171879880997	0.0636946430821067
Hltf	0.0492233949981237	0.112556546366023
Hmga2	0.0256435829344843	0.0141812518660437
Hoxb3	0.042279016655974	0.0262213363871664
Hoxb4	0.036938983853808	0.0177804570047061
Hsf1	0.00818577664443605	0.00975189154483721
Hsf5	0.0124002779527266	0.0165210498499093
Ikzf1	0.0462499344507182	0.0214542714676525
Ikzf2	0.0295217002357429	0.0608577696078742
Ikzf3	0.0266210745297412	0.0176010964350588
Ikzf5	0.0246197242648903	0.0403695361098329
Ilf2	0.0306752546177449	0.0323117212144968
Ing4	0.0423622554147573	0.0379659586321033
Irf1	0.0303755497299635	0.0230487346026906
Irf2	0.0270728458852661	0.029609372656075
Irf3	0.0271010269741077	0.0209845586241771
Irf4	0.0265833878541484	0.00827548976761291
Irf5	0.0481604175680537	0.0220941238837001
Irf7	0.0585030210760773	0.0419077132005872
Irf8	0.0524777838201657	0.032159040515508
Irf9	0.0490284138720662	0.0395581900353778
Isl2	0.0156831116948747	0.0217735998636952
Jdp2	0.00668672804967949	0.0022954910138059
Jun	0.0607516348070114	0.053266590890166
Junb	0.0586460564388276	0.0422368311836025
Jund	0.0562152449756109	0.0403679894424607
Klf1	0.034444196902273	0.0424793343036828
Klf10	0.00191392000741634	0.0014543261349249
Klf13	0.0486429104908119	0.0350122737720279
Klf16	0.035650054509725	0.0220410375878365
Klf2	0.0464744917956413	0.0323045665036981
Klf3	0.0275223285237366	0.0269199154887879
Klf4	0.0494884460560013	0.0360297950714792
Klf6	0.0538712523904508	0.0417988049955998
Klf7	0.0316876638710845	0.0326177216500195
Klf8	0.0312618908698375	0.0259326095292113
Lcorl	0.0438782361891834	0.0883172014530552
Lef1	0.0223520992029995	0.0213043108969855
Lhx1	0.0305394642218392	0.0234712588630322
Lhx6	0.029907853074139	0.0484454041748353
Lhx9	0.0282949665538496	0.0165005005704756
Ltf	0.0373383325983635	0.00918483679075461
Maf	0.0407744751058803	0.00923067603994884
Mafb	0.0394904607828128	0.0131064635099208
Maff	0.0455247580675499	0.030567808136315
Mafg	0.036865726368369	0.0189874299210251
Mafk	0.0226986420295372	0.0218352989830658
Max	0.0290447611002768	0.0256295635753546
Mbd1	0.00987551431701531	0.0171789888338825
Mecp2	0.0381170495028464	0.0673831107484875
Meis1	0.0757958383243952	0.124332623225876
Mesp2	0.0563161317548135	0.038892049281196
Mga	0.0424365061851725	0.0865746450171876
Mitf	0.0449582177791414	0.0334654854671682
Mxd1	0.0414394059037524	0.00640777911841818
Mxd4	0.0233952466105107	0.0127847869035944
Myb	0.0210219147147927	0.0165102826577655
Myc	0.0204149291302356	0.0109861825801594
Myf6	0.0195553985294584	0.0193221254301481
Mynn	0.00657051541706186	0.00362177221972193
Mzf1	0.029668671210856	0.0219354031413634
Neurod1	0.0448794047044965	0.0662854193134078
Nfatc1	0.0132759369241305	0.00954634149739396
Nfatc2	0.00442438212433121	0.00389436404527685
Nfatc4	0.0156653343423798	0.0127790198275229
Nfe2l1	0.0180094829513971	0.013345695293469
Nfe2l2	0.0449588865645668	0.00683337389404287
Nfe2l3	0.0076461128592563	0.00933169752672991
Nfia	0.0350943458058059	0.0417499724150519
Nfib	0.0147130706480339	0.0124353248288578
Nfic	0.0377731866797806	0.0440242765656794
Nfix	0.0331328304076025	0.0313541559064083
Nfkb1	0.0396883804119035	0.0338611698129771
Nfkb2	0.044712010922834	0.0116408041693855
Nfya	0.032056971906289	0.029423511936288
Nfyb	0.0207973518534251	0.0230507496687274
Nhlh2	0.0186841909366578	0.0210630777902671
Nkx31	0.0224548463495774	0.0314784422528302
Nr1h2	0.0115840673258162	0.00740458806761658
Nr1h4	0.0131478758319764	0.00679874689157088
Nr1i3	0.0246941674970944	0.0285368982616041
Nr2e1	0.0148433665387231	0.00833861036558324
Nr2f1	0.026508689464339	0.0217123704783057
Nr2f2	0.0123434554279313	0.00593988656474189
Nr3c1	0.0410624027371957	0.0758417758783044
Nrf1	0.0301941275517079	0.0455461695017721
Nrl	0.0627897183052909	0.0763372267609548
Onecut2	0.0200420543017636	0.0149944364640647
Onecut3	0.020675426799959	0.0209204868336811
Otx1	0.00772329503948045	0.00762718676023948
Otx2	0.127620010061588	0.218653710900778
Patz1	0.027587956423461	0.0288705555555881
Pax8	0.0094689268849576	0.00936597361598637
Pbx1	0.013085328450127	0.0167971757251096
Pbx2	0.0234217592972595	0.0148646421100137
Pdlim5	0.0323766950562784	0.0419339774444524
Pgr	0.00999467564018189	0.00430248242432666
Pknox2	0.0224967788969662	0.0186304079322953
Plagl1	0.0327206211374782	0.0341557458199474
Pou1f1	0.0256972604978109	0.0318674786380725
Pou2f3	0.0266850015671286	0.0199904142031954
Pou3f1	0.022909129626672	0.0218754675554039
Pou3f2	0.0128809461563976	0.0110609513314037
Pou3f3	0.0177184897262805	0.0182507678906094
Pou4f1	0.0127947493473257	0.0064786408807971
Pou4f2	0.0182978543839867	0.00384443322271649
Pou6f1	0.0171482901895471	0.0239550575400017
Pparg	0.0240667540504145	0.0306129234901141
Prdm1	0.0103281002335588	0.020127034693261
Prrx1	0.0184170968183995	0.00807766569127308
Pura	0.0429165676110287	0.0633519911727077
Rara	0.0365974865847472	0.0221209740855954
Rarb	0.0271240864178209	0.04774308756815
Rarg	0.0245723779520817	0.0113952576493934
Rax	0.0409640615689762	0.0437622835883473
Rel	0.0413273425057247	0.0288300463694091
Rela	0.0316652486846297	0.0173318538577032
Relb	0.0569139097974581	0.0255339935274236
Rfx1	0.0211253172083006	0.0318600380418365
Rfx2	0.0962177286789643	0.14589308343006
Rfx3	0.183217864691502	0.458305498973191
Rfx4	0.0173640591834341	0.00867114252945844
Rfx5	0.00840435773239965	0.0122071660992093
Rfxank	0.0261809891421518	0.0221647236325667
Rfxap	0.00469135128640305	0.00454978625019937
Rreb1	0.0508992935757789	0.0327911843799027
Runx1	0.0460466142287516	0.0268023416337794
Runx3	0.0635606639372778	0.0240737335644571
Rxra	0.0383460938638437	0.0223536103884959
Rxrb	0.0266038363692015	0.0150541301407829
Rxrg	0.0435933428668622	0.0563816439127052
Sall2	0.0270879075111377	0.0253068301421323
Sf1	0.0351156499944748	0.037750824894171
Sirt6	0.0343714484773154	0.0210443063337438
Smad1	0.0242285190043269	0.0241059714389461
Smad3	0.0567158865535378	0.018890350609252
Smad4	0.0325950973474427	0.0547462528800826
Smad5	0.00484013359140954	0.00457800168923747
Snai3	0.0163967116234651	0.0159332980988512
Snapc4	0.0268925942362747	0.0279730473887977
Sox13	0.000126493977658125	0.000113325752128221
Sox15	0.0288622616144983	0.0387989112103249
Sox17	0.00433906628078227	0.00443119168240887
Sox18	0.00131346804170408	0.00145898779142009
Sox2	0.0648104335357392	0.0394969870674612
Sox4	0.0320328505546996	0.0194586199574214
Sox6	0.0614557532909256	0.0253575828211163
Sox7	0.0209461020288505	0.0216597569401317
Sox8	0.0227697784036796	0.0250210092138358
Sox9	0.0200526032052551	0.0166597450324912
Sp1	0.0236681865103444	0.0204674866431417
Sp2	0.00778433532528706	0.00922559054654735
Sp3	0.039089442276041	0.0534488185421123
Sp4	0.0480399311669573	0.106491765128994
Spi1	0.0608808651147488	0.0360969689802848
Spib	0.0295790099810429	0.0123725905573462
Spic	0.0637671754998577	0.0118629881304676
Srebf1	0.0492972301743798	0.048217954690733
Srebf2	0.0190098182343699	0.012103776054494
Stat1	0.0413518143501679	0.0284585437578283
Stat2	0.0339716934114646	0.0237807226210228
Stat3	0.0929608224326096	0.117073814055661
Stat4	0.0123222591703732	0.00208687417927103
Stat5a	0.044767870027746	0.0199389657742724
Stat6	0.0455056968297769	0.0179645790703066
Taf1	0.0350599621614699	0.0509318121207468
Tal1	0.03843597086739	0.0328586081962178
Tbp	0.0252247754099124	0.0192102106544428
Tbx1	0.00997877556626922	0.00734221099581947
Tbx21	0.0293513074573781	0.00762916211990522
Tbx3	0.0275446641284888	0.00963475307755039
Tbx5	0.00503412251212766	0.00199022747538584
Tcf12	0.0469024210458341	0.108047288676252
Tcf3	0.0153643954256407	0.00550603589824276
Tcf4	0.0700768219874399	0.13066336078511
Tcf7	0.00485966038206839	0.00282529731196024
Tcf7l1	0.0290869893464984	0.0354684568464549
Tcf7l2	0.0324332492526242	0.0320637320750757
Tead1	0.018561668959642	0.0145808390365181
Tead4	0.00798681203752385	0.0108330471397083
Tef	0.0238131006176503	0.0304649587844365
Tfap2c	0.023624757945133	0.0159731485740446
Tfap4	0.0119770717894472	0.0084816109070712
Tfe3	0.00634842077509652	0.00761820930128167
Tfeb	0.0295322067257607	0.0170490699067913
Tfec	0.0526617783094719	0.0236421366668217
Thra	0.0347788047249044	0.0347727779742704
Thrb	0.214146660239186	0.547488077321222
Trp53	0.0197357955463239	0.0166961750783855
Ube2k	0.0462346148419525	0.0600903794224491
Usf2	0.0710737207522876	0.0684284616445383
Vax1	0.0272177921418484	0.015684719306762
Vdr	0.0244956754945575	0.00218983851870066
Vezf1	0.0461443626782171	0.0818841473476809
Vsx1	0.0368263950872224	0.0281647881659539
Vsx2	0.0897004573546643	0.0672832210631211
Xbp1	0.0487345268703701	0.0217987490537326
Ybx1	0.0620109704754211	0.0632300174062534
Yy1	0.017047895844525	0.0197754662884291
Zbtb14	0.0165272352732067	0.016733685530322
Zbtb18	0.0446914247978056	0.028984186037425
Zbtb2	0.0332972062910528	0.0448850302570618
Zbtb20	0.0441492468590627	0.0698018098353658
Zbtb25	0.0121046174780597	0.0183377398367165
Zbtb3	0.0219614909690668	0.02982780794896
Zbtb44	0.0245874324016325	0.0426081949588076
Zbtb7a	0.0300598903846626	0.0239314224347042
Zbtb7b	0.0175152330968301	0.0158865013421119
Zeb1	0.0558834626058658	0.180544480838108
Zfhx2	0.0329199896806712	0.0509930645424347
Zfp128	0.0157138188017774	0.0224189147197694
Zfp143	0.0127539032643095	0.0167597195690404
Zfp180	0.025792508484601	0.0309542919596757
Zfp217	0.0455557725210738	0.0242598350096401
Zfp236	0.0164263231633085	0.0136100379788858
Zfp263	0.0313825890674187	0.0149141737270527
Zfp266	0.0162269507309122	0.0270896635368508
Zfp280d	0.0431469449024921	0.083642574236978
Zfp326	0.00822242178226559	0.0117930708383098
Zfp354b	0.0144470928820735	0.0164028257296696
Zfp354c	0.0124342501851859	0.0199823221754893
Zfp382	0.0142244999339249	0.0190839302993126
Zfp384	0.0121506680129903	0.0120786478311852
Zfp407	0.0457042736793481	0.0866031490152923
Zfp426	0.017412459593677	0.0206373590138999
Zfp467	0.0295129512008431	0.0264988573080071
Zfp503	0.0168890518523533	0.0160591680467235
Zfp580	0.0129628908778158	0.00874013303725906
Zfp595	0.00897383669706617	0.0130881715825868
Zfp606	0.0098378431596033	0.0105245387404092
Zfp607b	0.0105820459092084	0.0165615090051698
Zfp647	0.00657292501457183	0.00727776635054648
Zfp654	0.0904890145911208	0.232856634900078
Zfp74	0.0270567076741415	0.033035923931753
Zfp740	0.0157635824590085	0.0171241124357358
Zfp764	0.0158166262465587	0.024090773815362
Zfp92	0.00999802306174736	0.0096210738820011
Zfx	0.033580587421285	0.0480198803776568
Zscan20	0.011863148867961	0.0173827355894985
