# Supplementary material for: N,N-Dimethyl-3β-hydroxycholenamide attenuates neuronal death and retinal inflammation in retinal ischemia/reperfusion injury by inhibiting Ninjurin 1
Source: J Neuroinflammation. 2023 Apr 7;20:91. doi: 10.1186/s12974-023-02754-5 (PMC10082498; doi:10.1186/s12974-023-02754-5)
Supplement: Supplementary file 18 — Additional file 18. Table S13. Table of average gene expression between RIR and DMHCA groups. [file 12974_2023_2754_MOESM18_ESM.csv]

	ir	dmhca
Dhcr24	0.0336958978979101	0.0252263033098112
Abca1	0.748102014720475	0.560004358998063
Apoe	9.31681076380218	7.16409244084649
